# Supplementary material for: Integrated morphological analyses of Cladomorphus phyllinus and transcriptomic analysis of Cladomorphus trimariensis provide insights into the cardiac morphophysiology of stick insects (Phasmida: Phasmatidae)
Source: Cell Tissue Res. 2026 Jun 23;405(1):1. doi: 10.1007/s00441-026-04084-3 (PMC13287227; doi:10.1007/s00441-026-04084-3)
Supplement: Supplementary file 3 — (XLSX 4.74 MB) [file 441_2026_4084_MOESM3_ESM.xlsx]

## Sheet: Sup_info_2_EggNOG_mapper_annota
#query	seed_ortholog	evalue	score	eggNOG_OGs	max_annot_lvl	COG_category	Description	Preferred_name	GOs	EC	KEGG_ko	KEGG_Pathway	KEGG_Module	KEGG_Reaction	KEGG_rclass	BRITE	KEGG_TC	CAZy	BiGG_Reaction	PFAMs
TRINITY_DN0_c12_g1.p1	136037.KDR20399	2.54e-259	716.0	KOG2297@1|root,KOG2297@2759|Eukaryota,38DZM@33154|Opisthokonta,3BFWH@33208|Metazoa,3CTTS@33213|Bilateria,41WII@6656|Arthropoda,3SKHE@50557|Insecta	33208|Metazoa	J	Domain at the C-termini of GCD6, eIF-2B epsilon, eIF-4 gamma and eIF-5	BZW2	GO:0000003,GO:0000902,GO:0000904,GO:0002064,GO:0002065,GO:0002066,GO:0003006,GO:0003008,GO:0003674,GO:0005488,GO:0005515,GO:0005575,GO:0005622,GO:0005623,GO:0005737,GO:0006417,GO:0006928,GO:0006935,GO:0007275,GO:0007276,GO:0007281,GO:0007292,GO:0007399,GO:0007409,GO:0007411,GO:0007610,GO:0007611,GO:0007613,GO:0007616,GO:0008037,GO:0008038,GO:0008150,GO:0009605,GO:0009636,GO:0009653,GO:0009888,GO:…	-	-	-	-	-	-	-	-	-	-	W2
TRINITY_DN0_c2_g1.p1	136037.KDR22886	0.0	1051.0	KOG1704@1|root,KOG1704@2759|Eukaryota,38SYM@33154|Opisthokonta,3BH7I@33208|Metazoa,3CVWE@33213|Bilateria,41WP5@6656|Arthropoda,3SGIW@50557|Insecta	33208|Metazoa	TZ	myosin II head/neck binding	LMO7	GO:0000151,GO:0000209,GO:0001725,GO:0001932,GO:0001934,GO:0001952,GO:0003674,GO:0003700,GO:0003824,GO:0004842,GO:0005488,GO:0005515,GO:0005575,GO:0005622,GO:0005623,GO:0005634,GO:0005635,GO:0005737,GO:0005829,GO:0005856,GO:0005886,GO:0006355,GO:0006357,GO:0006464,GO:0006807,GO:0008092,GO:0008150,GO:0008152,GO:0009889,GO:0009891,GO:0009893,GO:0009986,GO:0009987,GO:0010468,GO:0010556,GO:0010557,GO:…	-	ko:K06084	ko04520,map04520	-	-	-	ko00000,ko00001,ko04121	-	-	-	CH,DUF4757,LIM,PDZ
TRINITY_DN0_c3_g1.p1	103372.F4WTW2	1.05e-198	552.0	KOG0749@1|root,KOG0749@2759|Eukaryota,38B82@33154|Opisthokonta,3B9K3@33208|Metazoa,3CTAF@33213|Bilateria,41TUM@6656|Arthropoda,3SK6U@50557|Insecta,46FJA@7399|Hymenoptera	33208|Metazoa	C	Mitochondrial carrier protein	slc25a4	GO:0000003,GO:0000295,GO:0001508,GO:0003006,GO:0003254,GO:0003674,GO:0005215,GO:0005346,GO:0005347,GO:0005471,GO:0005575,GO:0005622,GO:0005623,GO:0005737,GO:0005739,GO:0005740,GO:0005743,GO:0006140,GO:0006810,GO:0006811,GO:0006820,GO:0006839,GO:0006855,GO:0006862,GO:0006873,GO:0006874,GO:0006875,GO:0006950,GO:0006979,GO:0006996,GO:0007005,GO:0007006,GO:0007154,GO:0007267,GO:0007268,GO:0007275,GO:…	-	ko:K05863	ko04020,ko04022,ko04217,ko04218,ko05012,ko05016,ko05166,map04020,map04022,map04217,map04218,map05012,map05016,map05166	-	-	-	ko00000,ko00001,ko02000,ko03029	2.A.29.1	-	-	Mito_carr
TRINITY_DN10001_c0_g2.p1	946362.XP_004987587.1	1.59e-13	73.9	KOG0092@1|root,KOG0092@2759|Eukaryota,38HB3@33154|Opisthokonta	33154|Opisthokonta	U	GTPase activity	VPS21	GO:0000011,GO:0003674,GO:0003824,GO:0003924,GO:0005575,GO:0005622,GO:0005623,GO:0005737,GO:0005739,GO:0005740,GO:0005741,GO:0005768,GO:0005769,GO:0005770,GO:0005886,GO:0006605,GO:0006623,GO:0006810,GO:0006886,GO:0006892,GO:0006895,GO:0006897,GO:0006914,GO:0006996,GO:0007032,GO:0007033,GO:0007034,GO:0008104,GO:0008150,GO:0008152,GO:0009056,GO:0009987,GO:0010256,GO:0012505,GO:0015031,GO:0015833,GO:…	-	ko:K07889,ko:K07976	ko04014,ko04144,ko04145,ko04962,ko05146,ko05152,map04014,map04144,map04145,map04962,map05146,map05152	-	-	-	ko00000,ko00001,ko04031,ko04131,ko04147	-	-	-	Ras
TRINITY_DN10003_c0_g1.p1	128390.XP_009460957.1	1e-48	163.0	COG0470@1|root,KOG0990@2759|Eukaryota,38D9K@33154|Opisthokonta,3BH5A@33208|Metazoa,3CT1P@33213|Bilateria,48AFB@7711|Chordata,491KX@7742|Vertebrata,4GN04@8782|Aves	33208|Metazoa	L	replication factor C	RFC5	GO:0000723,GO:0000731,GO:0000819,GO:0003674,GO:0005488,GO:0005515,GO:0005575,GO:0005622,GO:0005623,GO:0005634,GO:0005654,GO:0005657,GO:0005663,GO:0005694,GO:0006139,GO:0006259,GO:0006260,GO:0006261,GO:0006271,GO:0006272,GO:0006275,GO:0006281,GO:0006283,GO:0006289,GO:0006296,GO:0006297,GO:0006301,GO:0006725,GO:0006807,GO:0006950,GO:0006974,GO:0006996,GO:0007049,GO:0007059,GO:0007062,GO:0008150,GO:…	-	ko:K07915,ko:K10756	ko03030,ko03420,ko03430,map03030,map03420,map03430	M00289,M00295	-	-	ko00000,ko00001,ko00002,ko03032,ko03036,ko03400,ko04031	-	-	-	AAA,DNA_pol3_delta2,Rep_fac_C
TRINITY_DN100082_c0_g1.p1	7029.ACYPI001290-PA	1.22e-112	337.0	KOG4585@1|root,KOG4585@2759|Eukaryota,3A47U@33154|Opisthokonta,3BQSS@33208|Metazoa,3D76C@33213|Bilateria,4227Q@6656|Arthropoda,3SQJ8@50557|Insecta	33208|Metazoa	L	DDE superfamily endonuclease	-	-	-	ko:K13443	ko04142,ko04979,map04142,map04979	-	-	-	ko00000,ko00001,ko02000	2.A.6.6	-	-	DDE_Tnp_4
TRINITY_DN1000_c0_g1.p1	121225.PHUM241330-PA	5.56e-77	236.0	KOG0107@1|root,KOG0107@2759|Eukaryota,38B59@33154|Opisthokonta,3BGQJ@33208|Metazoa,3CTD5@33213|Bilateria,41ZSI@6656|Arthropoda,3SN0V@50557|Insecta,3ED08@33342|Paraneoptera	33208|Metazoa	A	Zinc knuckle	SRSF7	GO:0000375,GO:0000377,GO:0000381,GO:0000398,GO:0001178,GO:0003674,GO:0003676,GO:0003723,GO:0003729,GO:0005488,GO:0005515,GO:0005575,GO:0005622,GO:0005623,GO:0005634,GO:0005654,GO:0006139,GO:0006355,GO:0006357,GO:0006396,GO:0006397,GO:0006403,GO:0006405,GO:0006406,GO:0006611,GO:0006725,GO:0006807,GO:0006810,GO:0006886,GO:0006913,GO:0008104,GO:0008150,GO:0008152,GO:0008380,GO:0009889,GO:0009892,GO:…	-	ko:K12896	ko03040,ko05168,map03040,map05168	-	-	-	ko00000,ko00001,ko03041	-	-	-	RRM_1,zf-CCHC
TRINITY_DN100121_c0_g1.p1	13249.RPRC007497-PA	6.96e-42	141.0	COG1085@1|root,KOG2958@2759|Eukaryota,38ED2@33154|Opisthokonta,3BH2V@33208|Metazoa,3CVV7@33213|Bilateria,41XJY@6656|Arthropoda,3SIPX@50557|Insecta,3EAPY@33342|Paraneoptera	33208|Metazoa	C	It is involved in the biological process described with galactose metabolic process	GALT	GO:0003674,GO:0003824,GO:0005488,GO:0005534,GO:0005536,GO:0005575,GO:0005622,GO:0005623,GO:0005737,GO:0005794,GO:0005829,GO:0005975,GO:0005996,GO:0006011,GO:0006012,GO:0006082,GO:0006090,GO:0006091,GO:0006096,GO:0006139,GO:0006163,GO:0006164,GO:0006165,GO:0006258,GO:0006725,GO:0006732,GO:0006733,GO:0006753,GO:0006754,GO:0006757,GO:0006793,GO:0006796,GO:0006807,GO:0007610,GO:0007626,GO:0008108,GO:…	2.7.7.12	ko:K00965	ko00052,ko00520,ko01100,ko04917,map00052,map00520,map01100,map04917	M00362,M00554,M00632	R00955	RC00002	ko00000,ko00001,ko00002,ko01000	-	-	-	GalP_UDP_tr_C,GalP_UDP_transf
TRINITY_DN100132_c0_g1.p1	9478.XP_008060484.1	2.72e-12	68.6	COG0584@1|root,KOG2258@2759|Eukaryota,38CP3@33154|Opisthokonta,3BF2P@33208|Metazoa,3CTQT@33213|Bilateria,48877@7711|Chordata,490HH@7742|Vertebrata,3J8HX@40674|Mammalia,35K58@314146|Euarchontoglires,4M6E8@9443|Primates	33208|Metazoa	C	Glycerophosphoryl diester phosphodiesterase family	GDE1	GO:0000902,GO:0003674,GO:0003824,GO:0004620,GO:0004622,GO:0005575,GO:0005623,GO:0005886,GO:0005887,GO:0006066,GO:0006576,GO:0006629,GO:0006644,GO:0006650,GO:0006793,GO:0006796,GO:0006807,GO:0007154,GO:0007165,GO:0007186,GO:0007275,GO:0007399,GO:0008081,GO:0008150,GO:0008152,GO:0008889,GO:0009056,GO:0009308,GO:0009395,GO:0009653,GO:0009987,GO:0016020,GO:0016021,GO:0016042,GO:0016043,GO:0016298,GO:…	3.1.4.44,3.1.4.46	ko:K01126,ko:K19179	ko00564,map00564	-	R01030,R01470	RC00017,RC00425	ko00000,ko00001,ko01000	-	-	-	GDPD
TRINITY_DN100157_c0_g1.p1	9258.ENSOANP00000032585	9.6e-30	111.0	KOG3610@1|root,KOG3610@2759|Eukaryota,38DZI@33154|Opisthokonta,3B9A7@33208|Metazoa,3CS6M@33213|Bilateria,4806H@7711|Chordata,48XPD@7742|Vertebrata,3J5B7@40674|Mammalia	33208|Metazoa	T	dichotomous subdivision of terminal units involved in salivary gland branching	PLXNA1	GO:0000902,GO:0000904,GO:0001558,GO:0001763,GO:0002009,GO:0002116,GO:0003674,GO:0004888,GO:0005575,GO:0005623,GO:0005886,GO:0006928,GO:0006935,GO:0007154,GO:0007165,GO:0007166,GO:0007275,GO:0007399,GO:0007409,GO:0007411,GO:0007431,GO:0007435,GO:0008045,GO:0008150,GO:0008361,GO:0009605,GO:0009653,GO:0009887,GO:0009888,GO:0009987,GO:0010769,GO:0010975,GO:0014910,GO:0016020,GO:0016043,GO:0016049,GO:…	-	ko:K06820	ko04360,map04360	-	-	-	ko00000,ko00001,ko04516	-	-	-	PSI,Plexin_cytopl,Sema,TIG
TRINITY_DN1001_c0_g1.p1	136037.KDR17137	3.79e-29	111.0	COG0454@1|root,KOG3216@2759|Eukaryota,3A0DK@33154|Opisthokonta,3BQ6W@33208|Metazoa,3E417@33213|Bilateria,420FN@6656|Arthropoda,3SNKV@50557|Insecta	33208|Metazoa	E	N-acetyltransferase activity	SAT2	GO:0003674,GO:0003824,GO:0004145,GO:0005488,GO:0005515,GO:0005575,GO:0005622,GO:0005623,GO:0005737,GO:0006576,GO:0006595,GO:0006807,GO:0008080,GO:0008150,GO:0008152,GO:0008215,GO:0008216,GO:0009308,GO:0009445,GO:0009987,GO:0016407,GO:0016410,GO:0016740,GO:0016746,GO:0016747,GO:0017144,GO:0032917,GO:0032918,GO:0032919,GO:0032920,GO:0034641,GO:0042802,GO:0044106,GO:0044237,GO:0044424,GO:0044464,GO:…	2.3.1.57	ko:K00657	ko00330,ko01100,ko04216,map00330,map01100,map04216	M00135	R01154	RC00004,RC00096	ko00000,ko00001,ko00002,ko01000	-	-	-	Acetyltransf_1
TRINITY_DN10022_c0_g1.p1	136037.KDR19806	2.32e-149	427.0	KOG4273@1|root,KOG4273@2759|Eukaryota,39SHW@33154|Opisthokonta,3BC9B@33208|Metazoa,3D1A1@33213|Bilateria,420B3@6656|Arthropoda,3SNUR@50557|Insecta	33208|Metazoa	S	Alpha- and	AAGAB	GO:0005575,GO:0005622,GO:0005623,GO:0005634,GO:0005654,GO:0005737,GO:0005829,GO:0016604,GO:0016607,GO:0031974,GO:0031981,GO:0043226,GO:0043227,GO:0043229,GO:0043231,GO:0043233,GO:0044422,GO:0044424,GO:0044428,GO:0044444,GO:0044446,GO:0044451,GO:0044464,GO:0070013	-	-	-	-	-	-	-	-	-	-	Adaptin_binding
TRINITY_DN100235_c0_g1.p1	9713.XP_006750725.1	1.73e-20	89.7	COG0659@1|root,KOG0236@2759|Eukaryota,38EAT@33154|Opisthokonta,3BAAN@33208|Metazoa,3CUG2@33213|Bilateria,480EA@7711|Chordata,4979P@7742|Vertebrata,3JEXI@40674|Mammalia,3EUUB@33554|Carnivora	33208|Metazoa	P	Solute carrier family 26	SLC26A6	GO:0000003,GO:0002376,GO:0003006,GO:0003008,GO:0003674,GO:0005215,GO:0005216,GO:0005253,GO:0005254,GO:0005310,GO:0005342,GO:0005452,GO:0005488,GO:0005515,GO:0005575,GO:0005622,GO:0005623,GO:0005737,GO:0005886,GO:0005887,GO:0005903,GO:0005929,GO:0006810,GO:0006811,GO:0006812,GO:0006816,GO:0006820,GO:0006821,GO:0006835,GO:0006855,GO:0006873,GO:0006885,GO:0006950,GO:0006952,GO:0006955,GO:0007154,GO:…	-	ko:K14453,ko:K14701,ko:K14703,ko:K14704,ko:K17341	ko04978,map04978	-	-	-	ko00000,ko00001,ko02000	2.A.53.2,2.A.53.2.1,2.A.53.2.5,2.A.53.2.7,2.A.53.2.8,2.A.53.2.9	-	-	STAS,Sulfate_transp
TRINITY_DN10023_c0_g1.p1	136037.KDR19432	1.69e-166	478.0	COG1932@1|root,KOG2790@2759|Eukaryota,38B9C@33154|Opisthokonta,3BGD1@33208|Metazoa,3CWFZ@33213|Bilateria,41WUK@6656|Arthropoda,3SHKX@50557|Insecta	33208|Metazoa	E	O-phospho-L-serine 2-oxoglutarate aminotransferase activity. It is involved in the biological process described with L-serine biosynthetic process	-	GO:0003674,GO:0003824,GO:0004648,GO:0005575,GO:0005622,GO:0005623,GO:0005737,GO:0006082,GO:0006520,GO:0006563,GO:0006564,GO:0006807,GO:0008150,GO:0008152,GO:0008483,GO:0008652,GO:0009058,GO:0009069,GO:0009070,GO:0009987,GO:0016053,GO:0016740,GO:0016769,GO:0019752,GO:0043436,GO:0044237,GO:0044238,GO:0044249,GO:0044281,GO:0044283,GO:0044424,GO:0044464,GO:0046394,GO:0071704,GO:1901564,GO:1901566,GO:…	2.6.1.52	ko:K00831	ko00260,ko00680,ko00750,ko01100,ko01120,ko01130,ko01200,ko01230,map00260,map00680,map00750,map01100,map01120,map01130,map01200,map01230	M00020,M00124	R04173,R05085	RC00006,RC00036	ko00000,ko00001,ko00002,ko01000,ko01007	-	-	-	Aminotran_5
TRINITY_DN10027_c0_g1.p1	136037.KDR16196	0.0	1077.0	COG1236@1|root,KOG1138@2759|Eukaryota,39CKD@33154|Opisthokonta,3BCYH@33208|Metazoa,3CZ6J@33213|Bilateria,41UTT@6656|Arthropoda,3SGE1@50557|Insecta	33208|Metazoa	A	It is involved in the biological process described with snRNA processing	INTS9	GO:0000428,GO:0005575,GO:0005622,GO:0005623,GO:0005634,GO:0005654,GO:0005737,GO:0005829,GO:0005847,GO:0005849,GO:0006139,GO:0006351,GO:0006366,GO:0006378,GO:0006396,GO:0006397,GO:0006725,GO:0006807,GO:0008150,GO:0008152,GO:0009058,GO:0009059,GO:0009301,GO:0009987,GO:0010467,GO:0016070,GO:0016071,GO:0016073,GO:0016180,GO:0016591,GO:0018130,GO:0019438,GO:0030880,GO:0031123,GO:0031124,GO:0031974,GO:…	-	ko:K13146	-	-	-	-	ko00000,ko03041	-	-	-	Beta-Casp,Lactamase_B_6
TRINITY_DN10028_c0_g1.p1	7425.NV12543-PA	1.14e-75	241.0	KOG1471@1|root,KOG1471@2759|Eukaryota,3AHHE@33154|Opisthokonta,3BX8N@33208|Metazoa,3DFNT@33213|Bilateria,42209@6656|Arthropoda,3SMR6@50557|Insecta,46JCI@7399|Hymenoptera	33208|Metazoa	I	CRAL/TRIO domain	-	-	-	-	-	-	-	-	-	-	-	-	CRAL_TRIO
TRINITY_DN1002_c0_g1.p1	136037.KDR16420	2.68e-149	426.0	28Q1J@1|root,2QWQA@2759|Eukaryota,38HYF@33154|Opisthokonta,3BCFV@33208|Metazoa,3D2QI@33213|Bilateria,41WGI@6656|Arthropoda,3SJIH@50557|Insecta	33208|Metazoa	S	CUE domain	TOLLIP	GO:0000323,GO:0001775,GO:0002252,GO:0002263,GO:0002274,GO:0002275,GO:0002283,GO:0002366,GO:0002376,GO:0002443,GO:0002444,GO:0002446,GO:0003674,GO:0005102,GO:0005126,GO:0005149,GO:0005150,GO:0005488,GO:0005515,GO:0005575,GO:0005576,GO:0005615,GO:0005622,GO:0005623,GO:0005634,GO:0005654,GO:0005737,GO:0005764,GO:0005766,GO:0005773,GO:0005775,GO:0005829,GO:0005886,GO:0005887,GO:0006508,GO:0006511,GO:…	-	ko:K05402	ko04620,map04620	-	-	-	ko00000,ko00001,ko04147	-	-	-	C2,CUE
TRINITY_DN10031_c0_g2.p1	13249.RPRC005103-PA	5.23e-41	141.0	KOG2232@1|root,KOG2232@2759|Eukaryota,38HV3@33154|Opisthokonta,3BDI5@33208|Metazoa,3CUYY@33213|Bilateria,41V9V@6656|Arthropoda,3SFW1@50557|Insecta,3E87M@33342|Paraneoptera	33208|Metazoa	T	Neutral/alkaline non-lysosomal ceramidase, N-terminal	ASAH2	GO:0000139,GO:0001505,GO:0001894,GO:0001895,GO:0003674,GO:0003824,GO:0005488,GO:0005509,GO:0005575,GO:0005576,GO:0005622,GO:0005623,GO:0005737,GO:0005739,GO:0005783,GO:0005789,GO:0005794,GO:0005886,GO:0005887,GO:0006066,GO:0006629,GO:0006643,GO:0006665,GO:0006670,GO:0006672,GO:0006807,GO:0006810,GO:0006836,GO:0006887,GO:0006906,GO:0006996,GO:0007154,GO:0007267,GO:0007268,GO:0007269,GO:0007275,GO:…	3.5.1.23	ko:K12349	ko00600,ko01100,ko04071,map00600,map01100,map04071	M00099	R01494	RC00064,RC00328	ko00000,ko00001,ko00002,ko01000	-	-	-	Ceramidase_alk,Ceramidse_alk_C
TRINITY_DN100326_c0_g1.p1	7668.SPU_002380-tr	6.61e-17	85.1	COG2124@1|root,KOG0157@2759|Eukaryota,38CHP@33154|Opisthokonta,3B9GY@33208|Metazoa,3CSG8@33213|Bilateria	33208|Metazoa	Q	heme binding	CYP4V2	GO:0000003,GO:0000280,GO:0000910,GO:0001523,GO:0003006,GO:0003674,GO:0003824,GO:0004497,GO:0005575,GO:0005622,GO:0005623,GO:0005737,GO:0005783,GO:0005789,GO:0006082,GO:0006629,GO:0006631,GO:0006720,GO:0006721,GO:0006996,GO:0007049,GO:0007143,GO:0007275,GO:0007276,GO:0007281,GO:0007292,GO:0008150,GO:0008152,GO:0008202,GO:0008356,GO:0008610,GO:0009058,GO:0009653,GO:0009790,GO:0009987,GO:0010430,GO:…	-	ko:K07427,ko:K15001,ko:K17953	-	-	-	-	ko00000,ko00199,ko01000	-	-	-	p450
TRINITY_DN10034_c1_g1.p1	34740.HMEL011930-PA	1.36e-73	239.0	COG5640@1|root,KOG3627@2759|Eukaryota,3A28I@33154|Opisthokonta,3BRA1@33208|Metazoa,3D7WA@33213|Bilateria,41ZJB@6656|Arthropoda,3SMXJ@50557|Insecta,44970@7088|Lepidoptera	33208|Metazoa	O	Trypsin-like serine protease	-	GO:0003674,GO:0003824,GO:0004175,GO:0004252,GO:0006508,GO:0006807,GO:0008150,GO:0008152,GO:0008233,GO:0008236,GO:0016787,GO:0017171,GO:0019538,GO:0043170,GO:0044238,GO:0070011,GO:0071704,GO:0140096,GO:1901564	-	ko:K20671,ko:K20675	ko04624,map04624	-	-	-	ko00000,ko00001,ko01000,ko01002	-	-	-	Trypsin
TRINITY_DN1003_c0_g1.p1	7070.TC002391-PA	4.32e-152	437.0	KOG0643@1|root,KOG0643@2759|Eukaryota,38D40@33154|Opisthokonta,3B9W9@33208|Metazoa,3CYW6@33213|Bilateria,41VJ5@6656|Arthropoda,3SGNV@50557|Insecta	33208|Metazoa	J	component of the eukaryotic translation initiation factor 3 (eIF-3) complex, which is involved in protein synthesis of a specialized repertoire of mRNAs and, together with other initiation factors, stimulates binding of mRNA and methionyl-tRNAi to the 40S ribosome. The eIF-3 complex specifically targets and initiates translation of a subset of mRNAs involved in cell proliferation	EIF3I	GO:0001525,GO:0001568,GO:0001889,GO:0001944,GO:0002040,GO:0003674,GO:0003676,GO:0003723,GO:0003743,GO:0005488,GO:0005515,GO:0005575,GO:0005622,GO:0005623,GO:0005737,GO:0005829,GO:0005852,GO:0006412,GO:0006413,GO:0006518,GO:0006807,GO:0007275,GO:0008135,GO:0008150,GO:0008152,GO:0009058,GO:0009059,GO:0009653,GO:0009987,GO:0010467,GO:0019538,GO:0019899,GO:0032501,GO:0032502,GO:0032991,GO:0034641,GO:…	-	ko:K03246	ko03013,map03013	-	-	-	ko00000,ko00001,ko03012	-	-	-	WD40
TRINITY_DN10040_c0_g2.p1	136037.KDR11620	0.0	981.0	COG1506@1|root,KOG2100@2759|Eukaryota,38BKR@33154|Opisthokonta,3BCS1@33208|Metazoa,3CUAD@33213|Bilateria,41XP9@6656|Arthropoda,3SGE2@50557|Insecta	33208|Metazoa	O	Serine-type peptidase activity. It is involved in the biological process described with proteolysis	-	-	3.4.14.5	ko:K01278	ko04974,map04974	-	-	-	ko00000,ko00001,ko01000,ko01002,ko04090,ko04147	-	-	-	DPPIV_N,Peptidase_S9
TRINITY_DN10042_c0_g1.p1	6087.XP_004211961.1	1.01e-16	81.6	28TCR@1|root,2R035@2759|Eukaryota,39TI0@33154|Opisthokonta,3BAFE@33208|Metazoa	33208|Metazoa	-	-	KIAA1586	-	-	-	-	-	-	-	-	-	-	-	Dimer_Tnp_hAT
TRINITY_DN10043_c0_g1.p1	7029.ACYPI071758-PA	2.07e-59	201.0	2CMYU@1|root,2QSU3@2759|Eukaryota,38FNT@33154|Opisthokonta,3BK0X@33208|Metazoa,3D503@33213|Bilateria,421Y7@6656|Arthropoda,3SQJP@50557|Insecta	33208|Metazoa	S	Domain of unknown function (DUF4371)	-	-	-	-	-	-	-	-	-	-	-	-	DUF4371,Dimer_Tnp_hAT
TRINITY_DN10044_c1_g1.p1	3694.POPTR_0001s47330.1	0.000211	51.2	KOG0012@1|root,KOG0012@2759|Eukaryota,37HUH@33090|Viridiplantae,3GFVJ@35493|Streptophyta,4JFI7@91835|fabids	35493|Streptophyta	L	DNA damage-inducible protein	-	-	-	ko:K11885	-	-	-	-	ko00000,ko03051	-	-	-	Asp_protease,UBA,ubiquitin
TRINITY_DN10045_c0_g1.p1	281687.CJA33184	1.03e-16	79.0	COG2801@1|root,KOG0017@2759|Eukaryota,39QMZ@33154|Opisthokonta,3CR1Q@33208|Metazoa,3E778@33213|Bilateria,40RJ7@6231|Nematoda,1M8PC@119089|Chromadorea,417AN@6236|Rhabditida	281687.CJA33184|-	L	transposition, RNA-mediated	-	-	-	-	-	-	-	-	-	-	-	-	-
TRINITY_DN10045_c1_g1.p1	4098.XP_009615728.1	5.21e-08	56.2	COG2801@1|root,KOG0017@2759|Eukaryota,37Z9C@33090|Viridiplantae	33090|Viridiplantae	L	transposition, RNA-mediated	-	-	-	-	-	-	-	-	-	-	-	-	RVT_1,RVT_3,rve
TRINITY_DN10045_c2_g2.p1	7029.ACYPI069184-PA	2.37e-11	64.7	COG2801@1|root,KOG0017@2759|Eukaryota,38F42@33154|Opisthokonta,3BA5H@33208|Metazoa,3CWAK@33213|Bilateria,41WI3@6656|Arthropoda,3SIRK@50557|Insecta	33208|Metazoa	O	K02A2.6-like	-	-	-	-	-	-	-	-	-	-	-	-	Baculo_F,RVT_1,rve
TRINITY_DN100464_c0_g1.p1	43179.ENSSTOP00000009230	3.12e-35	131.0	KOG4485@1|root,KOG4485@2759|Eukaryota,38EGE@33154|Opisthokonta,3BFQN@33208|Metazoa,3CS0E@33213|Bilateria,4898E@7711|Chordata,48ZVG@7742|Vertebrata,3J8YP@40674|Mammalia,35I81@314146|Euarchontoglires,4Q02N@9989|Rodentia	33208|Metazoa	S	Fibronectin type 3 domain	ANKFN1	GO:0000132,GO:0000226,GO:0000278,GO:0003674,GO:0005102,GO:0005488,GO:0005515,GO:0005575,GO:0005622,GO:0005623,GO:0005813,GO:0005815,GO:0005819,GO:0005856,GO:0006996,GO:0007010,GO:0007017,GO:0007049,GO:0007163,GO:0007275,GO:0007399,GO:0007405,GO:0008150,GO:0008283,GO:0008356,GO:0009987,GO:0015630,GO:0016043,GO:0017145,GO:0022008,GO:0022402,GO:0030010,GO:0030154,GO:0032501,GO:0032502,GO:0032878,GO:…	-	-	-	-	-	-	-	-	-	-	Ank_4,RA,fn3
TRINITY_DN1004_c0_g1.p2	136037.KDR23516	1.43e-116	341.0	COG0580@1|root,KOG0223@2759|Eukaryota,39WNG@33154|Opisthokonta,3BMPC@33208|Metazoa,3E4TW@33213|Bilateria,41UUS@6656|Arthropoda,3SIXT@50557|Insecta	33208|Metazoa	P	Belongs to the MIP aquaporin (TC 1.A.8) family	AQP5	-	-	ko:K09866,ko:K09867,ko:K09884	ko04962,ko04970,ko04976,map04962,map04970,map04976	-	-	-	ko00000,ko00001,ko02000	1.A.8	-	-	MIP
TRINITY_DN100517_c0_g1.p1	7029.ACYPI088965-PA	7.58e-09	57.8	COG2801@1|root,KOG0017@2759|Eukaryota,3AUQ8@33154|Opisthokonta,3C4T5@33208|Metazoa,3DKGH@33213|Bilateria,423D9@6656|Arthropoda	7029.ACYPI088965-PA|-	L	Reverse transcriptase (RNA-dependent DNA polymerase)	-	-	-	-	-	-	-	-	-	-	-	-	-
TRINITY_DN100535_c0_g1.p1	79684.XP_005360111.1	1.95e-38	143.0	KOG2966@1|root,KOG2966@2759|Eukaryota,38H4M@33154|Opisthokonta,3BJ8V@33208|Metazoa,3CXVQ@33213|Bilateria,485WF@7711|Chordata,48ZDH@7742|Vertebrata,3J40F@40674|Mammalia,35E4U@314146|Euarchontoglires,4Q461@9989|Rodentia	33208|Metazoa	S	Mitochondrial calcium uniporter	MCU	GO:0002009,GO:0002791,GO:0002793,GO:0003008,GO:0003674,GO:0005215,GO:0005216,GO:0005261,GO:0005262,GO:0005488,GO:0005515,GO:0005575,GO:0005622,GO:0005623,GO:0005737,GO:0005739,GO:0005740,GO:0005743,GO:0006810,GO:0006811,GO:0006812,GO:0006816,GO:0006839,GO:0006851,GO:0006873,GO:0006874,GO:0006875,GO:0006996,GO:0007010,GO:0007015,GO:0007154,GO:0007165,GO:0007275,GO:0007369,GO:0007610,GO:0007611,GO:…	-	ko:K20858	ko04020,ko04218,ko04621,map04020,map04218,map04621	-	-	-	ko00000,ko00001,ko02000	1.A.77.1	-	-	MCU
TRINITY_DN100548_c0_g1.p2	7029.ACYPI55587-PA	1.1e-15	77.4	2E5JB@1|root,2SCCI@2759|Eukaryota,3AD73@33154|Opisthokonta,3BVI4@33208|Metazoa,3DCBT@33213|Bilateria,421UE@6656|Arthropoda	33208|Metazoa	K	DNA binding	-	GO:0001098,GO:0001099,GO:0003674,GO:0003700,GO:0003712,GO:0003713,GO:0005488,GO:0005515,GO:0005575,GO:0005622,GO:0005623,GO:0005634,GO:0006355,GO:0008150,GO:0009889,GO:0009891,GO:0009893,GO:0010468,GO:0010556,GO:0010557,GO:0010604,GO:0019219,GO:0019222,GO:0031323,GO:0031325,GO:0031326,GO:0031328,GO:0043226,GO:0043227,GO:0043229,GO:0043231,GO:0044424,GO:0044464,GO:0045935,GO:0048518,GO:0048522,GO:…	-	-	-	-	-	-	-	-	-	-	BESS,MADF_DNA_bdg
TRINITY_DN10055_c0_g1.p1	7029.ACYPI068779-PA	5.42e-35	127.0	COG2801@1|root,KOG0017@2759|Eukaryota,38F42@33154|Opisthokonta,3BA5H@33208|Metazoa,3CWAK@33213|Bilateria,41WI3@6656|Arthropoda,3SIRK@50557|Insecta,3ECJT@33342|Paraneoptera	33208|Metazoa	O	K02A2.6-like	-	-	-	-	-	-	-	-	-	-	-	-	Baculo_F,RVT_1,rve
TRINITY_DN10057_c0_g1.p1	7029.ACYPI37902-PA	7.87e-11	67.0	28MXD@1|root,2QUFX@2759|Eukaryota,38TCJ@33154|Opisthokonta,3BIIF@33208|Metazoa,3D2PH@33213|Bilateria	33208|Metazoa	-	-	-	-	-	-	-	-	-	-	-	-	-	-	Dimer_Tnp_hAT
TRINITY_DN100593_c0_g1.p1	6412.HelroP133869	1.97e-23	94.0	2CNB8@1|root,2QUYZ@2759|Eukaryota,38NI4@33154|Opisthokonta,3BDTQ@33208|Metazoa,3CX7E@33213|Bilateria	33208|Metazoa	S	meiosis arrest female protein 1	KIAA0430	GO:0000003,GO:0000280,GO:0003006,GO:0005575,GO:0005622,GO:0005623,GO:0005737,GO:0005777,GO:0005794,GO:0006139,GO:0006259,GO:0006281,GO:0006302,GO:0006725,GO:0006807,GO:0006950,GO:0006974,GO:0006996,GO:0007049,GO:0007143,GO:0007276,GO:0007281,GO:0007292,GO:0008150,GO:0008152,GO:0009892,GO:0009987,GO:0010468,GO:0010563,GO:0010921,GO:0010923,GO:0012505,GO:0016043,GO:0019220,GO:0019222,GO:0019953,GO:…	-	ko:K17573	-	-	-	-	ko00000,ko01009	-	-	-	Limkain-b1,NYN,OST-HTH,RRM_1
TRINITY_DN1005_c0_g1.p1	136037.KDR14722	0.0	1597.0	KOG1922@1|root,KOG1922@2759|Eukaryota,38BZD@33154|Opisthokonta,3BJA3@33208|Metazoa,3CWX0@33213|Bilateria,41Y2X@6656|Arthropoda,3SFPN@50557|Insecta	33208|Metazoa	TZ	binding. It is involved in the biological process described with actin cytoskeleton organization	DAAM2	GO:0000902,GO:0000904,GO:0001725,GO:0003674,GO:0003779,GO:0005488,GO:0005515,GO:0005575,GO:0005622,GO:0005623,GO:0005737,GO:0005815,GO:0005829,GO:0005856,GO:0005865,GO:0005886,GO:0005929,GO:0006928,GO:0006935,GO:0006996,GO:0007010,GO:0007015,GO:0007154,GO:0007165,GO:0007166,GO:0007267,GO:0007275,GO:0007368,GO:0007389,GO:0007399,GO:0007409,GO:0007411,GO:0007417,GO:0007420,GO:0007424,GO:0008064,GO:…	-	ko:K04512	ko04310,map04310	-	-	-	ko00000,ko00001,ko04147	-	-	-	Drf_FH3,Drf_GBD,FH2
TRINITY_DN100619_c0_g1.p1	7425.NV20427-PA	4.89e-15	75.1	COG2801@1|root,KOG0017@2759|Eukaryota,38F42@33154|Opisthokonta,3BA5H@33208|Metazoa,3CWAK@33213|Bilateria,41WI3@6656|Arthropoda,3SIRK@50557|Insecta	33208|Metazoa	O	K02A2.6-like	-	-	-	-	-	-	-	-	-	-	-	-	RVT_1,Retrotrans_gag,rve,zf-CCHC,zf-H2C2
TRINITY_DN10061_c0_g1.p1	7425.NV23918-PA	1.07e-25	103.0	2CXGH@1|root,2RX9T@2759|Eukaryota,39YTV@33154|Opisthokonta,3BMVG@33208|Metazoa	33208|Metazoa	-	-	-	-	-	-	-	-	-	-	-	-	-	-	Parvo_coat_N
TRINITY_DN10065_c1_g1.p1	7029.ACYPI089532-PA	1.62e-94	296.0	2CN11@1|root,2QT83@2759|Eukaryota,38D3X@33154|Opisthokonta,3BDRF@33208|Metazoa,3CX54@33213|Bilateria,41XCG@6656|Arthropoda,3SIMU@50557|Insecta	33208|Metazoa	S	DNA-binding transcription factor activity, RNA polymerase II-specific	-	-	-	-	-	-	-	-	-	-	-	-	DUF4371
TRINITY_DN10072_c0_g2.p1	136037.KDR23232	5.61e-84	256.0	KOG1110@1|root,KOG1108@2759|Eukaryota,39ZCE@33154|Opisthokonta,3BKJJ@33208|Metazoa,3CTP1@33213|Bilateria,41ZFF@6656|Arthropoda,3SMJD@50557|Insecta	33208|Metazoa	S	Belongs to the cytochrome b5 family	CYB5D2	GO:0003674,GO:0005488,GO:0005575,GO:0005576,GO:0005623,GO:0007275,GO:0007399,GO:0008150,GO:0009987,GO:0010720,GO:0012505,GO:0016020,GO:0020037,GO:0022008,GO:0030154,GO:0032501,GO:0032502,GO:0044464,GO:0045595,GO:0045597,GO:0045664,GO:0045666,GO:0046906,GO:0048037,GO:0048518,GO:0048522,GO:0048699,GO:0048731,GO:0048856,GO:0048869,GO:0050767,GO:0050769,GO:0050789,GO:0050793,GO:0050794,GO:0051094,GO:…	-	-	-	-	-	-	-	-	-	-	Cyt-b5
TRINITY_DN100739_c0_g1.p1	482537.XP_008587209.1	3.92e-42	142.0	COG0592@1|root,KOG1636@2759|Eukaryota,38MVP@33154|Opisthokonta,3BGUR@33208|Metazoa,3CTAW@33213|Bilateria,4800U@7711|Chordata,48Z1K@7742|Vertebrata,3JFI2@40674|Mammalia,35BGU@314146|Euarchontoglires	33208|Metazoa	L	dinucleotide insertion or deletion binding	PCNA	GO:0000003,GO:0000075,GO:0000077,GO:0000082,GO:0000083,GO:0000122,GO:0000226,GO:0000228,GO:0000278,GO:0000302,GO:0000307,GO:0000700,GO:0000701,GO:0000723,GO:0000731,GO:0001101,GO:0001889,GO:0002064,GO:0002065,GO:0002066,GO:0002376,GO:0003006,GO:0003674,GO:0003676,GO:0003677,GO:0003682,GO:0003684,GO:0003690,GO:0003824,GO:0005102,GO:0005488,GO:0005515,GO:0005575,GO:0005622,GO:0005623,GO:0005634,GO:…	-	ko:K04802	ko03030,ko03410,ko03420,ko03430,ko04110,ko04530,ko05161,ko05166,map03030,map03410,map03420,map03430,map04110,map04530,map05161,map05166	M00295	-	-	ko00000,ko00001,ko00002,ko03032,ko03400	-	-	-	PCNA_C,PCNA_N
TRINITY_DN10078_c0_g1.p1	7029.ACYPI069698-PA	8.87e-60	199.0	COG2801@1|root,KOG0017@2759|Eukaryota,38F42@33154|Opisthokonta,3BA5H@33208|Metazoa,3CWAK@33213|Bilateria,41WI3@6656|Arthropoda,3SIRK@50557|Insecta,3ECJT@33342|Paraneoptera	33208|Metazoa	O	K02A2.6-like	-	-	-	-	-	-	-	-	-	-	-	-	Baculo_F,RVT_1,rve
TRINITY_DN10078_c1_g1.p1	7425.NV17639-PA	1.19e-29	116.0	COG2801@1|root,KOG0017@2759|Eukaryota,38F42@33154|Opisthokonta,3BA5H@33208|Metazoa,3CWAK@33213|Bilateria,41WI3@6656|Arthropoda,3SIRK@50557|Insecta	33208|Metazoa	O	K02A2.6-like	-	-	-	-	-	-	-	-	-	-	-	-	Baculo_F,RVT_1,rve
TRINITY_DN1007_c0_g1.p1	7070.TC002547-PA	1.11e-245	681.0	COG1960@1|root,KOG0140@2759|Eukaryota,38BNR@33154|Opisthokonta,3BCJM@33208|Metazoa,3CV7W@33213|Bilateria,41XI4@6656|Arthropoda,3SGER@50557|Insecta	33208|Metazoa	I	flavin adenine dinucleotide binding. It is involved in the biological process described with oxidation-reduction process	ACADM	GO:0000062,GO:0000166,GO:0000271,GO:0001889,GO:0003674,GO:0003824,GO:0003995,GO:0005488,GO:0005515,GO:0005575,GO:0005622,GO:0005623,GO:0005634,GO:0005654,GO:0005737,GO:0005739,GO:0005740,GO:0005759,GO:0005975,GO:0005976,GO:0005977,GO:0005978,GO:0006073,GO:0006082,GO:0006091,GO:0006109,GO:0006111,GO:0006112,GO:0006575,GO:0006577,GO:0006578,GO:0006629,GO:0006631,GO:0006635,GO:0006807,GO:0006950,GO:…	1.3.8.7	ko:K00249	ko00071,ko00280,ko00410,ko00640,ko01100,ko01110,ko01130,ko01200,ko01212,ko03320,map00071,map00280,map00410,map00640,map01100,map01110,map01130,map01200,map01212,map03320	M00013,M00036,M00087	R00924,R01175,R01279,R02661,R03172,R03777,R03857,R03990,R04095,R04432,R04751,R04754	RC00052,RC00068,RC00076,RC00095,RC00148,RC00246	ko00000,ko00001,ko00002,ko01000	-	-	-	Acyl-CoA_dh_1,Acyl-CoA_dh_M,Acyl-CoA_dh_N
TRINITY_DN10085_c0_g2.p1	6211.A0A068YGL2	0.000242	50.1	COG2801@1|root,2QT1S@2759|Eukaryota	2759|Eukaryota	L	transposition	-	-	-	-	-	-	-	-	-	-	-	-	Asp_protease_2,RVT_1,RVT_3,rve
TRINITY_DN100875_c0_g1.p1	6334.EFV47262	5.74e-40	139.0	COG2801@1|root,KOG0017@2759|Eukaryota,38F42@33154|Opisthokonta,3BA5H@33208|Metazoa,3E41B@33213|Bilateria	33208|Metazoa	L	Reverse transcriptase (RNA-dependent DNA polymerase)	-	-	-	-	-	-	-	-	-	-	-	-	RVT_1,gag-asp_proteas,rve
TRINITY_DN100893_c0_g1.p1	1038860.AXAP01000033_gene4454	1.62e-30	113.0	COG0318@1|root,COG0318@2|Bacteria,1MU6G@1224|Proteobacteria,2TR2W@28211|Alphaproteobacteria,3JSCZ@41294|Bradyrhizobiaceae	28211|Alphaproteobacteria	IQ	AMP-binding enzyme	acsf	-	-	ko:K00666	-	-	-	-	ko00000,ko01000,ko01004	-	-	-	AMP-binding,AMP-binding_C
TRINITY_DN1008_c0_g1.p1	7425.NV10297-PA	5.6e-65	211.0	KOG3994@1|root,KOG3994@2759|Eukaryota,38DZK@33154|Opisthokonta,3BISY@33208|Metazoa,3CVP8@33213|Bilateria,41ZEF@6656|Arthropoda,3SMUD@50557|Insecta,46EBG@7399|Hymenoptera	33208|Metazoa	S	Methylmalonic aciduria and homocystinuria type D protein	MMADHC	GO:0005575,GO:0005622,GO:0005623,GO:0005737,GO:0005739,GO:0005829,GO:0006725,GO:0006732,GO:0006766,GO:0006767,GO:0006807,GO:0008150,GO:0008152,GO:0009058,GO:0009108,GO:0009235,GO:0009987,GO:0017144,GO:0033013,GO:0043226,GO:0043227,GO:0043229,GO:0043231,GO:0044237,GO:0044249,GO:0044281,GO:0044424,GO:0044444,GO:0044464,GO:0046483,GO:0051186,GO:0051188,GO:0071704,GO:1901360,GO:1901564	-	-	-	-	-	-	-	-	-	-	MMADHC
TRINITY_DN100901_c0_g1.p1	1561998.Csp11.Scaffold628.g7306.t1	5.21e-77	241.0	KOG2264@1|root,KOG2264@2759|Eukaryota,38BF4@33154|Opisthokonta,3BC2D@33208|Metazoa,3CRFG@33213|Bilateria,40BIX@6231|Nematoda,1KUWU@119089|Chromadorea,40SSV@6236|Rhabditida	33208|Metazoa	T	glucuronyl-galactosyl-proteoglycan 4-alpha-N-acetylglucosaminyltransferase activity	EXTL3	GO:0000271,GO:0001558,GO:0001888,GO:0003674,GO:0003824,GO:0005488,GO:0005515,GO:0005575,GO:0005622,GO:0005623,GO:0005737,GO:0005783,GO:0005789,GO:0005794,GO:0005975,GO:0005976,GO:0006022,GO:0006023,GO:0006024,GO:0006029,GO:0006040,GO:0006044,GO:0006082,GO:0006790,GO:0006807,GO:0006950,GO:0006986,GO:0007154,GO:0007165,GO:0007166,GO:0007167,GO:0007178,GO:0007224,GO:0007275,GO:0008101,GO:0008150,GO:…	2.4.1.223,2.4.1.224	ko:K02370	ko00534,ko01100,map00534,map01100	M00059	R05930,R05936	-	ko00000,ko00001,ko00002,ko01000,ko01003	-	GT47,GT64	-	Exostosin,Glyco_transf_64
TRINITY_DN100924_c0_g1.p1	7260.FBpp0239947	9.29e-18	80.5	29KF7@1|root,2RTQ5@2759|Eukaryota,39NBG@33154|Opisthokonta,3CPW9@33208|Metazoa,3E61C@33213|Bilateria,42B3Y@6656|Arthropoda,3SSI6@50557|Insecta	7260.FBpp0239947|-	S	Pfam:UBN2_2	-	-	-	-	-	-	-	-	-	-	-	-	-
TRINITY_DN100937_c0_g1.p1	400682.PAC_15714136	1.22e-29	112.0	COG2801@1|root,KOG0017@2759|Eukaryota,38F42@33154|Opisthokonta	33154|Opisthokonta	G	retrotransposable element Tf2 155 kDa protein type 1-like	-	-	-	-	-	-	-	-	-	-	-	-	RVT_1
TRINITY_DN10093_c0_g1.p1	136037.KDR08855	4.03e-53	172.0	KOG3162@1|root,KOG3162@2759|Eukaryota,3A4HA@33154|Opisthokonta,3BRCW@33208|Metazoa,3D87V@33213|Bilateria,420P5@6656|Arthropoda,3SNQA@50557|Insecta	33208|Metazoa	J	Structural constituent of ribosome. It is involved in the biological process described with translation	MRPS18C	GO:0000313,GO:0000314,GO:0003674,GO:0003735,GO:0005198,GO:0005575,GO:0005622,GO:0005623,GO:0005737,GO:0005739,GO:0005740,GO:0005743,GO:0005759,GO:0005761,GO:0005763,GO:0005829,GO:0005840,GO:0006412,GO:0006414,GO:0006415,GO:0006518,GO:0006807,GO:0008150,GO:0008152,GO:0009058,GO:0009059,GO:0009987,GO:0010467,GO:0015935,GO:0016020,GO:0016043,GO:0019538,GO:0019866,GO:0022411,GO:0022626,GO:0022627,GO:…	-	ko:K02963	ko03010,map03010	M00178	-	-	br01610,ko00000,ko00001,ko00002,ko03011	-	-	-	Ribosomal_S18
TRINITY_DN100941_c0_g1.p1	6412.HelroP168952	4.23e-06	52.0	2CNQC@1|root,2QXFF@2759|Eukaryota,39Y03@33154|Opisthokonta,3BMKX@33208|Metazoa,3D3RP@33213|Bilateria	33208|Metazoa	-	-	-	-	-	-	-	-	-	-	-	-	-	-	-
TRINITY_DN100976_c0_g1.p1	7029.ACYPI001504-PA	1.96e-38	137.0	KOG4585@1|root,KOG4585@2759|Eukaryota,3A6AU@33154|Opisthokonta	33154|Opisthokonta	L	DDE superfamily endonuclease	-	-	-	-	-	-	-	-	-	-	-	-	DDE_Tnp_4
TRINITY_DN100983_c0_g1.p1	4081.Solyc08g043150.1.1	4.76e-25	104.0	COG2801@1|root,KOG0017@2759|Eukaryota,37RRH@33090|Viridiplantae,3G8MV@35493|Streptophyta,44P0E@71274|asterids	35493|Streptophyta	L	DNA RNA polymerases superfamily protein	-	-	-	-	-	-	-	-	-	-	-	-	Asp_protease_2,RVT_1,Retrotrans_gag
TRINITY_DN10099_c0_g1.p1	7897.ENSLACP00000021318	3.8e-22	90.1	2CYKR@1|root,2S51P@2759|Eukaryota,3A330@33154|Opisthokonta,3BQIM@33208|Metazoa,3D7MF@33213|Bilateria,48QIW@7711|Chordata,49DXZ@7742|Vertebrata	33208|Metazoa	-	-	-	-	-	-	-	-	-	-	-	-	-	-	DUF4817,HTH_32
TRINITY_DN1009_c0_g1.p1	12957.ACEP12336-PA	5.51e-115	331.0	COG1727@1|root,KOG1714@2759|Eukaryota,38CM6@33154|Opisthokonta,3BIDK@33208|Metazoa,3CTPN@33213|Bilateria,41W28@6656|Arthropoda,3SGJ3@50557|Insecta,46FCK@7399|Hymenoptera	33208|Metazoa	J	60S ribosomal protein	RPL18	GO:0001889,GO:0002181,GO:0003674,GO:0003676,GO:0003723,GO:0003735,GO:0005198,GO:0005488,GO:0005575,GO:0005622,GO:0005623,GO:0005634,GO:0005730,GO:0005737,GO:0005783,GO:0005829,GO:0005840,GO:0005844,GO:0006412,GO:0006518,GO:0006807,GO:0007275,GO:0008150,GO:0008152,GO:0009058,GO:0009059,GO:0009987,GO:0010467,GO:0012505,GO:0015934,GO:0019538,GO:0022625,GO:0022626,GO:0031099,GO:0031100,GO:0031974,GO:…	-	ko:K02883,ko:K21442	ko03010,map03010	M00177,M00179	-	-	br01610,ko00000,ko00001,ko00002,ko03011,ko04131	-	-	-	Ribosomal_L18
TRINITY_DN100_c1_g1.p1	7029.ACYPI53900-PA	2.13e-127	409.0	COG2801@1|root,KOG0017@2759|Eukaryota,38F42@33154|Opisthokonta,3BA5H@33208|Metazoa,3CWAK@33213|Bilateria,41WI3@6656|Arthropoda,3SIRK@50557|Insecta	33208|Metazoa	O	K02A2.6-like	-	-	-	-	-	-	-	-	-	-	-	-	RVP_2,RVT_1,gag-asp_proteas,rve
TRINITY_DN100_c99_g1.p2	13037.EHJ64786	1.1e-46	159.0	COG4266@1|root,KOG4145@2759|Eukaryota,38E3W@33154|Opisthokonta,3BB87@33208|Metazoa,3D1C0@33213|Bilateria,41Y00@6656|Arthropoda,3SJQ5@50557|Insecta,44263@7088|Lepidoptera	33208|Metazoa	F	Allantoicase repeat	-	-	3.5.3.4	ko:K01477	ko00230,ko01100,ko01120,map00230,map01100,map01120	M00546	R02422	RC00379,RC00712	ko00000,ko00001,ko00002,ko01000	-	-	-	Allantoicase
TRINITY_DN10101_c2_g1.p2	7460.GB53931-PA	1.42e-312	949.0	KOG1836@1|root,KOG1836@2759|Eukaryota,38CQ0@33154|Opisthokonta,3B9B6@33208|Metazoa,3CTWN@33213|Bilateria,41VBW@6656|Arthropoda,3SJIT@50557|Insecta,46GY0@7399|Hymenoptera	33208|Metazoa	W	Laminin B (Domain IV)	LAMA2	GO:0000003,GO:0000902,GO:0000904,GO:0001568,GO:0001654,GO:0001738,GO:0001763,GO:0001944,GO:0002009,GO:0002011,GO:0003006,GO:0003674,GO:0005198,GO:0005201,GO:0005488,GO:0005515,GO:0005575,GO:0005576,GO:0005604,GO:0005605,GO:0005606,GO:0005608,GO:0005615,GO:0005623,GO:0005886,GO:0005911,GO:0006464,GO:0006468,GO:0006793,GO:0006796,GO:0006807,GO:0006928,GO:0006935,GO:0007154,GO:0007163,GO:0007165,GO:…	-	ko:K05637,ko:K06240	ko01100,ko04151,ko04510,ko04512,ko05145,ko05146,ko05165,ko05200,ko05222,map01100,map04151,map04510,map04512,map05145,map05146,map05165,map05200,map05222	-	-	-	ko00000,ko00001	-	-	-	Laminin_B,Laminin_EGF,Laminin_G_1,Laminin_G_2,Laminin_I,Laminin_II,Laminin_N
TRINITY_DN101029_c0_g1.p1	4096.XP_009794587.1	2.76e-07	56.6	KOG1075@1|root,KOG1075@2759|Eukaryota,37TEA@33090|Viridiplantae,3GA49@35493|Streptophyta	35493|Streptophyta	M	ATPase activity, coupled to transmembrane movement of substances	-	-	-	-	-	-	-	-	-	-	-	-	DUF4283,RVT_1,zf-RVT
TRINITY_DN10103_c0_g1.p1	13037.EHJ78513	6.24e-101	321.0	COG1501@1|root,KOG1065@2759|Eukaryota,38C0A@33154|Opisthokonta,3BACU@33208|Metazoa,3CTEG@33213|Bilateria,41VF6@6656|Arthropoda,3SGM8@50557|Insecta,447YW@7088|Lepidoptera	33208|Metazoa	G	Glycosyl hydrolases family 31	GAA	GO:0000023,GO:0000272,GO:0000323,GO:0001775,GO:0002026,GO:0002086,GO:0002252,GO:0002263,GO:0002274,GO:0002275,GO:0002283,GO:0002366,GO:0002376,GO:0002443,GO:0002444,GO:0002446,GO:0003007,GO:0003008,GO:0003009,GO:0003011,GO:0003012,GO:0003013,GO:0003015,GO:0003016,GO:0003674,GO:0003824,GO:0004553,GO:0004558,GO:0005488,GO:0005575,GO:0005622,GO:0005623,GO:0005737,GO:0005764,GO:0005765,GO:0005766,GO:…	3.2.1.20,3.2.1.3	ko:K12047,ko:K12316	ko00052,ko00500,ko01100,ko04142,ko04973,map00052,map00500,map01100,map04142,map04973	-	R00028,R00801,R00802,R01790,R01791,R06087,R06088,R06199	RC00028,RC00049,RC00077	ko00000,ko00001,ko01000,ko04147	-	GH31	-	Gal_mutarotas_2,Glyco_hydro_31,NtCtMGAM_N,Trefoil
TRINITY_DN10109_c0_g2.p1	136037.KDR22118	2.43e-132	429.0	KOG1829@1|root,KOG1829@2759|Eukaryota,38EN9@33154|Opisthokonta,3BJJI@33208|Metazoa,3D1DP@33213|Bilateria,42AJV@6656|Arthropoda,3T07C@50557|Insecta	33208|Metazoa	T	RUN	PLEKHM2	GO:0003674,GO:0005488,GO:0005515,GO:0005575,GO:0005622,GO:0005623,GO:0005737,GO:0005768,GO:0006996,GO:0007030,GO:0008092,GO:0008150,GO:0009987,GO:0010008,GO:0010256,GO:0012505,GO:0016020,GO:0016043,GO:0019894,GO:0031090,GO:0031410,GO:0031982,GO:0032418,GO:0032879,GO:0032880,GO:0043226,GO:0043227,GO:0043229,GO:0044422,GO:0044424,GO:0044433,GO:0044440,GO:0044444,GO:0044446,GO:0044464,GO:0048518,GO:…	-	ko:K15348	ko05132,map05132	-	-	-	ko00000,ko00001,ko04131	-	-	-	PH,RUN
TRINITY_DN1010_c0_g1.p1	136037.KDR21134	2.22e-177	518.0	COG0428@1|root,KOG2693@2759|Eukaryota,38C7J@33154|Opisthokonta,3BBZP@33208|Metazoa,3CXNR@33213|Bilateria,41U33@6656|Arthropoda,3SJHZ@50557|Insecta	33208|Metazoa	P	Metal ion transmembrane transporter activity. It is involved in the biological process described with metal ion transport	SLC39A6	GO:0000003,GO:0000041,GO:0001702,GO:0001763,GO:0002009,GO:0002011,GO:0002682,GO:0002684,GO:0002694,GO:0002696,GO:0002902,GO:0002903,GO:0003006,GO:0003674,GO:0005215,GO:0005385,GO:0005575,GO:0005622,GO:0005623,GO:0005737,GO:0005783,GO:0005886,GO:0005887,GO:0006810,GO:0006811,GO:0006812,GO:0006829,GO:0006873,GO:0006875,GO:0006882,GO:0006928,GO:0007275,GO:0007276,GO:0007280,GO:0007369,GO:0007399,GO:…	-	ko:K14711,ko:K14712,ko:K14716	-	-	-	-	ko00000,ko02000	2.A.5.4.10,2.A.5.4.13,2.A.5.4.16,2.A.5.4.2,2.A.5.4.6	-	-	Zip
TRINITY_DN101172_c0_g1.p1	136037.KDR07292	1.24e-15	78.2	KOG3002@1|root,KOG3002@2759|Eukaryota	2759|Eukaryota	S	ubiquitin-dependent protein catabolic process	-	-	2.3.2.27	ko:K04506	ko04013,ko04115,ko04120,ko04310,map04013,map04115,map04120,map04310	-	-	-	ko00000,ko00001,ko01000,ko04121	-	-	-	Sina
TRINITY_DN10118_c0_g2.p1	136037.KDR21002	6.79e-118	343.0	KOG2500@1|root,KOG2500@2759|Eukaryota,38GCN@33154|Opisthokonta,3BE3J@33208|Metazoa,3CRW7@33213|Bilateria,41TIV@6656|Arthropoda,3SFZN@50557|Insecta	33208|Metazoa	S	It is involved in the biological process described with endocytosis	NECAP1	GO:0005575,GO:0005622,GO:0005623,GO:0005737,GO:0005829,GO:0005905,GO:0006810,GO:0006897,GO:0008150,GO:0009987,GO:0012505,GO:0012506,GO:0016020,GO:0016043,GO:0016192,GO:0030117,GO:0030118,GO:0030120,GO:0030125,GO:0030135,GO:0030136,GO:0030659,GO:0030662,GO:0030665,GO:0031090,GO:0031410,GO:0031982,GO:0032991,GO:0043226,GO:0043227,GO:0043229,GO:0044422,GO:0044424,GO:0044425,GO:0044433,GO:0044444,GO:…	-	ko:K20069	-	-	-	-	ko00000,ko04131	-	-	-	DUF1681
TRINITY_DN1011_c0_g1.p1	136037.KDR22217	3.23e-119	342.0	COG5126@1|root,KOG0034@2759|Eukaryota,3973M@33154|Opisthokonta,3BJBP@33208|Metazoa,3D0VY@33213|Bilateria,41YH4@6656|Arthropoda,3SJV3@50557|Insecta	33208|Metazoa	T	Calcium and integrin-binding protein	CIB1	GO:0000003,GO:0000226,GO:0000278,GO:0000902,GO:0000904,GO:0001558,GO:0001726,GO:0001932,GO:0001933,GO:0001934,GO:0001952,GO:0001954,GO:0002376,GO:0002520,GO:0002682,GO:0002683,GO:0002931,GO:0003006,GO:0003674,GO:0004857,GO:0004860,GO:0005488,GO:0005509,GO:0005515,GO:0005575,GO:0005622,GO:0005623,GO:0005634,GO:0005654,GO:0005737,GO:0005783,GO:0005813,GO:0005815,GO:0005856,GO:0005886,GO:0006139,GO:…	-	ko:K17259	-	-	-	-	ko00000,ko04147	-	-	-	EF-hand_7
TRINITY_DN101207_c0_g1.p1	43151.ADAC010382-PA	5.21e-44	150.0	COG0515@1|root,KOG0194@2759|Eukaryota,38HSB@33154|Opisthokonta,3B9EV@33208|Metazoa,3CTSU@33213|Bilateria,41YEZ@6656|Arthropoda,3SR5J@50557|Insecta,456RF@7147|Diptera,45KPJ@7148|Nematocera	33208|Metazoa	T	Fes/CIP4, and EFC/F-BAR homology domain	FES	GO:0000226,GO:0000278,GO:0000302,GO:0000902,GO:0000904,GO:0001578,GO:0001700,GO:0001932,GO:0002009,GO:0002237,GO:0002376,GO:0002682,GO:0002683,GO:0002684,GO:0002694,GO:0002695,GO:0002697,GO:0002698,GO:0002699,GO:0002703,GO:0002764,GO:0002768,GO:0002886,GO:0003674,GO:0003779,GO:0003824,GO:0004672,GO:0004713,GO:0004715,GO:0005102,GO:0005154,GO:0005488,GO:0005515,GO:0005543,GO:0005575,GO:0005622,GO:…	2.7.10.2	ko:K07527,ko:K08889	ko04360,map04360	-	-	-	ko00000,ko00001,ko01000,ko01001,ko01009,ko04131	-	-	-	FCH,Pkinase_Tyr,SH2
TRINITY_DN10123_c0_g1.p1	9478.XP_008051719.1	5.12e-48	163.0	KOG0210@1|root,KOG0210@2759|Eukaryota,38BSN@33154|Opisthokonta,3BC32@33208|Metazoa,3CTMK@33213|Bilateria,484UR@7711|Chordata,48X44@7742|Vertebrata,3JCEE@40674|Mammalia,35F7H@314146|Euarchontoglires,4MCJV@9443|Primates	33208|Metazoa	P	Belongs to the cation transport ATPase (P-type) (TC 3.A.3) family. Type IV subfamily	ATP9B	GO:0000003,GO:0003674,GO:0003824,GO:0004012,GO:0005215,GO:0005319,GO:0005548,GO:0005575,GO:0005622,GO:0005623,GO:0005737,GO:0005768,GO:0005794,GO:0005802,GO:0005886,GO:0006810,GO:0006811,GO:0006820,GO:0006869,GO:0006890,GO:0006897,GO:0007275,GO:0008150,GO:0009790,GO:0009792,GO:0009987,GO:0010876,GO:0012505,GO:0015711,GO:0015748,GO:0015914,GO:0016020,GO:0016021,GO:0016043,GO:0016192,GO:0016462,GO:…	3.6.3.1	ko:K01530	-	-	-	-	ko00000,ko01000	-	-	-	Cation_ATPase,E1-E2_ATPase,Hydrolase,PhoLip_ATPase_C,PhoLip_ATPase_N
TRINITY_DN10124_c0_g1.p1	13037.EHJ73416	9.02e-59	220.0	KOG1075@1|root,KOG1075@2759|Eukaryota,3A278@33154|Opisthokonta,3BQC7@33208|Metazoa,3D3FI@33213|Bilateria,41V5R@6656|Arthropoda,3SINZ@50557|Insecta	33208|Metazoa	S	RNase H	-	-	-	-	-	-	-	-	-	-	-	-	Exo_endo_phos_2,RNase_H,RVT_1
TRINITY_DN101279_c0_g1.p1	7029.ACYPI063620-PA	6.87e-35	126.0	KOG4585@1|root,KOG4585@2759|Eukaryota	2759|Eukaryota	B	nuclease activity	-	-	-	-	-	-	-	-	-	-	-	-	DDE_Tnp_4
TRINITY_DN101281_c0_g1.p1	1123371.ATXH01000007_gene522	8.22e-08	53.1	COG1555@1|root,COG1555@2|Bacteria,2GI1F@200940|Thermodesulfobacteria	200940|Thermodesulfobacteria	L	Helix-hairpin-helix motif	-	-	-	ko:K02237	-	M00429	-	-	ko00000,ko00002,ko02044	3.A.11.1,3.A.11.2	-	-	HHH_3
TRINITY_DN101304_c0_g1.p1	161934.XP_010677720.1	2.33e-15	75.9	2CMYU@1|root,2QSU3@2759|Eukaryota,37PJH@33090|Viridiplantae	33090|Viridiplantae	S	Zinc finger MYM-type protein 1-like	-	-	-	-	-	-	-	-	-	-	-	-	DUF4371,Dimer_Tnp_hAT
TRINITY_DN101322_c0_g1.p1	400682.PAC_15714476	2.59e-22	94.0	COG2801@1|root,KOG0017@2759|Eukaryota,38F42@33154|Opisthokonta,3BI8I@33208|Metazoa	33208|Metazoa	L	retrotransposable element Tf2 155 kDa protein type 1-like	-	-	-	-	-	-	-	-	-	-	-	-	RVT_1,rve
TRINITY_DN10132_c1_g1.p1	7897.ENSLACP00000004302	6.53e-11	69.7	29Q9H@1|root,2RX81@2759|Eukaryota,39ZQJ@33154|Opisthokonta,3BNMR@33208|Metazoa	33208|Metazoa	-	-	-	-	-	-	-	-	-	-	-	-	-	-	DUF4371,Dimer_Tnp_hAT
TRINITY_DN101353_c0_g1.p1	7029.ACYPI070167-PA	9.34e-31	115.0	2CN6C@1|root,2QU3U@2759|Eukaryota,38GGN@33154|Opisthokonta,3BC7U@33208|Metazoa,3DKI7@33213|Bilateria,422A5@6656|Arthropoda,3SQP0@50557|Insecta	33208|Metazoa	S	52 kDa repressor of the inhibitor of the protein	Prkrir	-	-	-	-	-	-	-	-	-	-	-	DUF4371,Dimer_Tnp_hAT,THAP
TRINITY_DN101368_c0_g1.p1	8081.XP_008396728.1	1.06e-47	164.0	28T2T@1|root,2QZSZ@2759|Eukaryota,39YS7@33154|Opisthokonta,3BKXX@33208|Metazoa,3D597@33213|Bilateria,48RXI@7711|Chordata,49NC2@7742|Vertebrata,4A8VD@7898|Actinopterygii	33208|Metazoa	S	Si ch211-255f4.7	-	-	-	-	-	-	-	-	-	-	-	-	DDE_Tnp_1_7
TRINITY_DN101409_c0_g1.p1	1108849.XP_002564084.1	2.36e-05	50.1	COG5126@1|root,KOG0044@2759|Eukaryota,38GAM@33154|Opisthokonta,3NWK4@4751|Fungi,3QK7K@4890|Ascomycota,20CUB@147545|Eurotiomycetes,3S3NF@5042|Eurotiales	4751|Fungi	T	Calcium sensor	ncs1	GO:0000139,GO:0003674,GO:0005488,GO:0005509,GO:0005575,GO:0005622,GO:0005623,GO:0005737,GO:0005794,GO:0005829,GO:0005886,GO:0007154,GO:0007165,GO:0008047,GO:0008150,GO:0009893,GO:0009966,GO:0009987,GO:0010522,GO:0010523,GO:0010562,GO:0010646,GO:0010959,GO:0012505,GO:0016020,GO:0019207,GO:0019209,GO:0019220,GO:0019222,GO:0019722,GO:0019932,GO:0023051,GO:0023052,GO:0030234,GO:0031090,GO:0031323,GO:…	-	ko:K19932	-	-	-	-	ko00000,ko04131	-	-	-	EF-hand_1,EF-hand_5,EF-hand_6,EF-hand_7
TRINITY_DN10143_c0_g1.p1	9612.ENSCAFP00000038748	4.49e-10	62.8	28MZQ@1|root,2QUIJ@2759|Eukaryota,38BJV@33154|Opisthokonta,3BB0G@33208|Metazoa,3CUVH@33213|Bilateria,4850H@7711|Chordata,4952I@7742|Vertebrata,3JBCH@40674|Mammalia,3ETK0@33554|Carnivora	33208|Metazoa	S	Outer dense fiber of sperm tails 3B	ODF3B	-	-	-	-	-	-	-	-	-	-	-	SHIPPO-rpt
TRINITY_DN10145_c0_g1.p1	7668.SPU_012102-tr	1.13e-103	325.0	COG2801@1|root,KOG0017@2759|Eukaryota,38F42@33154|Opisthokonta,3BA5H@33208|Metazoa,3CZSS@33213|Bilateria	33208|Metazoa	G	K02A2.6-like	-	-	-	-	-	-	-	-	-	-	-	-	RVT_1,rve
TRINITY_DN101493_c0_g1.p1	7176.CPIJ019640-PA	2.83e-107	322.0	COG1161@1|root,KOG1424@2759|Eukaryota,38DR0@33154|Opisthokonta,3BERE@33208|Metazoa,3CUN0@33213|Bilateria,41Y18@6656|Arthropoda,3SGPV@50557|Insecta,44ZRK@7147|Diptera,45CXN@7148|Nematocera	33208|Metazoa	S	GTP binding	LSG1	GO:0000054,GO:0000166,GO:0001882,GO:0001883,GO:0003674,GO:0003824,GO:0003924,GO:0005488,GO:0005525,GO:0005575,GO:0005622,GO:0005623,GO:0005634,GO:0005654,GO:0005737,GO:0005783,GO:0005829,GO:0006403,GO:0006405,GO:0006611,GO:0006810,GO:0006886,GO:0006913,GO:0008104,GO:0008150,GO:0009966,GO:0010646,GO:0012505,GO:0015030,GO:0015031,GO:0015833,GO:0015931,GO:0016462,GO:0016604,GO:0016787,GO:0016817,GO:…	-	ko:K14539	ko03008,map03008	-	-	-	ko00000,ko00001,ko01000,ko03009	-	-	-	MMR_HSR1
TRINITY_DN101496_c0_g1.p1	7209.EFO12576.1	2.27e-45	150.0	COG0531@1|root,KOG2082@2759|Eukaryota,38E2I@33154|Opisthokonta,3BBDS@33208|Metazoa,3CTA6@33213|Bilateria	33208|Metazoa	P	Solute carrier family 12	-	GO:0003333,GO:0003674,GO:0005215,GO:0005342,GO:0005575,GO:0005623,GO:0006810,GO:0006811,GO:0006812,GO:0006813,GO:0006820,GO:0006821,GO:0006865,GO:0007154,GO:0007267,GO:0007268,GO:0007610,GO:0007638,GO:0008150,GO:0008324,GO:0008509,GO:0008514,GO:0009605,GO:0009612,GO:0009628,GO:0009987,GO:0015075,GO:0015077,GO:0015079,GO:0015103,GO:0015108,GO:0015171,GO:0015291,GO:0015293,GO:0015294,GO:0015296,GO:…	-	ko:K14427	-	-	-	-	ko00000,ko02000	2.A.30.5	-	-	AA_permease,SLC12
TRINITY_DN1014_c0_g1.p1	136037.KDR21010	5.72e-87	274.0	COG0144@1|root,KOG2360@2759|Eukaryota,38FAE@33154|Opisthokonta,3B9UB@33208|Metazoa,3CWXH@33213|Bilateria,41TG8@6656|Arthropoda,3SFVA@50557|Insecta	33208|Metazoa	D	Belongs to the class I-like SAM-binding methyltransferase superfamily. RsmB NOP family	NSUN5	GO:0000154,GO:0001510,GO:0003674,GO:0003824,GO:0005575,GO:0005622,GO:0005623,GO:0005634,GO:0005730,GO:0006139,GO:0006364,GO:0006396,GO:0006725,GO:0006807,GO:0008150,GO:0008152,GO:0008168,GO:0008173,GO:0008757,GO:0009451,GO:0009987,GO:0010467,GO:0016070,GO:0016072,GO:0016740,GO:0016741,GO:0022613,GO:0031167,GO:0031974,GO:0031981,GO:0032259,GO:0034470,GO:0034641,GO:0034660,GO:0042254,GO:0043170,GO:…	2.1.1.311	ko:K15264	-	-	-	-	ko00000,ko01000,ko03009	-	-	-	Methyltr_RsmB-F
TRINITY_DN1014_c0_g3.p1	136037.KDR24234	6.79e-109	315.0	KOG0037@1|root,KOG0037@2759|Eukaryota,38DBU@33154|Opisthokonta,3BFNP@33208|Metazoa,3CS7A@33213|Bilateria,41YGX@6656|Arthropoda,3SK14@50557|Insecta	33208|Metazoa	T	Calcium ion binding	PDCD6	GO:0000287,GO:0001837,GO:0001932,GO:0001934,GO:0001936,GO:0001938,GO:0003674,GO:0003824,GO:0004175,GO:0004197,GO:0004198,GO:0005488,GO:0005509,GO:0005515,GO:0005575,GO:0005622,GO:0005623,GO:0005634,GO:0005737,GO:0005783,GO:0005798,GO:0006508,GO:0006807,GO:0006810,GO:0006886,GO:0006888,GO:0006900,GO:0006901,GO:0006903,GO:0006915,GO:0006919,GO:0006950,GO:0006996,GO:0007154,GO:0007165,GO:0007166,GO:…	-	-	-	-	-	-	-	-	-	-	EF-hand_1,EF-hand_5,EF-hand_6,EF-hand_7,EF-hand_8
TRINITY_DN101503_c0_g1.p1	7425.NV31312-PA	4.89e-31	116.0	COG2801@1|root,KOG0017@2759|Eukaryota,39TC6@33154|Opisthokonta,3BHT2@33208|Metazoa,3D2MB@33213|Bilateria,41VKT@6656|Arthropoda,3SQJD@50557|Insecta,46JND@7399|Hymenoptera	33208|Metazoa	L	nucleic acid binding	-	-	-	-	-	-	-	-	-	-	-	-	DUF1758,DUF1759,Peptidase_A17
TRINITY_DN101504_c0_g1.p1	45351.EDO29485	2.38e-09	57.4	KOG3510@1|root,KOG3510@2759|Eukaryota	2759|Eukaryota	S	cell adhesion	SDK2	GO:0001654,GO:0001754,GO:0003407,GO:0003674,GO:0005488,GO:0005515,GO:0005575,GO:0005623,GO:0005886,GO:0007155,GO:0007156,GO:0007275,GO:0007399,GO:0007416,GO:0007423,GO:0007610,GO:0008150,GO:0009410,GO:0009653,GO:0009887,GO:0009987,GO:0010033,GO:0010243,GO:0010842,GO:0010975,GO:0014070,GO:0016020,GO:0016043,GO:0022008,GO:0022607,GO:0022610,GO:0030154,GO:0030182,GO:0030534,GO:0031344,GO:0032501,GO:…	-	ko:K16353	-	-	-	-	ko00000,ko04516	-	-	-	I-set,Ig_3,fn3
TRINITY_DN101521_c0_g1.p1	13249.RPRC002354-PA	2.76e-28	112.0	COG2801@1|root,KOG0017@2759|Eukaryota,38F42@33154|Opisthokonta,3BA5H@33208|Metazoa,3CWAK@33213|Bilateria,41WI3@6656|Arthropoda,3SIRK@50557|Insecta,3EDAZ@33342|Paraneoptera	33208|Metazoa	L	gag-polyprotein putative aspartyl protease	-	-	-	-	-	-	-	-	-	-	-	-	Asp_protease_2,RVT_1,Retrotrans_gag,gag-asp_proteas,rve,zf-CCHC
TRINITY_DN101572_c0_g1.p1	121225.PHUM366980-PA	3.87e-54	187.0	COG0388@1|root,KOG0806@2759|Eukaryota,38F4Q@33154|Opisthokonta,3BCI0@33208|Metazoa,3CRS7@33213|Bilateria,4206U@6656|Arthropoda,3SGWT@50557|Insecta,3EANP@33342|Paraneoptera	33208|Metazoa	E	Carbon-nitrogen hydrolase	BTD	GO:0000323,GO:0001775,GO:0002252,GO:0002263,GO:0002274,GO:0002275,GO:0002283,GO:0002366,GO:0002376,GO:0002443,GO:0002444,GO:0002446,GO:0002526,GO:0002544,GO:0002682,GO:0002684,GO:0002694,GO:0002696,GO:0003674,GO:0003824,GO:0005488,GO:0005543,GO:0005575,GO:0005576,GO:0005615,GO:0005622,GO:0005623,GO:0005634,GO:0005730,GO:0005737,GO:0005739,GO:0005759,GO:0005764,GO:0005765,GO:0005766,GO:0005773,GO:…	3.5.1.12,3.5.1.92	ko:K01435,ko:K08069	ko00770,ko00780,ko01100,ko04977,map00770,map00780,map01100,map04977	-	R01077,R02973	RC00090,RC00096	ko00000,ko00001,ko01000	-	-	-	CN_hydrolase
TRINITY_DN10157_c0_g1.p1	136037.KDR18765	3.19e-175	494.0	KOG0765@1|root,KOG0765@2759|Eukaryota,38CV4@33154|Opisthokonta,3BGVF@33208|Metazoa,3CU5K@33213|Bilateria,41VE0@6656|Arthropoda,3SH72@50557|Insecta	33208|Metazoa	C	Belongs to the mitochondrial carrier (TC 2.A.29) family	SLC25A44	GO:0003674,GO:0005215,GO:0005575,GO:0005622,GO:0005623,GO:0005737,GO:0005739,GO:0005740,GO:0005741,GO:0005743,GO:0006810,GO:0006839,GO:0008150,GO:0016020,GO:0016021,GO:0019866,GO:0019867,GO:0022857,GO:0031090,GO:0031224,GO:0031300,GO:0031301,GO:0031306,GO:0031307,GO:0031966,GO:0031967,GO:0031968,GO:0031975,GO:0032592,GO:0043226,GO:0043227,GO:0043229,GO:0043231,GO:0044422,GO:0044424,GO:0044425,GO:…	-	ko:K15121	-	-	-	-	ko00000,ko02000	2.A.29	-	-	Mito_carr
TRINITY_DN101586_c0_g1.p1	32264.tetur497g00010.1	1.11e-20	89.7	COG2801@1|root,KOG0017@2759|Eukaryota,38DPC@33154|Opisthokonta,3BGB6@33208|Metazoa,3D5G4@33213|Bilateria,41ZUZ@6656|Arthropoda	33208|Metazoa	L	Encoded by	-	-	-	-	-	-	-	-	-	-	-	-	RVT_2,Retrotran_gag_2,gag_pre-integrs,rve,zf-CCHC
TRINITY_DN1015_c0_g1.p1	136037.KDR15774	1.58e-176	498.0	KOG4048@1|root,KOG4048@2759|Eukaryota,38G3D@33154|Opisthokonta,3BA2A@33208|Metazoa,3CVMM@33213|Bilateria,41UST@6656|Arthropoda,3SJ24@50557|Insecta	33208|Metazoa	S	zinc ion binding	C11orf54	GO:0003674,GO:0003824,GO:0005488,GO:0005575,GO:0005622,GO:0005623,GO:0005634,GO:0005654,GO:0008270,GO:0016604,GO:0016787,GO:0016788,GO:0031974,GO:0031981,GO:0043167,GO:0043169,GO:0043226,GO:0043227,GO:0043229,GO:0043231,GO:0043233,GO:0044422,GO:0044424,GO:0044428,GO:0044446,GO:0044451,GO:0044464,GO:0046872,GO:0046914,GO:0070013	-	-	-	-	-	-	-	-	-	-	DUF1907
TRINITY_DN10165_c0_g1.p1	48698.ENSPFOP00000025766	5.59e-22	102.0	COG2801@1|root,KOG0017@2759|Eukaryota,3ADZF@33154|Opisthokonta,3BZ3W@33208|Metazoa,3DF52@33213|Bilateria,48IFA@7711|Chordata,49G2C@7742|Vertebrata	33208|Metazoa	L	Integrase core domain	-	-	-	ko:K08029	ko04950,map04950	-	-	-	ko00000,ko00001,ko03000	-	-	-	rve
TRINITY_DN10167_c0_g1.p1	6087.XP_004208223.1	0.000188	48.1	2CZ2N@1|root,2S824@2759|Eukaryota,3ASIT@33154|Opisthokonta	33154|Opisthokonta	-	-	-	-	-	-	-	-	-	-	-	-	-	-	-
TRINITY_DN1016_c0_g1.p1	136037.KDR17190	1.28e-299	835.0	KOG3733@1|root,KOG3733@2759|Eukaryota,38P58@33154|Opisthokonta,3BA25@33208|Metazoa,3CSPQ@33213|Bilateria,41XNG@6656|Arthropoda,3SH3H@50557|Insecta	33208|Metazoa	P	phosphatidylinositol-3,5-bisphosphate binding	MCOLN2	GO:0000041,GO:0000323,GO:0001816,GO:0001817,GO:0001819,GO:0002065,GO:0002376,GO:0002790,GO:0003674,GO:0005215,GO:0005216,GO:0005217,GO:0005261,GO:0005262,GO:0005381,GO:0005488,GO:0005543,GO:0005575,GO:0005622,GO:0005623,GO:0005737,GO:0005764,GO:0005765,GO:0005768,GO:0005770,GO:0005773,GO:0005774,GO:0005829,GO:0005886,GO:0005887,GO:0006810,GO:0006811,GO:0006812,GO:0006816,GO:0006826,GO:0006869,GO:…	-	ko:K04992,ko:K04993,ko:K04994	ko04142,map04142	-	-	-	ko00000,ko00001,ko04040	1.A.5.3.1,1.A.5.3.2,1.A.5.3.3,1.A.5.3.4	-	-	PKD_channel
TRINITY_DN10170_c0_g1.p1	136037.KDR20673	1.43e-41	151.0	2AG5A@1|root,2RYZ4@2759|Eukaryota,3A09P@33154|Opisthokonta,3BPHP@33208|Metazoa,3D8ZC@33213|Bilateria,4204W@6656|Arthropoda,3SM0N@50557|Insecta	33208|Metazoa	S	Broad-Complex, Tramtrack and Bric a brac	-	GO:0000003,GO:0002009,GO:0002165,GO:0003006,GO:0003674,GO:0003676,GO:0003677,GO:0003680,GO:0003690,GO:0003700,GO:0005488,GO:0005515,GO:0005575,GO:0005622,GO:0005623,GO:0005634,GO:0005694,GO:0005700,GO:0006139,GO:0006351,GO:0006355,GO:0006357,GO:0006725,GO:0006807,GO:0007275,GO:0007444,GO:0007455,GO:0007478,GO:0007548,GO:0007552,GO:0007560,GO:0008150,GO:0008152,GO:0008406,GO:0008585,GO:0009058,GO:…	-	-	-	-	-	-	-	-	-	-	BTB,HTH_psq
TRINITY_DN101740_c0_g1.p1	6669.EFX87076	2.46e-09	65.9	COG1525@1|root,KOG2039@2759|Eukaryota	2759|Eukaryota	L	gamete generation	tud	GO:0000003,GO:0000578,GO:0003002,GO:0003006,GO:0005575,GO:0005622,GO:0005623,GO:0005634,GO:0005737,GO:0005739,GO:0006403,GO:0006996,GO:0007028,GO:0007275,GO:0007276,GO:0007277,GO:0007281,GO:0007292,GO:0007308,GO:0007309,GO:0007314,GO:0007315,GO:0007350,GO:0007351,GO:0007389,GO:0008150,GO:0008298,GO:0008358,GO:0008595,GO:0009790,GO:0009798,GO:0009880,GO:0009948,GO:0009952,GO:0009987,GO:0009994,GO:…	-	ko:K18405,ko:K18415	-	-	-	-	ko00000,ko03036	-	-	-	RRM_1,TUDOR,zf-MYND
TRINITY_DN101828_c0_g1.p1	13249.RPRC015102-PA	1.84e-42	158.0	COG2304@1|root,2QPS2@2759|Eukaryota,38C6V@33154|Opisthokonta,3BE0X@33208|Metazoa,3CW49@33213|Bilateria,41XXA@6656|Arthropoda,3SMD0@50557|Insecta,3EC3H@33342|Paraneoptera	33208|Metazoa	S	Vault protein inter-alpha-trypsin domain	ITIH5	-	-	-	-	-	-	-	-	-	-	-	ITI_HC_C,VIT,VWA,VWA_3
TRINITY_DN101886_c0_g1.p2	8090.ENSORLP00000013060	2e-05	48.1	COG2801@1|root,KOG0017@2759|Eukaryota,3AK7A@33154|Opisthokonta,3C05V@33208|Metazoa	33208|Metazoa	L	transposition, RNA-mediated	-	-	-	-	-	-	-	-	-	-	-	-	-
TRINITY_DN101897_c0_g1.p1	69319.XP_008554225.1	2.65e-13	69.7	COG2801@1|root,KOG0017@2759|Eukaryota,39TC6@33154|Opisthokonta,3BHT2@33208|Metazoa,3D2MB@33213|Bilateria,41VKT@6656|Arthropoda,3SQJD@50557|Insecta,46JND@7399|Hymenoptera	33208|Metazoa	L	nucleic acid binding	-	-	-	-	-	-	-	-	-	-	-	-	DUF1758,DUF1759,Peptidase_A17,rve
TRINITY_DN1018_c0_g1.p2	12957.ACEP13264-PA	8.19e-49	157.0	COG1958@1|root,KOG1774@2759|Eukaryota,3A3J0@33154|Opisthokonta,3BRF6@33208|Metazoa,3D83T@33213|Bilateria,42090@6656|Arthropoda,3SNTT@50557|Insecta,46MEK@7399|Hymenoptera	33208|Metazoa	A	snRNP Sm proteins	SNRPE	GO:0000245,GO:0000375,GO:0000377,GO:0000387,GO:0000398,GO:0003674,GO:0005488,GO:0005575,GO:0005622,GO:0005623,GO:0005634,GO:0005654,GO:0005681,GO:0005682,GO:0005683,GO:0005684,GO:0005685,GO:0005686,GO:0005687,GO:0005689,GO:0005697,GO:0005737,GO:0005829,GO:0006139,GO:0006351,GO:0006353,GO:0006366,GO:0006369,GO:0006396,GO:0006397,GO:0006725,GO:0006807,GO:0006810,GO:0006913,GO:0008150,GO:0008152,GO:…	-	ko:K11097	ko03040,map03040	M00351,M00352,M00354,M00355,M00398	-	-	ko00000,ko00001,ko00002,ko03032,ko03041	-	-	-	LSM
TRINITY_DN10193_c0_g1.p1	136037.KDR09109	1.28e-245	698.0	COG0513@1|root,KOG0348@2759|Eukaryota,38GBF@33154|Opisthokonta,3B9V1@33208|Metazoa,3CW5V@33213|Bilateria,41UJQ@6656|Arthropoda,3SKMC@50557|Insecta	33208|Metazoa	A	RNA helicase	DDX31	GO:0003674,GO:0003724,GO:0003824,GO:0004004,GO:0004386,GO:0005575,GO:0005622,GO:0005623,GO:0005634,GO:0005730,GO:0005737,GO:0005794,GO:0006139,GO:0006725,GO:0006807,GO:0008026,GO:0008150,GO:0008152,GO:0008186,GO:0009987,GO:0010501,GO:0012505,GO:0016070,GO:0016462,GO:0016787,GO:0016817,GO:0016818,GO:0016887,GO:0017111,GO:0022613,GO:0031974,GO:0031981,GO:0034641,GO:0042254,GO:0042623,GO:0043170,GO:…	3.6.4.13	ko:K14806	-	-	-	-	ko00000,ko01000,ko01009,ko03009	-	-	-	DEAD,DUF4217,Helicase_C
TRINITY_DN101975_c0_g1.p1	7176.CPIJ007627-PA	9.2e-18	83.2	COG2268@1|root,KOG2668@2759|Eukaryota,38BR8@33154|Opisthokonta,3B9AX@33208|Metazoa,3CRAD@33213|Bilateria,41V4S@6656|Arthropoda,3SJ9N@50557|Insecta,4569C@7147|Diptera,45MGW@7148|Nematocera	33208|Metazoa	UZ	Flotillin	FLOT2	GO:0001669,GO:0001765,GO:0001931,GO:0002020,GO:0002080,GO:0002252,GO:0002376,GO:0002682,GO:0002684,GO:0002694,GO:0002696,GO:0002791,GO:0002793,GO:0003674,GO:0005102,GO:0005198,GO:0005488,GO:0005515,GO:0005575,GO:0005622,GO:0005623,GO:0005737,GO:0005768,GO:0005886,GO:0005901,GO:0005911,GO:0005912,GO:0005913,GO:0006582,GO:0006725,GO:0006950,GO:0006952,GO:0006955,GO:0007155,GO:0008104,GO:0008150,GO:…	-	ko:K07192	ko04910,map04910	-	-	-	ko00000,ko00001,ko03036,ko04131,ko04147	-	-	-	Band_7,Flot
TRINITY_DN101976_c0_g1.p1	411476.BACOVA_01818	2.62e-12	67.4	COG0477@1|root,COG0477@2|Bacteria,4PKTJ@976|Bacteroidetes	976|Bacteroidetes	P	Belongs to the major facilitator superfamily. Sugar transporter (TC 2.A.1.1) family	araE	-	-	ko:K08138,ko:K08139	ko04113,map04113	-	-	-	ko00000,ko00001,ko02000	2.A.1.1,2.A.1.1.3	-	-	Sugar_tr
TRINITY_DN1019_c0_g1.p1	7070.TC001807-PA	5.63e-146	454.0	COG2801@1|root,KOG0017@2759|Eukaryota,38F42@33154|Opisthokonta,3BA5H@33208|Metazoa,3CZSS@33213|Bilateria,41Y67@6656|Arthropoda,3SGFP@50557|Insecta	33208|Metazoa	L	K02A2.6-like	-	-	-	-	-	-	-	-	-	-	-	-	RVT_1,Retrotrans_gag,rve,zf-H2C2
TRINITY_DN1019_c3_g1.p1	7425.NV12723-PA	1.63e-115	333.0	COG1100@1|root,KOG0395@2759|Eukaryota,38C7W@33154|Opisthokonta,3BBJG@33208|Metazoa,3CR5N@33213|Bilateria,41WXG@6656|Arthropoda,3SHYF@50557|Insecta,46H42@7399|Hymenoptera	33208|Metazoa	T	Ras subfamily of RAS small GTPases	Ras1	GO:0000003,GO:0000082,GO:0000165,GO:0000166,GO:0000278,GO:0000578,GO:0000902,GO:0000904,GO:0001558,GO:0001654,GO:0001655,GO:0001667,GO:0001700,GO:0001708,GO:0001709,GO:0001745,GO:0001751,GO:0001752,GO:0001754,GO:0001763,GO:0001882,GO:0001883,GO:0001932,GO:0001934,GO:0002009,GO:0002064,GO:0002065,GO:0002066,GO:0002119,GO:0002164,GO:0002165,GO:0002168,GO:0002252,GO:0002376,GO:0002520,GO:0002682,GO:…	-	ko:K07827,ko:K07828	ko01521,ko01522,ko04010,ko04012,ko04013,ko04014,ko04015,ko04062,ko04068,ko04071,ko04072,ko04137,ko04138,ko04140,ko04150,ko04151,ko04210,ko04211,ko04213,ko04214,ko04218,ko04320,ko04360,ko04370,ko04371,ko04540,ko04550,ko04650,ko04660,ko04662,ko04664,ko04714,ko04720,ko04722,ko04725,ko04726,ko04730,ko04810,ko04910,ko04912,ko04914,ko04915,ko04916,ko04917,ko04919,ko04921,ko04926,ko04933,ko04960,ko05034…	-	-	-	ko00000,ko00001,ko04031,ko04131,ko04147	-	-	-	Ras
TRINITY_DN101_c0_g1.p1	136037.KDR11159	4.83e-27	109.0	2EX1G@1|root,2SYSH@2759|Eukaryota,3A309@33154|Opisthokonta,3C4D3@33208|Metazoa,3DR7X@33213|Bilateria,421QF@6656|Arthropoda	33208|Metazoa	S	Ribosome biogenesis protein SLX9	-	-	-	-	-	-	-	-	-	-	-	-	SLX9
TRINITY_DN101_c1_g1.p1	136037.KDR21012	2.11e-197	571.0	COG0477@1|root,KOG0569@2759|Eukaryota,39Y7X@33154|Opisthokonta,3BH6H@33208|Metazoa,3D2E5@33213|Bilateria,41UX3@6656|Arthropoda,3SHME@50557|Insecta	33208|Metazoa	G	Belongs to the major facilitator superfamily. Sugar transporter (TC 2.A.1.1) family	-	GO:0008150,GO:0033500,GO:0042592,GO:0042593,GO:0048878,GO:0065007,GO:0065008	-	ko:K07299	ko04066,ko04911,ko04919,ko04920,ko04922,ko04931,ko04976,ko05166,ko05200,ko05211,ko05230,map04066,map04911,map04919,map04920,map04922,map04931,map04976,map05166,map05200,map05211,map05230	-	-	-	ko00000,ko00001,ko02000	2.A.1.1.28	-	-	Sugar_tr
TRINITY_DN101_c3_g1.p1	34740.HMEL006159-PA	1.55e-64	207.0	COG0491@1|root,KOG0813@2759|Eukaryota,38BZ4@33154|Opisthokonta,3BES6@33208|Metazoa,3CSY3@33213|Bilateria,41XP5@6656|Arthropoda,3SGWF@50557|Insecta,444F7@7088|Lepidoptera	33208|Metazoa	S	Metallo-beta-lactamase superfamily	LACTB2	GO:0003674,GO:0003676,GO:0003723,GO:0003727,GO:0003824,GO:0004518,GO:0004519,GO:0004521,GO:0004540,GO:0005488,GO:0005575,GO:0005622,GO:0005623,GO:0005737,GO:0005739,GO:0005759,GO:0006139,GO:0006725,GO:0006807,GO:0008150,GO:0008152,GO:0008270,GO:0009987,GO:0016070,GO:0016787,GO:0016788,GO:0031974,GO:0034641,GO:0043167,GO:0043169,GO:0043170,GO:0043226,GO:0043227,GO:0043229,GO:0043231,GO:0043233,GO:…	-	-	-	-	-	-	-	-	-	-	Lactamase_B
TRINITY_DN101_c6_g1.p1	136037.KDR22263	3.31e-140	404.0	COG0689@1|root,KOG1068@2759|Eukaryota,39XUC@33154|Opisthokonta,3BM1N@33208|Metazoa,3D57D@33213|Bilateria,41XY3@6656|Arthropoda,3SKAP@50557|Insecta	33208|Metazoa	J	3' exoribonuclease family, domain 1	EXOSC6	GO:0000176,GO:0000177,GO:0000178,GO:0000288,GO:0000291,GO:0000956,GO:0001775,GO:0002200,GO:0002204,GO:0002208,GO:0002250,GO:0002252,GO:0002263,GO:0002285,GO:0002312,GO:0002366,GO:0002376,GO:0002377,GO:0002381,GO:0002440,GO:0002443,GO:0002449,GO:0002460,GO:0002520,GO:0002562,GO:0005575,GO:0005622,GO:0005623,GO:0005634,GO:0005654,GO:0005730,GO:0005737,GO:0005829,GO:0006139,GO:0006259,GO:0006304,GO:…	-	ko:K12587	ko03018,map03018	M00391	-	-	ko00000,ko00001,ko00002,ko03019	-	-	-	RNase_PH
TRINITY_DN102045_c0_g1.p1	7222.FBpp0157541	1.71e-53	180.0	KOG4735@1|root,KOG4735@2759|Eukaryota,39PQB@33154|Opisthokonta,3BHWY@33208|Metazoa,3CYXS@33213|Bilateria,41WRH@6656|Arthropoda,3SFSP@50557|Insecta,452JU@7147|Diptera	33208|Metazoa	S	Glycosyltransferase family 92	-	GO:0003674,GO:0003824,GO:0005575,GO:0005622,GO:0005623,GO:0006491,GO:0006807,GO:0008150,GO:0008152,GO:0008194,GO:0008378,GO:0009100,GO:0009987,GO:0016740,GO:0016757,GO:0016758,GO:0019538,GO:0035250,GO:0043170,GO:0043226,GO:0043229,GO:0044237,GO:0044238,GO:0044260,GO:0044424,GO:0044464,GO:0071704,GO:1901135,GO:1901564	-	-	-	-	-	-	-	-	-	-	Glyco_transf_92
TRINITY_DN102064_c0_g1.p1	7029.ACYPI084401-PA	9.92e-09	58.2	KOG1075@1|root,KOG1075@2759|Eukaryota,39XVS@33154|Opisthokonta,3BM3S@33208|Metazoa,3DD47@33213|Bilateria,421YB@6656|Arthropoda	33208|Metazoa	L	transposition, RNA-mediated	-	-	-	-	-	-	-	-	-	-	-	-	Exo_endo_phos_2,RVT_1
TRINITY_DN1020_c3_g1.p3	400682.PAC_15724818	3.71e-05	48.9	2ERKG@1|root,2SUCU@2759|Eukaryota	400682.PAC_15724818|-	-	-	-	-	-	-	-	-	-	-	-	-	-	-	-
TRINITY_DN102101_c0_g2.p1	7029.ACYPI066324-PA	3.44e-36	137.0	KOG1075@1|root,KOG1075@2759|Eukaryota,39Y6T@33154|Opisthokonta,3BEGN@33208|Metazoa,3CZ7K@33213|Bilateria	33208|Metazoa	G	positive regulation of TOR signaling	-	-	-	-	-	-	-	-	-	-	-	-	Exo_endo_phos_2,RVT_1
TRINITY_DN10214_c0_g1.p1	32264.tetur41g00170.1	1.01e-33	129.0	KOG1003@1|root,KOG1003@2759|Eukaryota,38BKJ@33154|Opisthokonta,3B9ZX@33208|Metazoa,3CREJ@33213|Bilateria,41UMI@6656|Arthropoda	33208|Metazoa	Z	Belongs to the tropomyosin family	TPM2	GO:0000003,GO:0003008,GO:0003012,GO:0003674,GO:0003779,GO:0005198,GO:0005488,GO:0005515,GO:0005575,GO:0005622,GO:0005623,GO:0005737,GO:0005856,GO:0005862,GO:0005865,GO:0005884,GO:0006936,GO:0006996,GO:0007010,GO:0007015,GO:0007275,GO:0007610,GO:0007617,GO:0007618,GO:0008064,GO:0008092,GO:0008150,GO:0008307,GO:0009790,GO:0009792,GO:0009987,GO:0010639,GO:0015629,GO:0016043,GO:0019098,GO:0019953,GO:…	-	ko:K09290,ko:K10373	ko04260,ko04261,ko05200,ko05206,ko05216,ko05410,ko05414,map04260,map04261,map05200,map05206,map05216,map05410,map05414	-	-	-	ko00000,ko00001,ko04147,ko04812	-	-	-	Tropomyosin,Tropomyosin_1
TRINITY_DN102152_c0_g1.p1	7460.GB43221-PA	2.4e-85	253.0	KOG0696@1|root,KOG0696@2759|Eukaryota,3AJEW@33154|Opisthokonta,3BFC2@33208|Metazoa,3CS8B@33213|Bilateria,41UVR@6656|Arthropoda,3SGY3@50557|Insecta,46DYA@7399|Hymenoptera	33208|Metazoa	T	Phorbol esters/diacylglycerol binding domain (C1 domain)	PRKCA	GO:0000003,GO:0000188,GO:0000278,GO:0000302,GO:0000902,GO:0000904,GO:0001501,GO:0001666,GO:0001750,GO:0001775,GO:0001932,GO:0001933,GO:0001934,GO:0001936,GO:0001938,GO:0002026,GO:0002062,GO:0002159,GO:0002253,GO:0002376,GO:0002429,GO:0002520,GO:0002682,GO:0002684,GO:0002757,GO:0002761,GO:0002763,GO:0002764,GO:0002768,GO:0002791,GO:0002831,GO:0002833,GO:0002934,GO:0003006,GO:0003008,GO:0003674,GO:…	2.7.11.13	ko:K02677,ko:K19662,ko:K19663	ko01521,ko04010,ko04011,ko04012,ko04014,ko04015,ko04020,ko04062,ko04064,ko04066,ko04070,ko04071,ko04072,ko04139,ko04150,ko04151,ko04261,ko04270,ko04310,ko04360,ko04370,ko04510,ko04540,ko04650,ko04662,ko04664,ko04666,ko04670,ko04713,ko04720,ko04723,ko04724,ko04725,ko04726,ko04727,ko04728,ko04730,ko04745,ko04750,ko04911,ko04912,ko04916,ko04918,ko04919,ko04921,ko04925,ko04926,ko04931,ko04933,ko04960…	-	-	-	ko00000,ko00001,ko01000,ko01001,ko04131	-	-	-	C1_1,C2,Pkinase,Pkinase_C
TRINITY_DN10217_c1_g1.p1	136037.KDR09547	4.82e-141	422.0	KOG1620@1|root,KOG1620@2759|Eukaryota,38CF9@33154|Opisthokonta,3BBHF@33208|Metazoa,3CUCH@33213|Bilateria,41U19@6656|Arthropoda,3SHZ9@50557|Insecta	33208|Metazoa	IKT	Belongs to the inositol phosphokinase (IPK) family	-	-	2.7.4.21	ko:K07756	ko04070,ko04138,map04070,map04138	-	R09087,R10548	RC00002	ko00000,ko00001,ko01000	-	-	-	IPK
TRINITY_DN1021_c0_g2.p1	136037.KDR14406	6.18e-125	363.0	KOG1150@1|root,KOG1150@2759|Eukaryota,38PJP@33154|Opisthokonta,3BCRE@33208|Metazoa,3CST5@33213|Bilateria,41WRE@6656|Arthropoda,3SI2K@50557|Insecta	33208|Metazoa	O	dnaJ homolog subfamily C member	DNAJC8	GO:0000375,GO:0000377,GO:0000398,GO:0003674,GO:0005488,GO:0005515,GO:0005575,GO:0005576,GO:0005622,GO:0005623,GO:0005634,GO:0005654,GO:0005737,GO:0005829,GO:0006139,GO:0006396,GO:0006397,GO:0006725,GO:0006807,GO:0008150,GO:0008152,GO:0008380,GO:0009987,GO:0010467,GO:0016070,GO:0016071,GO:0030544,GO:0031072,GO:0031974,GO:0031981,GO:0034641,GO:0043170,GO:0043226,GO:0043227,GO:0043229,GO:0043231,GO:…	-	ko:K09528	-	-	-	-	ko00000,ko03041,ko03110	-	-	-	DnaJ
TRINITY_DN1021_c0_g3.p1	136037.KDR06888	1.06e-58	198.0	2CXRJ@1|root,2RZ97@2759|Eukaryota,39ZMV@33154|Opisthokonta,3BN2A@33208|Metazoa,3D2RI@33213|Bilateria,41YPG@6656|Arthropoda,3SME2@50557|Insecta	33208|Metazoa	S	N-terminal domain of CBF1 interacting co-repressor CIR	LENG1	-	-	-	-	-	-	-	-	-	-	-	Cir_N
TRINITY_DN1021_c1_g1.p1	136037.KDR07715	7.11e-108	353.0	29K6B@1|root,2RTF9@2759|Eukaryota,39MZE@33154|Opisthokonta,3BVD6@33208|Metazoa,3DR3G@33213|Bilateria,42793@6656|Arthropoda,3SPMJ@50557|Insecta	33208|Metazoa	-	-	-	-	-	-	-	-	-	-	-	-	-	-	-
TRINITY_DN10225_c0_g1.p1	7029.ACYPI068779-PA	2.68e-26	106.0	COG2801@1|root,KOG0017@2759|Eukaryota,38F42@33154|Opisthokonta,3BA5H@33208|Metazoa,3CWAK@33213|Bilateria,41WI3@6656|Arthropoda,3SIRK@50557|Insecta,3ECJT@33342|Paraneoptera	33208|Metazoa	O	K02A2.6-like	-	-	-	-	-	-	-	-	-	-	-	-	Baculo_F,RVT_1,rve
TRINITY_DN102296_c0_g1.p1	7955.ENSDARP00000111897	2.1e-23	95.5	KOG3594@1|root,KOG1219@2759|Eukaryota,39WX2@33154|Opisthokonta,3BH9B@33208|Metazoa,3D419@33213|Bilateria,48DNS@7711|Chordata,495QI@7742|Vertebrata,4A2G0@7898|Actinopterygii	33208|Metazoa	T	FAT atypical cadherin 3	-	-	-	ko:K16506	-	-	-	-	ko00000,ko04147,ko04516	-	-	-	Cadherin
TRINITY_DN10229_c0_g1.p1	7460.GB41262-PA	8.32e-37	139.0	COG2132@1|root,KOG1263@2759|Eukaryota	2759|Eukaryota	Q	Belongs to the multicopper oxidase family	-	-	1.10.3.2,1.10.3.3	ko:K00423,ko:K05909,ko:K19791	ko00053,ko01100,map00053,map01100	-	R00068	RC00092	ko00000,ko00001,ko01000,ko02000	2.A.108.1	-	-	Cu-oxidase,Cu-oxidase_2,Cu-oxidase_3
TRINITY_DN1022_c0_g2.p1	13037.EHJ66325	5.32e-136	401.0	COG0330@1|root,KOG2620@2759|Eukaryota,38B65@33154|Opisthokonta,3B9WJ@33208|Metazoa,3CUXB@33213|Bilateria,41U76@6656|Arthropoda,3SFKM@50557|Insecta,4486C@7088|Lepidoptera	33208|Metazoa	C	C-terminal region of band_7	STOML2	GO:0001775,GO:0001816,GO:0002253,GO:0002376,GO:0002429,GO:0002682,GO:0002684,GO:0002757,GO:0002764,GO:0002768,GO:0003674,GO:0005102,GO:0005488,GO:0005515,GO:0005543,GO:0005575,GO:0005622,GO:0005623,GO:0005737,GO:0005739,GO:0005740,GO:0005743,GO:0005758,GO:0005856,GO:0005886,GO:0006091,GO:0006119,GO:0006139,GO:0006163,GO:0006164,GO:0006275,GO:0006508,GO:0006725,GO:0006753,GO:0006754,GO:0006793,GO:…	-	ko:K03364	ko04110,ko04111,ko04120,ko04914,map04110,map04111,map04120,map04914	M00389	-	-	ko00000,ko00001,ko00002,ko04121	-	-	-	Band_7,Band_7_C
TRINITY_DN10232_c0_g1.p1	34740.HMEL015351-PA	4.2e-95	288.0	KOG3515@1|root,KOG3515@2759|Eukaryota,39SG7@33154|Opisthokonta,3BCU0@33208|Metazoa,3D0EA@33213|Bilateria,41TNB@6656|Arthropoda,3SIR6@50557|Insecta,445RZ@7088|Lepidoptera	33208|Metazoa	T	CD80-like C2-set immunoglobulin domain	-	-	-	-	-	-	-	-	-	-	-	-	C2-set_2,I-set,Ig_3,V-set,fn3,ig
TRINITY_DN102340_c0_g1.p1	6087.XP_004212044.1	1.48e-21	91.3	2EP4G@1|root,2SSDJ@2759|Eukaryota	2759|Eukaryota	-	-	-	-	-	-	-	-	-	-	-	-	-	-	-
TRINITY_DN102341_c0_g1.p1	9258.ENSOANP00000032077	6.35e-12	66.2	KOG3594@1|root,KOG3594@2759|Eukaryota,38CZH@33154|Opisthokonta,3B9B2@33208|Metazoa,3CZDU@33213|Bilateria,4823D@7711|Chordata,48YDS@7742|Vertebrata,3JEE6@40674|Mammalia	33208|Metazoa	S	Dachsous cadherin-related 1	DCHS1	GO:0000226,GO:0000902,GO:0000904,GO:0001501,GO:0001503,GO:0001654,GO:0001655,GO:0001657,GO:0001658,GO:0001736,GO:0001737,GO:0001738,GO:0001745,GO:0001763,GO:0001822,GO:0001823,GO:0002009,GO:0002165,GO:0003002,GO:0003007,GO:0003170,GO:0003171,GO:0003174,GO:0003179,GO:0003181,GO:0003183,GO:0003188,GO:0003190,GO:0003192,GO:0003197,GO:0003203,GO:0003272,GO:0003273,GO:0003674,GO:0005488,GO:0005509,GO:…	-	ko:K16507	ko04391,ko04392,map04391,map04392	-	-	-	ko00000,ko00001,ko04516	-	-	-	Cadherin
TRINITY_DN102386_c0_g1.p1	7029.ACYPI066626-PA	1.16e-07	55.5	KOG1121@1|root,KOG1121@2759|Eukaryota	2759|Eukaryota	E	protein dimerization activity	-	-	-	-	-	-	-	-	-	-	-	-	Dimer_Tnp_hAT,zf-BED
TRINITY_DN1023_c0_g2.p1	69319.XP_008553342.1	2.51e-88	281.0	COG2124@1|root,KOG0158@2759|Eukaryota,38BTY@33154|Opisthokonta,3BF8S@33208|Metazoa,3CV2F@33213|Bilateria,41TTZ@6656|Arthropoda	33208|Metazoa	Q	Cytochrome P-450	-	GO:0003674,GO:0003824,GO:0008150,GO:0008152,GO:0016491,GO:0055114	-	ko:K14999,ko:K15003	-	-	-	-	ko00000,ko00199,ko01000	-	-	-	p450
TRINITY_DN10241_c0_g1.p1	136037.KDR22856	9.81e-31	117.0	2BKVZ@1|root,2S1JF@2759|Eukaryota,3A4KE@33154|Opisthokonta,3BRHF@33208|Metazoa,3D8VV@33213|Bilateria,41ZSE@6656|Arthropoda,3SNRR@50557|Insecta	33208|Metazoa	-	-	-	-	-	-	-	-	-	-	-	-	-	-	-
TRINITY_DN102439_c0_g1.p1	6087.XP_004211713.1	6.3e-25	101.0	2CU6P@1|root,2RJJK@2759|Eukaryota,3A09E@33154|Opisthokonta,3BPSP@33208|Metazoa	33208|Metazoa	S	Protein of unknown function (DUF 659)	-	-	-	-	-	-	-	-	-	-	-	-	DUF659,Dimer_Tnp_hAT
TRINITY_DN10244_c0_g1.p1	400682.PAC_15706698	2.25e-75	259.0	COG2801@1|root,KOG0017@2759|Eukaryota,38F42@33154|Opisthokonta,3BA5H@33208|Metazoa	33208|Metazoa	OU	K02A2.6-like	-	-	-	-	-	-	-	-	-	-	-	-	RVT_1,rve
TRINITY_DN10244_c0_g2.p1	7668.SPU_014717-tr	1.36e-44	161.0	COG2801@1|root,KOG0017@2759|Eukaryota,38F42@33154|Opisthokonta,3BA5H@33208|Metazoa,3CWAK@33213|Bilateria	33208|Metazoa	E	K02A2.6-like	-	-	-	-	-	-	-	-	-	-	-	-	Chromo,RNase_H,rve,zf-H2C2
TRINITY_DN102461_c0_g1.p1	13249.RPRC003605-PA	4.05e-21	89.0	COG2272@1|root,KOG1516@2759|Eukaryota,38D2A@33154|Opisthokonta,3BDJX@33208|Metazoa,3CTBY@33213|Bilateria,41TV5@6656|Arthropoda,3SJIG@50557|Insecta,3EC98@33342|Paraneoptera	33208|Metazoa	G	Carboxylesterase family	CES5A	GO:0003674,GO:0003824,GO:0004771,GO:0004806,GO:0005575,GO:0005576,GO:0005615,GO:0005622,GO:0005623,GO:0005737,GO:0005783,GO:0005788,GO:0005811,GO:0005829,GO:0006066,GO:0006082,GO:0006139,GO:0006163,GO:0006464,GO:0006486,GO:0006629,GO:0006631,GO:0006637,GO:0006638,GO:0006639,GO:0006690,GO:0006692,GO:0006693,GO:0006694,GO:0006695,GO:0006725,GO:0006732,GO:0006753,GO:0006790,GO:0006793,GO:0006796,GO:…	3.1.1.1,3.1.1.56,3.1.1.7,3.1.1.84	ko:K01044,ko:K01049,ko:K03927,ko:K14999,ko:K15743	ko00564,ko00983,ko01100,ko04725,map00564,map00983,map01100,map04725	-	R01026,R06728,R08220,R08249,R08251,R08255,R08258	RC00020,RC00041,RC00055,RC00162,RC00475,RC00476,RC00523,RC00962,RC02264	ko00000,ko00001,ko00199,ko00537,ko01000	-	CE10	-	COesterase
TRINITY_DN102475_c0_g1.p1	4565.Traes_5AS_A9A6F3377.1	1.67e-56	177.0	COG0443@1|root,KOG0101@2759|Eukaryota,37K68@33090|Viridiplantae,3GAQN@35493|Streptophyta	35493|Streptophyta	O	Belongs to the heat shock protein 70 family	-	-	-	ko:K03283	ko03040,ko04010,ko04141,ko04144,ko04213,ko04612,ko04915,ko05134,ko05145,ko05162,ko05164,ko05169,map03040,map04010,map04141,map04144,map04213,map04612,map04915,map05134,map05145,map05162,map05164,map05169	M00353,M00355	-	-	ko00000,ko00001,ko00002,ko01009,ko03009,ko03029,ko03041,ko03051,ko03110,ko04131,ko04147,ko04516	1.A.33.1	-	-	HSP70
TRINITY_DN102492_c0_g1.p1	400682.PAC_15722904	9.57e-25	99.8	KOG3105@1|root,KOG3105@2759|Eukaryota,38DQS@33154|Opisthokonta	33154|Opisthokonta	S	DNA binding	-	-	-	-	-	-	-	-	-	-	-	-	DDE_1,HTH_Tnp_Tc5,HTH_psq
TRINITY_DN10253_c0_g1.p1	7029.ACYPI069698-PA	4.23e-38	141.0	COG2801@1|root,KOG0017@2759|Eukaryota,38F42@33154|Opisthokonta,3BA5H@33208|Metazoa,3CWAK@33213|Bilateria,41WI3@6656|Arthropoda,3SIRK@50557|Insecta,3ECJT@33342|Paraneoptera	33208|Metazoa	O	K02A2.6-like	-	-	-	-	-	-	-	-	-	-	-	-	Baculo_F,RVT_1,rve
TRINITY_DN10255_c1_g1.p1	136037.KDR10375	2.17e-81	256.0	KOG3001@1|root,KOG3001@2759|Eukaryota,38ZRW@33154|Opisthokonta,3BDPM@33208|Metazoa,3CZKY@33213|Bilateria,41XNB@6656|Arthropoda,3SFMQ@50557|Insecta	33208|Metazoa	BK	MRG	MORF4L1	GO:0000003,GO:0000118,GO:0000122,GO:0000123,GO:0000228,GO:0000414,GO:0000416,GO:0000724,GO:0000725,GO:0000785,GO:0000790,GO:0003006,GO:0003674,GO:0003682,GO:0005488,GO:0005515,GO:0005575,GO:0005622,GO:0005623,GO:0005634,GO:0005654,GO:0005694,GO:0006139,GO:0006259,GO:0006281,GO:0006302,GO:0006310,GO:0006325,GO:0006338,GO:0006342,GO:0006355,GO:0006357,GO:0006464,GO:0006473,GO:0006475,GO:0006476,GO:…	-	ko:K11339	-	-	-	-	ko00000,ko03036,ko03400	-	-	-	MRG,Tudor-knot
TRINITY_DN102599_c0_g1.p1	31033.ENSTRUP00000022928	1.39e-37	138.0	COG2801@1|root,KOG0017@2759|Eukaryota,38F42@33154|Opisthokonta,3BI8I@33208|Metazoa	33208|Metazoa	L	retrotransposable element Tf2 155 kDa protein type 1-like	-	-	-	-	-	-	-	-	-	-	-	-	RVT_1,rve
TRINITY_DN1025_c0_g1.p1	136037.KDR06403	1.67e-79	239.0	2CUVT@1|root,2S4EZ@2759|Eukaryota,3A6I3@33154|Opisthokonta,3BSVN@33208|Metazoa,3D9AY@33213|Bilateria,420P4@6656|Arthropoda,3SNU2@50557|Insecta	33208|Metazoa	-	-	-	GO:0007610,GO:0007635,GO:0008150,GO:0042048,GO:0042221,GO:0050896	-	-	-	-	-	-	-	-	-	-	-
TRINITY_DN1025_c1_g1.p1	67593.Physo132874	1.09e-136	445.0	COG2801@1|root,KOG0017@2759|Eukaryota,3QH4V@4776|Peronosporales	4776|Peronosporales	L	GAG-pre-integrase domain	-	-	-	-	-	-	-	-	-	-	-	-	DUF4219,RVT_2,Retrotran_gag_2,gag_pre-integrs,rve,zf-CCHC
TRINITY_DN102645_c0_g1.p1	7070.TC013193-PA	9.84e-39	147.0	COG2272@1|root,KOG1516@2759|Eukaryota,38D2A@33154|Opisthokonta,3BDJX@33208|Metazoa,3CTBY@33213|Bilateria,41TV5@6656|Arthropoda,3SKV9@50557|Insecta	33208|Metazoa	G	Belongs to the type-B carboxylesterase lipase family	CES5A	GO:0003674,GO:0003824,GO:0004771,GO:0004806,GO:0005575,GO:0005576,GO:0005615,GO:0005622,GO:0005623,GO:0005737,GO:0005783,GO:0005788,GO:0005811,GO:0005829,GO:0006066,GO:0006082,GO:0006139,GO:0006163,GO:0006464,GO:0006486,GO:0006629,GO:0006631,GO:0006637,GO:0006638,GO:0006639,GO:0006690,GO:0006692,GO:0006693,GO:0006694,GO:0006695,GO:0006725,GO:0006732,GO:0006753,GO:0006790,GO:0006793,GO:0006796,GO:…	3.1.1.1,3.1.1.56,3.1.1.59,3.1.1.7,3.1.1.84	ko:K01044,ko:K01049,ko:K01063,ko:K03927,ko:K15743	ko00564,ko00981,ko00983,ko01100,ko04725,map00564,map00981,map00983,map01100,map04725	-	R01026,R06728,R08149,R08150,R08220,R08249,R08251,R08255,R08258	RC00020,RC00041,RC00055,RC00162,RC00460,RC00461,RC00475,RC00476,RC00523,RC00962,RC02264	ko00000,ko00001,ko00537,ko01000	-	CE10	-	COesterase
TRINITY_DN102650_c0_g1.p1	7029.ACYPI25894-PA	2.37e-20	89.0	KOG3105@1|root,KOG3105@2759|Eukaryota,39V1H@33154|Opisthokonta,3BJWN@33208|Metazoa,3D5B0@33213|Bilateria,41UKY@6656|Arthropoda,3SJNM@50557|Insecta	33208|Metazoa	S	Encoded by	-	-	-	-	-	-	-	-	-	-	-	-	DDE_1,HTH_Tnp_Tc5,HTH_psq
TRINITY_DN1026_c0_g1.p1	136037.KDR24359	5.32e-141	399.0	KOG0092@1|root,KOG0092@2759|Eukaryota,38HB3@33154|Opisthokonta,3B9WF@33208|Metazoa,3CUGC@33213|Bilateria,41V12@6656|Arthropoda,3SIJ4@50557|Insecta	33208|Metazoa	U	GTP binding. It is involved in the biological process described with protein transport	RAB5A	GO:0000003,GO:0000166,GO:0000323,GO:0000902,GO:0000904,GO:0001505,GO:0001667,GO:0001700,GO:0001726,GO:0001775,GO:0001882,GO:0001883,GO:0002009,GO:0002064,GO:0002065,GO:0002066,GO:0002165,GO:0002252,GO:0002263,GO:0002274,GO:0002275,GO:0002283,GO:0002366,GO:0002376,GO:0002443,GO:0002444,GO:0002446,GO:0002790,GO:0003002,GO:0003006,GO:0003674,GO:0003824,GO:0003924,GO:0005488,GO:0005515,GO:0005525,GO:…	-	ko:K07887,ko:K07888,ko:K07889	ko04014,ko04144,ko04145,ko04962,ko05014,ko05146,ko05152,map04014,map04144,map04145,map04962,map05014,map05146,map05152	-	-	-	ko00000,ko00001,ko04031,ko04131,ko04147	-	-	-	Ras
TRINITY_DN10273_c0_g2.p1	136037.KDR18657	3.42e-130	393.0	KOG3567@1|root,KOG3567@2759|Eukaryota,38D77@33154|Opisthokonta,3BCSZ@33208|Metazoa,3D20Z@33213|Bilateria,41X27@6656|Arthropoda,3SJXR@50557|Insecta	33208|Metazoa	O	It is involved in the biological process described with peptide metabolic process	-	GO:0000003,GO:0002009,GO:0002165,GO:0003674,GO:0003824,GO:0004598,GO:0005575,GO:0005623,GO:0007275,GO:0007444,GO:0007472,GO:0007476,GO:0007552,GO:0007560,GO:0007610,GO:0007617,GO:0007618,GO:0007619,GO:0008150,GO:0009653,GO:0009791,GO:0009886,GO:0009887,GO:0009888,GO:0016829,GO:0016840,GO:0016842,GO:0019098,GO:0019953,GO:0022414,GO:0032501,GO:0032502,GO:0032504,GO:0035107,GO:0035114,GO:0035120,GO:…	1.14.17.3,4.3.2.5	ko:K00504,ko:K12597,ko:K18200	ko03018,map03018	M00393	-	-	ko00000,ko00001,ko00002,ko01000,ko03016,ko03019	-	-	-	Cu2_monoox_C,Cu2_monooxygen,NHL
TRINITY_DN10275_c0_g1.p1	7029.ACYPI46218-PA	6.49e-31	124.0	2E5JB@1|root,2SCCI@2759|Eukaryota,3AD73@33154|Opisthokonta,3BVI4@33208|Metazoa	33208|Metazoa	K	DNA binding	-	-	-	-	-	-	-	-	-	-	-	-	BESS,MADF_DNA_bdg
TRINITY_DN10276_c0_g1.p1	136037.KDR21234	1.77e-18	96.7	KOG3700@1|root,KOG3700@2759|Eukaryota,39YBZ@33154|Opisthokonta,3BDE2@33208|Metazoa,3D5ZD@33213|Bilateria,41YD7@6656|Arthropoda,3SGQS@50557|Insecta	33208|Metazoa	S	transferase activity, transferring acyl groups other than amino-acyl groups	-	-	3.2.1.14	ko:K01183	ko00520,ko01100,map00520,map01100	-	R01206,R02334	RC00467	ko00000,ko00001,ko01000	-	GH18	-	Acyl_transf_3
TRINITY_DN1027_c0_g2.p1	6087.XP_002167164.1	9.61e-51	184.0	COG0545@1|root,KOG0543@2759|Eukaryota,39S9Z@33154|Opisthokonta,3BDE1@33208|Metazoa	33208|Metazoa	O	Peptidyl-prolyl cis-trans isomerase	FKBP6	GO:0000003,GO:0000228,GO:0000413,GO:0000793,GO:0000794,GO:0000795,GO:0003006,GO:0003674,GO:0003755,GO:0003824,GO:0005488,GO:0005515,GO:0005527,GO:0005528,GO:0005575,GO:0005622,GO:0005623,GO:0005634,GO:0005654,GO:0005694,GO:0005737,GO:0005829,GO:0006139,GO:0006259,GO:0006304,GO:0006305,GO:0006306,GO:0006457,GO:0006464,GO:0006725,GO:0006807,GO:0007049,GO:0007276,GO:0007281,GO:0007283,GO:0007292,GO:…	5.2.1.8	ko:K09572	-	-	-	-	ko00000,ko01000,ko03110	-	-	-	FKBP_C,TPR_2
TRINITY_DN102802_c0_g1.p1	7029.ACYPI41298-PA	1.07e-09	61.6	2CW1B@1|root,2RTDF@2759|Eukaryota,39MVT@33154|Opisthokonta,3CPFB@33208|Metazoa,3DHRM@33213|Bilateria,421N0@6656|Arthropoda,3SRD0@50557|Insecta,3ECT3@33342|Paraneoptera	7029.ACYPI41298-PA|-	-	-	-	-	-	-	-	-	-	-	-	-	-	-	-
TRINITY_DN10285_c0_g1.p1	7029.ACYPI068778-PA	7.78e-14	77.0	COG2801@1|root,KOG0017@2759|Eukaryota,38F42@33154|Opisthokonta,3BA5H@33208|Metazoa,3CWAK@33213|Bilateria,41WI3@6656|Arthropoda,3SIRK@50557|Insecta	33208|Metazoa	O	K02A2.6-like	-	-	-	-	-	-	-	-	-	-	-	-	RVP_2,RVT_1,gag-asp_proteas,rve
TRINITY_DN102906_c0_g1.p1	13249.RPRC014104-PA	3.84e-11	63.9	2DZI3@1|root,2S71W@2759|Eukaryota,3ANQJ@33154|Opisthokonta,3C1HJ@33208|Metazoa,3DH4N@33213|Bilateria,422UF@6656|Arthropoda,3SNZM@50557|Insecta	33208|Metazoa	S	Metal ion binding	-	-	-	-	-	-	-	-	-	-	-	-	zf-C2H2
TRINITY_DN10293_c0_g1.p1	7029.ACYPI063329-PA	2.89e-53	172.0	KOG1240@1|root,KOG1240@2759|Eukaryota,38C2I@33154|Opisthokonta,3BC53@33208|Metazoa,3CWDJ@33213|Bilateria,41UMK@6656|Arthropoda,3SJQ1@50557|Insecta,3E89I@33342|Paraneoptera	33208|Metazoa	T	It is involved in the biological process described with protein phosphorylation	PIK3R4	GO:0001894,GO:0002165,GO:0002218,GO:0002221,GO:0002224,GO:0002253,GO:0002376,GO:0002682,GO:0002684,GO:0002697,GO:0002700,GO:0002757,GO:0002758,GO:0002759,GO:0002764,GO:0002784,GO:0002831,GO:0002920,GO:0003674,GO:0003824,GO:0004672,GO:0004674,GO:0005575,GO:0005622,GO:0005623,GO:0005634,GO:0005635,GO:0005643,GO:0005737,GO:0005768,GO:0005770,GO:0005829,GO:0005856,GO:0005929,GO:0005930,GO:0005942,GO:…	2.7.11.1	ko:K08333	ko04136,ko04138,ko04140,ko04371,map04136,map04138,map04140,map04371	-	-	-	ko00000,ko00001,ko01000,ko01001,ko04131	-	-	-	Pkinase,WD40
TRINITY_DN10297_c0_g3.p1	121225.PHUM075720-PA	8.72e-95	284.0	COG5198@1|root,KOG3187@2759|Eukaryota,38E6D@33154|Opisthokonta,3BAFA@33208|Metazoa,3CZWF@33213|Bilateria,41ZH1@6656|Arthropoda,3SM2G@50557|Insecta,3EAGM@33342|Paraneoptera	33208|Metazoa	I	Catalyzes the third of the four reactions of the long- chain fatty acids elongation cycle. This endoplasmic reticulum- bound enzymatic process, allows the addition of two carbons to the chain of long- and very long-chain fatty acids VLCFAs per cycle. This enzyme catalyzes the dehydration of the 3-hydroxyacyl-CoA intermediate into trans-2,3-enoyl-CoA, within each cycle of fatty acid elongation. Th…	PTPLB	GO:0000038,GO:0003674,GO:0003824,GO:0005488,GO:0005515,GO:0005575,GO:0005622,GO:0005623,GO:0005737,GO:0005783,GO:0005789,GO:0006082,GO:0006139,GO:0006163,GO:0006164,GO:0006629,GO:0006631,GO:0006633,GO:0006637,GO:0006643,GO:0006665,GO:0006725,GO:0006732,GO:0006753,GO:0006790,GO:0006793,GO:0006796,GO:0006807,GO:0008150,GO:0008152,GO:0008610,GO:0009058,GO:0009108,GO:0009117,GO:0009150,GO:0009152,GO:…	4.2.1.134	ko:K10703	ko00062,ko01040,ko01110,ko01212,map00062,map01040,map01110,map01212	M00415	R07760,R10827	RC00770,RC01095	ko00000,ko00001,ko00002,ko01000,ko01004	-	-	-	PTPLA
TRINITY_DN10297_c1_g1.p1	7460.GB55779-PA	5.5e-227	648.0	COG5163@1|root,KOG2481@2759|Eukaryota,38DK2@33154|Opisthokonta,3B9ZA@33208|Metazoa,3CRKY@33213|Bilateria,41XKI@6656|Arthropoda,3SFZA@50557|Insecta,46FXF@7399|Hymenoptera	33208|Metazoa	A	Required for maturation of ribosomal RNAs and formation of the large ribosomal subunit	PES1	GO:0000460,GO:0000463,GO:0000466,GO:0000470,GO:0000793,GO:0003674,GO:0003676,GO:0003723,GO:0005488,GO:0005575,GO:0005622,GO:0005623,GO:0005634,GO:0005654,GO:0005694,GO:0005730,GO:0005737,GO:0005829,GO:0006139,GO:0006364,GO:0006396,GO:0006725,GO:0006807,GO:0006996,GO:0006997,GO:0007000,GO:0007275,GO:0007399,GO:0007417,GO:0008104,GO:0008150,GO:0008152,GO:0008283,GO:0009987,GO:0010001,GO:0010467,GO:…	-	ko:K04560,ko:K14843	ko04130,ko04721,ko04911,ko05031,map04130,map04721,map04911,map05031	-	-	-	ko00000,ko00001,ko03009,ko04131	-	-	-	BRCT_2,Pescadillo_N
TRINITY_DN102_c1_g1.p1	13249.RPRC004310-PA	0.0	1124.0	COG0443@1|root,KOG0101@2759|Eukaryota,38BSZ@33154|Opisthokonta,3BA18@33208|Metazoa,3CWU8@33213|Bilateria,41TKD@6656|Arthropoda,3SHMF@50557|Insecta,3E94T@33342|Paraneoptera	33208|Metazoa	O	MreB/Mbl protein	Hsc70-4	GO:0000003,GO:0000228,GO:0000375,GO:0000377,GO:0000398,GO:0000785,GO:0000790,GO:0000902,GO:0000904,GO:0001505,GO:0001700,GO:0002064,GO:0002065,GO:0002066,GO:0003006,GO:0003674,GO:0003824,GO:0005488,GO:0005515,GO:0005575,GO:0005622,GO:0005623,GO:0005634,GO:0005694,GO:0005726,GO:0005737,GO:0005739,GO:0005829,GO:0006139,GO:0006325,GO:0006342,GO:0006355,GO:0006396,GO:0006397,GO:0006457,GO:0006725,GO:…	-	ko:K03283	ko03040,ko04010,ko04141,ko04144,ko04213,ko04612,ko04915,ko05134,ko05145,ko05162,ko05164,ko05169,map03040,map04010,map04141,map04144,map04213,map04612,map04915,map05134,map05145,map05162,map05164,map05169	M00353,M00355	-	-	ko00000,ko00001,ko00002,ko01009,ko03009,ko03029,ko03041,ko03051,ko03110,ko04131,ko04147,ko04516	1.A.33.1	-	-	HSP70
TRINITY_DN102_c2_g2.p1	48698.ENSPFOP00000020992	4.94e-13	67.8	2ERCB@1|root,2SU6H@2759|Eukaryota,3AQ49@33154|Opisthokonta,3C2JV@33208|Metazoa,3DIP0@33213|Bilateria,48KXG@7711|Chordata,49HCY@7742|Vertebrata,4A87C@7898|Actinopterygii	33208|Metazoa	-	-	-	-	-	-	-	-	-	-	-	-	-	-	-
TRINITY_DN102_c2_g3.p2	61622.XP_010357616.1	3.22e-60	189.0	COG0443@1|root,KOG0101@2759|Eukaryota,38BSZ@33154|Opisthokonta,3BA18@33208|Metazoa,3CWU8@33213|Bilateria,48265@7711|Chordata,48W7U@7742|Vertebrata,3J3QJ@40674|Mammalia,35D48@314146|Euarchontoglires,4ME1V@9443|Primates,3645C@314294|Cercopithecoidea	33208|Metazoa	O	heat shock	HSPA8	GO:0000003,GO:0000082,GO:0000166,GO:0000228,GO:0000278,GO:0000323,GO:0000375,GO:0000377,GO:0000398,GO:0000785,GO:0000790,GO:0000902,GO:0000904,GO:0000974,GO:0001505,GO:0001655,GO:0001664,GO:0001700,GO:0001775,GO:0001786,GO:0001822,GO:0001910,GO:0001912,GO:0001914,GO:0001916,GO:0001917,GO:0002064,GO:0002065,GO:0002066,GO:0002252,GO:0002263,GO:0002274,GO:0002275,GO:0002283,GO:0002366,GO:0002376,GO:…	-	ko:K03283	ko03040,ko04010,ko04141,ko04144,ko04213,ko04612,ko04915,ko05134,ko05145,ko05162,ko05164,ko05169,map03040,map04010,map04141,map04144,map04213,map04612,map04915,map05134,map05145,map05162,map05164,map05169	M00353,M00355	-	-	ko00000,ko00001,ko00002,ko01009,ko03009,ko03029,ko03041,ko03051,ko03110,ko04131,ko04147,ko04516	1.A.33.1	-	-	HSP70
TRINITY_DN10301_c0_g1.p1	7029.ACYPI071932-PA	5.01e-26	106.0	COG2801@1|root,KOG0017@2759|Eukaryota,39TC6@33154|Opisthokonta,3BHT2@33208|Metazoa,3D2MB@33213|Bilateria	33208|Metazoa	J	transposition, RNA-mediated	-	-	-	-	-	-	-	-	-	-	-	-	DUF1758,DUF1759,Peptidase_A17,rve
TRINITY_DN10307_c0_g1.p1	7029.ACYPI082788-PA	2.73e-25	106.0	KOG1075@1|root,KOG1075@2759|Eukaryota	2759|Eukaryota	E	Ribonuclease H protein	-	-	-	-	-	-	-	-	-	-	-	-	-
TRINITY_DN10307_c0_g7.p1	7029.ACYPI070190-PA	6.55e-50	179.0	KOG1075@1|root,KOG1075@2759|Eukaryota,39Y6T@33154|Opisthokonta,3BEGN@33208|Metazoa,3CZ7K@33213|Bilateria,4221Z@6656|Arthropoda,3SQ77@50557|Insecta	33208|Metazoa	L	Reverse transcriptase (RNA-dependent DNA polymerase)	-	-	-	-	-	-	-	-	-	-	-	-	Exo_endo_phos_2,RVT_1
TRINITY_DN1030_c0_g1.p1	136037.KDR23746	5.21e-82	252.0	2CY7C@1|root,2S2IU@2759|Eukaryota,3A3P8@33154|Opisthokonta,3BRX5@33208|Metazoa,3D8IW@33213|Bilateria,4205E@6656|Arthropoda,3SN6P@50557|Insecta	33208|Metazoa	S	N-acetyltransferase activity	Dat	GO:0001505,GO:0003674,GO:0003824,GO:0004059,GO:0004060,GO:0005575,GO:0005622,GO:0005623,GO:0005737,GO:0006066,GO:0006576,GO:0006584,GO:0006725,GO:0006807,GO:0008080,GO:0008150,GO:0008152,GO:0009056,GO:0009308,GO:0009310,GO:0009712,GO:0009987,GO:0016407,GO:0016410,GO:0016740,GO:0016746,GO:0016747,GO:0017144,GO:0018958,GO:0019336,GO:0019439,GO:0019614,GO:0030431,GO:0032501,GO:0034641,GO:0042133,GO:…	2.3.1.87	ko:K00669	ko00380,ko01100,map00380,map01100	M00037	R02911	RC00004,RC00096	ko00000,ko00001,ko00002,ko01000	-	-	-	Acetyltransf_1,Acetyltransf_10
TRINITY_DN103116_c0_g1.p1	72019.SARC_15090T0	4.19e-34	121.0	COG0480@1|root,KOG0467@2759|Eukaryota,38B8Q@33154|Opisthokonta	33154|Opisthokonta	J	Elongation factor	EFTUD1	GO:0003674,GO:0003824,GO:0003924,GO:0005488,GO:0006139,GO:0006163,GO:0006725,GO:0006753,GO:0006793,GO:0006796,GO:0006807,GO:0006996,GO:0008150,GO:0008152,GO:0009116,GO:0009117,GO:0009119,GO:0009141,GO:0009144,GO:0009150,GO:0009199,GO:0009205,GO:0009259,GO:0009987,GO:0016043,GO:0016462,GO:0016787,GO:0016817,GO:0016818,GO:0017111,GO:0019637,GO:0019693,GO:0022607,GO:0022613,GO:0022618,GO:0034622,GO:…	-	ko:K14536	ko03008,map03008	-	-	-	ko00000,ko00001,ko01000,ko03009	-	-	-	EFG_C,EFG_II,GTP_EFTU,GTP_EFTU_D2
TRINITY_DN10325_c0_g1.p1	13249.RPRC012243-PA	5.87e-34	130.0	2FB37@1|root,2TCAN@2759|Eukaryota,397S1@33154|Opisthokonta,3CC1H@33208|Metazoa,3DTB8@33213|Bilateria,429E6@6656|Arthropoda,3SYY3@50557|Insecta,3EE69@33342|Paraneoptera	33208|Metazoa	-	-	-	-	-	-	-	-	-	-	-	-	-	-	-
TRINITY_DN10327_c0_g1.p1	12957.ACEP25581-PA	0.00063	43.5	COG2801@1|root,KOG0017@2759|Eukaryota,390C4@33154|Opisthokonta,3C6AH@33208|Metazoa,3E3J4@33213|Bilateria,428BA@6656|Arthropoda,3T10K@50557|Insecta,46MT0@7399|Hymenoptera	33208|Metazoa	L	transposition, RNA-mediated	-	-	-	-	-	-	-	-	-	-	-	-	-
TRINITY_DN10329_c0_g2.p1	136037.KDR21960	5.57e-195	553.0	COG0624@1|root,KOG2276@2759|Eukaryota,38D4S@33154|Opisthokonta,3BE18@33208|Metazoa,3CXPG@33213|Bilateria,41VFE@6656|Arthropoda,3SIMB@50557|Insecta	33208|Metazoa	E	activity. It is involved in the biological process described with	CNDP2	GO:0003674,GO:0003824,GO:0004180,GO:0005575,GO:0005622,GO:0005623,GO:0005634,GO:0005654,GO:0005737,GO:0005829,GO:0006508,GO:0006518,GO:0006575,GO:0006749,GO:0006750,GO:0006790,GO:0006807,GO:0008150,GO:0008152,GO:0008233,GO:0008238,GO:0009058,GO:0009987,GO:0016787,GO:0016805,GO:0019184,GO:0019538,GO:0031974,GO:0031981,GO:0034641,GO:0042398,GO:0043043,GO:0043170,GO:0043226,GO:0043227,GO:0043229,GO:…	3.4.13.18	ko:K08660	ko00330,ko00340,ko00410,ko01100,map00330,map00340,map00410,map01100	-	R01166,R01992	RC00064,RC00090	ko00000,ko00001,ko01000,ko01002,ko04147	-	-	-	M20_dimer,Peptidase_M20
TRINITY_DN10329_c0_g3.p1	136037.KDR21959	4.87e-212	600.0	COG3669@1|root,KOG3340@2759|Eukaryota,38H5D@33154|Opisthokonta,3BA6I@33208|Metazoa,3CU2M@33213|Bilateria,41WMX@6656|Arthropoda,3SHUE@50557|Insecta	33208|Metazoa	G	alpha-L-fucosidase activity. It is involved in the biological process described with fucose metabolic process	FUCA1	GO:0000003,GO:0000323,GO:0001669,GO:0001775,GO:0002080,GO:0002081,GO:0002252,GO:0002263,GO:0002274,GO:0002275,GO:0002283,GO:0002366,GO:0002376,GO:0002443,GO:0002444,GO:0002446,GO:0003674,GO:0003824,GO:0004553,GO:0004560,GO:0005488,GO:0005575,GO:0005576,GO:0005615,GO:0005622,GO:0005623,GO:0005737,GO:0005764,GO:0005766,GO:0005773,GO:0005775,GO:0005783,GO:0005788,GO:0005886,GO:0005975,GO:0005996,GO:…	3.2.1.51	ko:K01206	ko00511,map00511	-	-	-	ko00000,ko00001,ko01000,ko04147	-	GH29	-	Alpha_L_fucos,Fucosidase_C
TRINITY_DN103317_c0_g1.p1	7029.ACYPI069768-PA	2.98e-39	140.0	COG2801@1|root,KOG0017@2759|Eukaryota,38F42@33154|Opisthokonta,3BA5H@33208|Metazoa,3CWAK@33213|Bilateria,41WI3@6656|Arthropoda,3SIRK@50557|Insecta	33208|Metazoa	O	K02A2.6-like	-	-	-	-	-	-	-	-	-	-	-	-	RVP_2,RVT_1,gag-asp_proteas,rve
TRINITY_DN103331_c0_g1.p2	9478.XP_008046936.1	0.000754	43.1	KOG0487@1|root,KOG0487@2759|Eukaryota,38G6P@33154|Opisthokonta,3B9J8@33208|Metazoa,3CT0R@33213|Bilateria,48202@7711|Chordata,498UD@7742|Vertebrata,3JBX3@40674|Mammalia,35EU0@314146|Euarchontoglires,4MJJ8@9443|Primates	33208|Metazoa	K	Homeodomain	HOXD9	GO:0000003,GO:0000122,GO:0000976,GO:0000977,GO:0000980,GO:0000981,GO:0001012,GO:0001067,GO:0001158,GO:0001227,GO:0001501,GO:0002065,GO:0003002,GO:0003006,GO:0003156,GO:0003674,GO:0003676,GO:0003677,GO:0003690,GO:0003700,GO:0005488,GO:0005575,GO:0005622,GO:0005623,GO:0005634,GO:0005730,GO:0006355,GO:0006357,GO:0006928,GO:0007275,GO:0007276,GO:0007280,GO:0007320,GO:0007338,GO:0007350,GO:0007379,GO:…	-	ko:K09294,ko:K09300,ko:K21951	ko05202,map05202	-	-	-	ko00000,ko00001,ko03000	-	-	-	Homeobox,Hox9_act
TRINITY_DN103334_c0_g1.p1	136037.KDR23655	4.51e-19	83.2	COG2801@1|root,KOG0017@2759|Eukaryota,3AQAI@33154|Opisthokonta,3C2I1@33208|Metazoa,3DIYC@33213|Bilateria,4232I@6656|Arthropoda,3SSKQ@50557|Insecta	33208|Metazoa	L	transposition, RNA-mediated	-	-	-	-	-	-	-	-	-	-	-	-	-
TRINITY_DN103373_c0_g1.p1	400682.PAC_15714300	1.92e-25	99.0	2F1GA@1|root,2T2GR@2759|Eukaryota	2759|Eukaryota	-	-	-	-	-	-	-	-	-	-	-	-	-	-	-
TRINITY_DN103380_c0_g1.p1	6087.XP_004212516.1	2.79e-20	87.8	KOG1090@1|root,KOG1090@2759|Eukaryota,38DK3@33154|Opisthokonta,3BBSV@33208|Metazoa	33208|Metazoa	T	Rab guanyl-nucleotide exchange factor activity	SBF1	GO:0000003,GO:0000123,GO:0000278,GO:0001558,GO:0001691,GO:0003674,GO:0003682,GO:0003824,GO:0004721,GO:0004857,GO:0005085,GO:0005088,GO:0005488,GO:0005515,GO:0005575,GO:0005622,GO:0005623,GO:0005634,GO:0005654,GO:0005694,GO:0005700,GO:0005737,GO:0005768,GO:0005783,GO:0005789,GO:0005829,GO:0005938,GO:0006325,GO:0006355,GO:0006357,GO:0006464,GO:0006470,GO:0006473,GO:0006475,GO:0006479,GO:0006629,GO:…	-	ko:K18061	-	-	-	-	ko00000,ko01009	-	-	-	C1_1,DENN,GRAM,Myotub-related,PH,SBF2,dDENN,uDENN
TRINITY_DN10339_c0_g1.p1	136037.KDR19730	0.0	1064.0	KOG1410@1|root,KOG1410@2759|Eukaryota,38G8K@33154|Opisthokonta,3BDFG@33208|Metazoa,3CS9Q@33213|Bilateria,41U3U@6656|Arthropoda,3SI7J@50557|Insecta	33208|Metazoa	UY	Ran GTPase binding. It is involved in the biological process described with intracellular protein transport	XPO7	GO:0000166,GO:0001882,GO:0001883,GO:0003674,GO:0005049,GO:0005488,GO:0005515,GO:0005525,GO:0005575,GO:0005622,GO:0005623,GO:0005634,GO:0005635,GO:0005643,GO:0005737,GO:0006606,GO:0006611,GO:0006810,GO:0006886,GO:0006913,GO:0008104,GO:0008150,GO:0008536,GO:0012505,GO:0015031,GO:0015833,GO:0017016,GO:0017038,GO:0017076,GO:0019001,GO:0019899,GO:0031267,GO:0031967,GO:0031975,GO:0032549,GO:0032550,GO:…	-	ko:K18460	-	-	-	-	ko00000	-	-	-	IBN_N
TRINITY_DN1033_c0_g2.p1	136037.KDR16988	5.68e-66	236.0	2EPN4@1|root,2SSTP@2759|Eukaryota,38PEX@33154|Opisthokonta,3CAU6@33208|Metazoa,3DS1V@33213|Bilateria,4286I@6656|Arthropoda,3SRN6@50557|Insecta	33208|Metazoa	-	-	-	-	-	-	-	-	-	-	-	-	-	-	-
TRINITY_DN1033_c1_g1.p1	7029.ACYPI47906-PA	1.92e-93	304.0	KOG1075@1|root,KOG1075@2759|Eukaryota,39Y6T@33154|Opisthokonta,3BEGN@33208|Metazoa,3CZ7K@33213|Bilateria	33208|Metazoa	G	positive regulation of TOR signaling	-	-	-	-	-	-	-	-	-	-	-	-	Exo_endo_phos_2,RVT_1
TRINITY_DN1033_c2_g2.p1	7070.TC002031-PA	1.48e-81	273.0	KOG1075@1|root,KOG1075@2759|Eukaryota,39Y6T@33154|Opisthokonta,3BEGN@33208|Metazoa,3CZ7K@33213|Bilateria,4221Z@6656|Arthropoda,3SQ77@50557|Insecta	33208|Metazoa	L	Reverse transcriptase (RNA-dependent DNA polymerase)	-	-	-	-	-	-	-	-	-	-	-	-	Exo_endo_phos_2,RVT_1
TRINITY_DN103409_c0_g1.p1	7159.AAEL009756-PA	3.61e-10	62.8	2D8QU@1|root,2TB5I@2759|Eukaryota,3ATIS@33154|Opisthokonta,3CAN0@33208|Metazoa,3DRV4@33213|Bilateria,4280R@6656|Arthropoda,3SRA7@50557|Insecta,45086@7147|Diptera,45E0M@7148|Nematocera	33208|Metazoa	S	Broad-Complex, Tramtrack and Bric a brac	-	GO:0000151,GO:0003674,GO:0005488,GO:0005515,GO:0005575,GO:0005622,GO:0005623,GO:0005634,GO:0005737,GO:0006508,GO:0006511,GO:0006807,GO:0008150,GO:0008152,GO:0009056,GO:0009057,GO:0009987,GO:0010498,GO:0019005,GO:0019222,GO:0019538,GO:0019899,GO:0019941,GO:0030162,GO:0030163,GO:0031461,GO:0031625,GO:0032991,GO:0043161,GO:0043170,GO:0043226,GO:0043227,GO:0043229,GO:0043231,GO:0043632,GO:0044237,GO:…	-	-	-	-	-	-	-	-	-	-	BTB
TRINITY_DN103436_c0_g1.p1	400682.PAC_15724490	5.86e-05	46.2	COG2801@1|root,KOG0017@2759|Eukaryota,38F42@33154|Opisthokonta,3BA5H@33208|Metazoa	33208|Metazoa	OU	K02A2.6-like	-	-	-	-	-	-	-	-	-	-	-	-	RVT_1,SCAN,rve,zf-CCHC,zf-H2C2
TRINITY_DN10344_c0_g1.p1	12957.ACEP10888-PA	1.26e-198	591.0	COG1132@1|root,KOG0054@2759|Eukaryota,38CH6@33154|Opisthokonta,3BDC6@33208|Metazoa,3CXM9@33213|Bilateria,41VGC@6656|Arthropoda,3SJIN@50557|Insecta,46HWQ@7399|Hymenoptera	33208|Metazoa	Q	ABC transporter transmembrane region	ABCC4	GO:0002576,GO:0003674,GO:0003824,GO:0005215,GO:0005575,GO:0005622,GO:0005623,GO:0005737,GO:0005886,GO:0005887,GO:0006810,GO:0006811,GO:0006820,GO:0006869,GO:0006887,GO:0006950,GO:0006996,GO:0008150,GO:0008152,GO:0008509,GO:0009611,GO:0009987,GO:0010035,GO:0010038,GO:0010043,GO:0010876,GO:0012505,GO:0012506,GO:0015075,GO:0015103,GO:0015318,GO:0015399,GO:0015405,GO:0015662,GO:0015698,GO:0015711,GO:…	-	ko:K05673	ko01523,ko02010,ko04024,ko04976,map01523,map02010,map04024,map04976	-	-	-	ko00000,ko00001,ko02000	3.A.1.208.7	-	-	ABC_membrane,ABC_tran
TRINITY_DN103464_c0_g1.p1	4558.Sb09g008991.1	4.97e-35	132.0	COG2801@1|root,KOG0017@2759|Eukaryota,37RRH@33090|Viridiplantae,3G8MV@35493|Streptophyta,3M4DI@4447|Liliopsida	35493|Streptophyta	L	DNA RNA polymerases superfamily protein	-	-	-	-	-	-	-	-	-	-	-	-	RVT_1,Retrotrans_gag
TRINITY_DN1034_c1_g1.p1	136037.KDR23946	1.74e-136	397.0	COG5066@1|root,KOG1471@1|root,KOG0439@2759|Eukaryota,KOG1471@2759|Eukaryota,39MFQ@33154|Opisthokonta,3BBUE@33208|Metazoa,3CTGN@33213|Bilateria,41W90@6656|Arthropoda,3SFXK@50557|Insecta	33208|Metazoa	IU	structural molecule activity	MOSPD2	-	-	-	-	-	-	-	-	-	-	-	CRAL_TRIO,Motile_Sperm
TRINITY_DN10356_c1_g2.p1	6087.XP_004205432.1	1.13e-24	99.4	2BZY6@1|root,2S2KI@2759|Eukaryota,3AU8N@33154|Opisthokonta,3C4BW@33208|Metazoa	2759|Eukaryota	S	zinc finger	-	-	-	-	-	-	-	-	-	-	-	-	zf-CCHC
TRINITY_DN10357_c1_g1.p1	136037.KDR11051	2.24e-98	301.0	KOG0299@1|root,KOG0299@2759|Eukaryota,39MPF@33154|Opisthokonta,3CP9T@33208|Metazoa,3E5ED@33213|Bilateria,41ZEM@6656|Arthropoda,3SM57@50557|Insecta	33208|Metazoa	A	Transmembrane protein 177-like	-	-	-	-	-	-	-	-	-	-	-	-	-
TRINITY_DN103589_c0_g1.p1	136037.KDR20508	3.4e-30	112.0	2C76C@1|root,2S31R@2759|Eukaryota,3A94R@33154|Opisthokonta,3BU29@33208|Metazoa,3E4VC@33213|Bilateria	33208|Metazoa	S	Proteasome assembly chaperone 4	PSMG4	-	-	ko:K11878	-	-	-	-	ko00000,ko03051	-	-	-	PAC4
TRINITY_DN10359_c0_g1.p2	7260.FBpp0253780	5.02e-39	133.0	COG2058@1|root,KOG1762@2759|Eukaryota,3A5NZ@33154|Opisthokonta,3BSS3@33208|Metazoa,3D88J@33213|Bilateria,41ZQA@6656|Arthropoda,3SN1T@50557|Insecta,453ZV@7147|Diptera	33208|Metazoa	J	Belongs to the eukaryotic ribosomal protein P1 P2 family	RPLP1	GO:0000184,GO:0000956,GO:0001932,GO:0001934,GO:0002181,GO:0003674,GO:0003735,GO:0005198,GO:0005488,GO:0005575,GO:0005622,GO:0005623,GO:0005737,GO:0005829,GO:0005840,GO:0006139,GO:0006401,GO:0006402,GO:0006412,GO:0006413,GO:0006417,GO:0006518,GO:0006605,GO:0006612,GO:0006613,GO:0006614,GO:0006725,GO:0006807,GO:0006810,GO:0006886,GO:0008047,GO:0008104,GO:0008150,GO:0008152,GO:0009056,GO:0009057,GO:…	-	ko:K02942	ko03010,map03010	M00177	-	-	br01610,ko00000,ko00001,ko00002,ko03011	-	-	-	Ribosomal_60s
TRINITY_DN1035_c0_g1.p1	136037.KDR10172	1.19e-221	624.0	COG0596@1|root,KOG2565@2759|Eukaryota,38FY7@33154|Opisthokonta,3BB6M@33208|Metazoa,3CZY0@33213|Bilateria,41UUK@6656|Arthropoda,3SIFQ@50557|Insecta	33208|Metazoa	O	Catalyzes juvenile hormone hydrolysis	EPHX1	GO:0001889,GO:0003674,GO:0003824,GO:0004301,GO:0005488,GO:0005515,GO:0005575,GO:0005622,GO:0005623,GO:0005737,GO:0005783,GO:0005789,GO:0005886,GO:0006066,GO:0006629,GO:0006714,GO:0006716,GO:0006719,GO:0006720,GO:0006721,GO:0006725,GO:0006805,GO:0007275,GO:0008096,GO:0008150,GO:0008152,GO:0008300,GO:0009056,GO:0009058,GO:0009410,GO:0009719,GO:0009725,GO:0009987,GO:0010033,GO:0010817,GO:0012505,GO:…	1.11.1.12,3.3.2.9	ko:K01253,ko:K05361,ko:K10719	ko00480,ko00980,ko00981,ko04216,ko04976,ko05204,map00480,map00980,map00981,map04216,map04976,map05204	-	R03167,R07013,R07014,R07027,R07071,R07072,R07082,R08152,R08153,R09410,R09417,R09443	RC00011,RC01447,RC01728,RC01764,RC02031,RC02528	ko00000,ko00001,ko01000,ko01002	-	-	-	EHN
TRINITY_DN10362_c0_g1.p1	136037.KDR08967	0.0	2053.0	KOG3598@1|root,KOG3598@2759|Eukaryota,38ENM@33154|Opisthokonta,3BAMG@33208|Metazoa,3CUTP@33213|Bilateria,41XGQ@6656|Arthropoda,3SJ2C@50557|Insecta	33208|Metazoa	K	RNA polymerase II transcription cofactor activity. It is involved in the biological process described with regulation of transcription from RNA polymerase II promoter	MED12	GO:0000151,GO:0000428,GO:0000976,GO:0000977,GO:0000980,GO:0000988,GO:0000989,GO:0001012,GO:0001067,GO:0001076,GO:0001158,GO:0001190,GO:0001501,GO:0001654,GO:0001655,GO:0001756,GO:0001822,GO:0001838,GO:0001841,GO:0001843,GO:0002009,GO:0002165,GO:0002682,GO:0002761,GO:0003002,GO:0003401,GO:0003674,GO:0003676,GO:0003677,GO:0003682,GO:0003690,GO:0003700,GO:0003712,GO:0003713,GO:0005102,GO:0005488,GO:…	-	ko:K15162	ko04919,map04919	-	-	-	ko00000,ko00001,ko03021	-	-	-	Med12,Med12-LCEWAV,Med12-PQL
TRINITY_DN103668_c0_g1.p1	10224.XP_006824689.1	3.55e-07	53.9	COG2801@1|root,KOG0017@2759|Eukaryota,39TC6@33154|Opisthokonta,3BHT2@33208|Metazoa	33208|Metazoa	L	steroid hormone mediated signaling pathway	-	-	-	-	-	-	-	-	-	-	-	-	DUF1759,Peptidase_A17,rve
TRINITY_DN10366_c0_g1.p1	136037.KDR20131	1.13e-308	842.0	COG0554@1|root,KOG0729@2759|Eukaryota,38CT7@33154|Opisthokonta,3BBVA@33208|Metazoa,3CTM9@33213|Bilateria,41TZG@6656|Arthropoda,3SKK6@50557|Insecta	33208|Metazoa	O	Belongs to the AAA ATPase family	PSMC2	GO:0000502,GO:0000932,GO:0001775,GO:0002252,GO:0002263,GO:0002274,GO:0002275,GO:0002283,GO:0002366,GO:0002376,GO:0002443,GO:0002444,GO:0002446,GO:0003674,GO:0003824,GO:0005488,GO:0005515,GO:0005575,GO:0005576,GO:0005622,GO:0005623,GO:0005634,GO:0005654,GO:0005737,GO:0005829,GO:0005838,GO:0006355,GO:0006357,GO:0006464,GO:0006508,GO:0006511,GO:0006807,GO:0006810,GO:0006887,GO:0006950,GO:0006955,GO:…	-	ko:K03061	ko03050,ko05169,map03050,map05169	M00341	-	-	ko00000,ko00001,ko00002,ko03051	-	-	-	AAA
TRINITY_DN10366_c1_g1.p1	7029.ACYPI43121-PA	3.88e-61	226.0	KOG1075@1|root,KOG1075@2759|Eukaryota,39Y6T@33154|Opisthokonta,3BEGN@33208|Metazoa,3CZ7K@33213|Bilateria,4221Z@6656|Arthropoda,3SQ77@50557|Insecta	33208|Metazoa	L	Reverse transcriptase (RNA-dependent DNA polymerase)	-	-	-	-	-	-	-	-	-	-	-	-	Exo_endo_phos_2,RVT_1
TRINITY_DN10366_c3_g1.p1	7070.TC002010-PA	6.3e-29	119.0	KOG1075@1|root,KOG1075@2759|Eukaryota	2759|Eukaryota	E	Ribonuclease H protein	-	-	-	-	-	-	-	-	-	-	-	-	RVT_3
TRINITY_DN10366_c4_g1.p1	7029.ACYPI063503-PA	3.31e-43	162.0	KOG1075@1|root,KOG1075@2759|Eukaryota,39Y6T@33154|Opisthokonta,3BEGN@33208|Metazoa,3CZ7K@33213|Bilateria,4221Z@6656|Arthropoda,3SQ77@50557|Insecta	33208|Metazoa	L	Reverse transcriptase (RNA-dependent DNA polymerase)	-	-	-	-	-	-	-	-	-	-	-	-	Exo_endo_phos_2,RVT_1
TRINITY_DN103673_c0_g1.p1	7070.TC003550-PA	3.18e-29	110.0	2DZTI@1|root,2S7AA@2759|Eukaryota,3AAGU@33154|Opisthokonta,3BV8A@33208|Metazoa,3DBGX@33213|Bilateria,4212U@6656|Arthropoda,3SP6I@50557|Insecta	33208|Metazoa	-	-	-	-	-	ko:K10141	ko04115,ko04211,map04115,map04211	-	-	-	ko00000,ko00001	-	-	-	-
TRINITY_DN1036_c0_g1.p1	136037.KDR19574	1.11e-274	754.0	COG0554@1|root,KOG0726@2759|Eukaryota,38B4Z@33154|Opisthokonta,3BD3V@33208|Metazoa,3D1AC@33213|Bilateria,41UGG@6656|Arthropoda,3SGCK@50557|Insecta	33208|Metazoa	O	Belongs to the AAA ATPase family	PSMC1	GO:0000502,GO:0003674,GO:0003824,GO:0005488,GO:0005515,GO:0005575,GO:0005622,GO:0005623,GO:0005634,GO:0005654,GO:0005737,GO:0005829,GO:0005838,GO:0006355,GO:0006357,GO:0006457,GO:0006464,GO:0006508,GO:0006511,GO:0006807,GO:0006950,GO:0008134,GO:0008150,GO:0008152,GO:0008540,GO:0009056,GO:0009057,GO:0009889,GO:0009891,GO:0009892,GO:0009893,GO:0009894,GO:0009896,GO:0009987,GO:0010033,GO:0010243,GO:…	-	ko:K03062	ko03050,ko05165,ko05169,ko05203,map03050,map05165,map05169,map05203	M00341	-	-	ko00000,ko00001,ko00002,ko03051	-	-	-	AAA
TRINITY_DN10371_c0_g6.p1	136037.KDR15772	7.06e-217	613.0	COG0165@1|root,KOG1316@2759|Eukaryota,38CSU@33154|Opisthokonta,3BCPR@33208|Metazoa,3CWDR@33213|Bilateria,41TK8@6656|Arthropoda,3SIE5@50557|Insecta	33208|Metazoa	E	Argininosuccinate lyase activity. It is involved in the biological process described with arginine biosynthetic process via ornithine	ASL	GO:0000050,GO:0000053,GO:0001655,GO:0001666,GO:0001822,GO:0001889,GO:0002237,GO:0002376,GO:0003674,GO:0003824,GO:0004056,GO:0005198,GO:0005212,GO:0005488,GO:0005515,GO:0005575,GO:0005622,GO:0005623,GO:0005634,GO:0005737,GO:0005739,GO:0005740,GO:0005741,GO:0005783,GO:0005829,GO:0006082,GO:0006520,GO:0006525,GO:0006526,GO:0006536,GO:0006541,GO:0006575,GO:0006591,GO:0006807,GO:0006950,GO:0006952,GO:…	4.3.2.1	ko:K01755	ko00220,ko00250,ko01100,ko01110,ko01130,ko01230,map00220,map00250,map01100,map01110,map01130,map01230	M00029,M00844,M00845	R01086	RC00445,RC00447	ko00000,ko00001,ko00002,ko01000,ko04147	-	-	-	ASL_C2,Lyase_1
TRINITY_DN10371_c0_g7.p1	136037.KDR15299	1.27e-176	529.0	KOG2138@1|root,KOG2138@2759|Eukaryota,38DVS@33154|Opisthokonta,3BG41@33208|Metazoa,3D0CG@33213|Bilateria,41YGK@6656|Arthropoda,3SIRU@50557|Insecta	33208|Metazoa	A	nucleic acid binding	GPATCH1	GO:0000375,GO:0000377,GO:0000398,GO:0003674,GO:0005488,GO:0005515,GO:0005575,GO:0005622,GO:0005623,GO:0005634,GO:0005681,GO:0006139,GO:0006396,GO:0006397,GO:0006725,GO:0006807,GO:0008150,GO:0008152,GO:0008380,GO:0009987,GO:0010467,GO:0016070,GO:0016071,GO:0032991,GO:0034641,GO:0043170,GO:0043226,GO:0043227,GO:0043229,GO:0043231,GO:0044237,GO:0044238,GO:0044422,GO:0044424,GO:0044428,GO:0044446,GO:…	-	ko:K13123	-	M00355	-	-	ko00000,ko00002,ko03041	-	-	-	DUF1604,G-patch
TRINITY_DN10375_c0_g1.p1	7029.ACYPI085610-PA	1.2e-22	97.4	COG2801@1|root,KOG0017@2759|Eukaryota,39TC6@33154|Opisthokonta,3BHT2@33208|Metazoa,3D2MB@33213|Bilateria,41VKT@6656|Arthropoda	33208|Metazoa	L	nucleic acid binding	-	-	-	-	-	-	-	-	-	-	-	-	DUF1758,DUF1759,Peptidase_A17,rve
TRINITY_DN10376_c0_g1.p1	936053.I1CCH5	1.4e-05	52.4	28N8N@1|root,2QUTZ@2759|Eukaryota,3A515@33154|Opisthokonta,3Q6T9@4751|Fungi	33154|Opisthokonta	S	Transposase	-	-	-	-	-	-	-	-	-	-	-	-	DDE_3,HTH_Tnp_Tc3_2
TRINITY_DN103797_c0_g1.p1	7260.FBpp0239716	2.64e-06	50.4	COG2801@1|root,2SY8B@2759|Eukaryota,3ASW3@33154|Opisthokonta,3C3H7@33208|Metazoa	7260.FBpp0239716|-	L	transposition	-	-	-	-	-	-	-	-	-	-	-	-	-
TRINITY_DN1037_c0_g3.p1	176946.XP_007431162.1	2.53e-10	60.8	KOG3105@1|root,KOG3105@2759|Eukaryota,39T7X@33154|Opisthokonta,3BMIS@33208|Metazoa,3D0N8@33213|Bilateria,487P6@7711|Chordata,4907D@7742|Vertebrata	33208|Metazoa	BD	Tigger transposable element-derived protein 1-like	TIGD1	-	-	-	-	-	-	-	-	-	-	-	CENP-B_N,DDE_1,HTH_Tnp_Tc5,SCAN
TRINITY_DN103899_c0_g1.p1	6412.HelroP144489	1.13e-05	51.2	COG0666@1|root,KOG0504@2759|Eukaryota	2759|Eukaryota	I	protein ubiquitination	-	-	-	-	-	-	-	-	-	-	-	-	Ank_2,Pkinase
TRINITY_DN1038_c0_g1.p1	13249.RPRC008537-PA	3.79e-97	286.0	KOG3591@1|root,KOG3591@2759|Eukaryota,38BBA@33154|Opisthokonta,3BJRN@33208|Metazoa,3D4UT@33213|Bilateria,41UJI@6656|Arthropoda,3SK6N@50557|Insecta,3EBCJ@33342|Paraneoptera	33208|Metazoa	O	Belongs to the small heat shock protein (HSP20) family	hsp-25	GO:0003674,GO:0005488,GO:0005515,GO:0005575,GO:0005622,GO:0005623,GO:0005737,GO:0006457,GO:0008150,GO:0009987,GO:0030016,GO:0030017,GO:0030018,GO:0031430,GO:0031672,GO:0031674,GO:0042026,GO:0043226,GO:0043228,GO:0043229,GO:0043232,GO:0043292,GO:0044422,GO:0044424,GO:0044444,GO:0044449,GO:0044464,GO:0051082,GO:0055120,GO:0061077,GO:0099080,GO:0099081,GO:0099512	-	ko:K09545	-	-	-	-	ko00000,ko03110	-	-	-	HSP20
TRINITY_DN1039_c0_g1.p1	136037.KDR20134	7.78e-92	275.0	KOG3170@1|root,KOG3170@2759|Eukaryota,39UCF@33154|Opisthokonta,3BIUK@33208|Metazoa,3D37W@33213|Bilateria,41XT1@6656|Arthropoda,3SFQA@50557|Insecta	33208|Metazoa	T	Viral IAP-associated factor	PDCL3	GO:0001932,GO:0001936,GO:0001938,GO:0003674,GO:0005102,GO:0005126,GO:0005172,GO:0005488,GO:0005515,GO:0005575,GO:0005622,GO:0005623,GO:0005634,GO:0005737,GO:0005829,GO:0006139,GO:0006457,GO:0006725,GO:0006807,GO:0008150,GO:0008152,GO:0008284,GO:0008616,GO:0009058,GO:0009116,GO:0009119,GO:0009163,GO:0009892,GO:0009894,GO:0009895,GO:0009987,GO:0010605,GO:0010941,GO:0018130,GO:0019220,GO:0019222,GO:…	-	-	-	-	-	-	-	-	-	-	Phosducin
TRINITY_DN10400_c0_g2.p1	7029.ACYPI088344-PA	1.43e-29	116.0	28TCR@1|root,2R035@2759|Eukaryota,39TI0@33154|Opisthokonta,3BAFE@33208|Metazoa,3D17K@33213|Bilateria	33208|Metazoa	-	-	-	-	-	-	-	-	-	-	-	-	-	-	DUF4371,Dimer_Tnp_hAT
TRINITY_DN104050_c0_g1.p1	7260.FBpp0240546	3.37e-07	53.5	KOG3700@1|root,KOG3700@2759|Eukaryota	2759|Eukaryota	V	transferase activity, transferring acyl groups	-	GO:0007275,GO:0007423,GO:0007444,GO:0008150,GO:0009888,GO:0022416,GO:0032501,GO:0032502,GO:0035220,GO:0035295,GO:0048513,GO:0048731,GO:0048856,GO:0060429	-	-	-	-	-	-	-	-	-	-	Acyl_transf_3
TRINITY_DN10410_c1_g1.p1	136037.KDR23071	1.36e-174	505.0	COG2940@1|root,KOG2084@2759|Eukaryota,39SY5@33154|Opisthokonta,3BNQN@33208|Metazoa,3CXGU@33213|Bilateria,41X12@6656|Arthropoda,3SGT3@50557|Insecta	33208|Metazoa	B	SET (Su(var)3-9, Enhancer-of-zeste, Trithorax) domain	-	GO:0003674,GO:0005488,GO:0005515,GO:0008150,GO:0008270,GO:0009892,GO:0010468,GO:0010605,GO:0010629,GO:0019222,GO:0019899,GO:0042826,GO:0043167,GO:0043169,GO:0046872,GO:0046914,GO:0048519,GO:0050789,GO:0060255,GO:0065007	-	-	-	-	-	-	-	-	-	-	SET,zf-MYND
TRINITY_DN10417_c0_g1.p1	136037.KDR22592	2.75e-240	672.0	COG0564@1|root,KOG1919@2759|Eukaryota,38G5C@33154|Opisthokonta,3BEB2@33208|Metazoa,3CWQ3@33213|Bilateria,41TSS@6656|Arthropoda,3SGV2@50557|Insecta	33208|Metazoa	A	It is involved in the biological process described with pseudouridine synthesis	RPUSD2	GO:0000154,GO:0000455,GO:0001522,GO:0003674,GO:0003824,GO:0006139,GO:0006364,GO:0006396,GO:0006725,GO:0006807,GO:0008150,GO:0008152,GO:0009451,GO:0009982,GO:0009987,GO:0010467,GO:0016070,GO:0016072,GO:0016853,GO:0016866,GO:0022613,GO:0031118,GO:0034470,GO:0034641,GO:0034660,GO:0042254,GO:0043170,GO:0043412,GO:0044085,GO:0044237,GO:0044238,GO:0046483,GO:0071704,GO:0071840,GO:0090304,GO:1901360	-	-	-	-	-	-	-	-	-	-	PseudoU_synth_2
TRINITY_DN1041_c1_g1.p1	7070.TC000985-PA	7.4e-22	93.6	2C8F9@1|root,2S2E3@2759|Eukaryota,3A9BR@33154|Opisthokonta,3BV71@33208|Metazoa,3DBSP@33213|Bilateria,421C3@6656|Arthropoda,3SP7F@50557|Insecta	33208|Metazoa	S	Domain of unknown function (DUF4602)	-	-	-	-	-	-	-	-	-	-	-	-	DUF4602
TRINITY_DN10421_c0_g1.p1	15368.BRADI5G07075.1	7.56e-99	323.0	COG2801@1|root,KOG0017@2759|Eukaryota,37YYP@33090|Viridiplantae,3GQD7@35493|Streptophyta,3M3FD@4447|Liliopsida,3IKKZ@38820|Poales	35493|Streptophyta	L	Reverse transcriptase (RNA-dependent DNA polymerase)	-	-	-	-	-	-	-	-	-	-	-	-	RVT_2
TRINITY_DN104272_c0_g1.p1	7425.NV10788-PA	8.97e-11	63.9	2ACGD@1|root,2RYRA@2759|Eukaryota,39UQ7@33154|Opisthokonta,3BHU2@33208|Metazoa,3D3I2@33213|Bilateria,41V6B@6656|Arthropoda,3SIRZ@50557|Insecta,46K53@7399|Hymenoptera	33208|Metazoa	S	Broad-Complex, Tramtrack and Bric a brac	-	GO:0000003,GO:0000902,GO:0000904,GO:0001654,GO:0001736,GO:0001738,GO:0001745,GO:0001751,GO:0001752,GO:0001754,GO:0002009,GO:0002164,GO:0002165,GO:0002376,GO:0002520,GO:0003006,GO:0003674,GO:0003700,GO:0005488,GO:0005515,GO:0005575,GO:0005622,GO:0005623,GO:0005634,GO:0006355,GO:0006357,GO:0006915,GO:0006928,GO:0006935,GO:0006955,GO:0006959,GO:0007163,GO:0007164,GO:0007275,GO:0007276,GO:0007281,GO:…	-	-	-	-	-	-	-	-	-	-	BTB,zf-C2H2,zf-H2C2_5
TRINITY_DN10428_c0_g1.p1	31234.CRE15914	1.74e-13	73.9	COG2801@1|root,2SY8C@2759|Eukaryota,39MFP@33154|Opisthokonta,3CP2H@33208|Metazoa,3E56H@33213|Bilateria,40RBJ@6231|Nematoda,1M8FW@119089|Chromadorea,414R2@6236|Rhabditida	31234.CRE15914|-	L	transposition	-	-	-	-	-	-	-	-	-	-	-	-	-
TRINITY_DN10430_c0_g1.p1	13735.ENSPSIP00000001809	9.03e-62	202.0	COG2801@1|root,KOG0017@2759|Eukaryota,38F42@33154|Opisthokonta,3BA5H@33208|Metazoa,3CWAK@33213|Bilateria,48B0V@7711|Chordata,499U9@7742|Vertebrata,4CK8P@8459|Testudines	33208|Metazoa	L	K02A2.6-like	-	-	-	-	-	-	-	-	-	-	-	-	RVT_1,SCAN,rve,zf-CCHC,zf-H2C2
TRINITY_DN1043_c0_g1.p1	136037.KDR18352	9.62e-107	311.0	COG5199@1|root,KOG2046@2759|Eukaryota,39WH9@33154|Opisthokonta,3BHJ6@33208|Metazoa,3D3H0@33213|Bilateria,41VGT@6656|Arthropoda,3SFW9@50557|Insecta	33208|Metazoa	Z	Thin filament-associated protein that is implicated in the regulation and modulation of smooth muscle contraction. It is capable of binding to actin, calmodulin, troponin C and tropomyosin. The interaction of calponin with actin inhibits the actomyosin Mg-ATPase activity	-	GO:0003674,GO:0003779,GO:0005488,GO:0005515,GO:0008092	-	ko:K20526	-	-	-	-	ko00000,ko04131	-	-	-	CH,Calponin
TRINITY_DN104414_c0_g1.p1	7370.XP_005185776.1	1.1e-53	175.0	KOG1028@1|root,KOG1028@2759|Eukaryota,39XTX@33154|Opisthokonta,3BD6C@33208|Metazoa,3D65X@33213|Bilateria,4228R@6656|Arthropoda,3SJUK@50557|Insecta,44WT5@7147|Diptera	33208|Metazoa	TU	C2 domain	Sytalpha	GO:0000149,GO:0001505,GO:0003674,GO:0005488,GO:0005509,GO:0005515,GO:0005543,GO:0005544,GO:0005575,GO:0005623,GO:0005886,GO:0006810,GO:0006836,GO:0006887,GO:0006906,GO:0006996,GO:0007154,GO:0007267,GO:0007268,GO:0007269,GO:0008150,GO:0008289,GO:0009987,GO:0016020,GO:0016021,GO:0016043,GO:0016050,GO:0016079,GO:0016192,GO:0017156,GO:0017157,GO:0017158,GO:0019905,GO:0023052,GO:0023061,GO:0030276,GO:…	-	ko:K19909,ko:K19910	-	-	-	-	ko00000,ko04131	-	-	-	C2
TRINITY_DN10442_c0_g1.p1	7070.TC007047-PA	2.02e-125	385.0	COG1131@1|root,KOG0061@2759|Eukaryota,38CVQ@33154|Opisthokonta,3BNYW@33208|Metazoa,3D3EU@33213|Bilateria,41YF9@6656|Arthropoda,3SIVB@50557|Insecta	33208|Metazoa	Q	ATP- binding	-	GO:0003674,GO:0003824,GO:0005215,GO:0005319,GO:0005575,GO:0005623,GO:0005886,GO:0006810,GO:0006869,GO:0008150,GO:0010876,GO:0015248,GO:0015318,GO:0015399,GO:0015405,GO:0015850,GO:0015918,GO:0016020,GO:0016021,GO:0016462,GO:0016787,GO:0016817,GO:0016818,GO:0016887,GO:0017111,GO:0017127,GO:0022804,GO:0022857,GO:0030301,GO:0031224,GO:0033036,GO:0034040,GO:0034041,GO:0042623,GO:0042626,GO:0043492,GO:…	-	ko:K05680	ko02010,map02010	-	-	-	ko00000,ko00001,ko02000	3.A.1.204	-	-	ABC2_membrane,ABC_tran
TRINITY_DN104478_c0_g1.p1	34740.HMEL004169-PA	4.01e-33	122.0	28P4Z@1|root,2QVRU@2759|Eukaryota,38G0P@33154|Opisthokonta,3BGQ6@33208|Metazoa	33208|Metazoa	S	Transposase IS4	-	-	-	-	-	-	-	-	-	-	-	-	DDE_Tnp_1_7
TRINITY_DN1044_c0_g2.p1	69319.XP_008549544.1	1.35e-278	783.0	KOG0251@1|root,KOG0251@2759|Eukaryota,38DCG@33154|Opisthokonta,3BCAH@33208|Metazoa,3CSQI@33213|Bilateria,41VIM@6656|Arthropoda,3SFY2@50557|Insecta,46GMK@7399|Hymenoptera	33208|Metazoa	TU	ANTH domain	PICALM	GO:0000041,GO:0000149,GO:0000822,GO:0000902,GO:0000904,GO:0001505,GO:0001558,GO:0002376,GO:0002520,GO:0003008,GO:0003674,GO:0005102,GO:0005488,GO:0005515,GO:0005543,GO:0005545,GO:0005546,GO:0005575,GO:0005622,GO:0005623,GO:0005634,GO:0005737,GO:0005768,GO:0005769,GO:0005829,GO:0005886,GO:0005905,GO:0006355,GO:0006508,GO:0006511,GO:0006807,GO:0006810,GO:0006811,GO:0006812,GO:0006826,GO:0006836,GO:…	-	ko:K20043,ko:K20044,ko:K20241	-	-	-	-	ko00000,ko04131	-	-	-	ANTH
TRINITY_DN10455_c0_g1.p1	400682.PAC_15716830	4.62e-05	47.0	KOG1121@1|root,KOG1121@2759|Eukaryota	2759|Eukaryota	E	protein dimerization activity	-	-	-	-	-	-	-	-	-	-	-	-	Dimer_Tnp_hAT,zf-BED
TRINITY_DN1045_c0_g1.p1	103372.F4W9B5	2.06e-109	319.0	KOG4812@1|root,KOG4812@2759|Eukaryota,3A11N@33154|Opisthokonta,3BAK7@33208|Metazoa,3CXH4@33213|Bilateria,41YXH@6656|Arthropoda,3SM0K@50557|Insecta,46HQ6@7399|Hymenoptera	33208|Metazoa	S	NEDD4 family-interacting protein	NDFIP1	GO:0000018,GO:0000139,GO:0000151,GO:0001817,GO:0001818,GO:0002637,GO:0002638,GO:0002682,GO:0002683,GO:0002694,GO:0002695,GO:0002697,GO:0002698,GO:0002700,GO:0002701,GO:0002703,GO:0002704,GO:0002706,GO:0002707,GO:0002712,GO:0002713,GO:0002761,GO:0002819,GO:0002820,GO:0002822,GO:0002823,GO:0002828,GO:0002829,GO:0002889,GO:0002890,GO:0003674,GO:0005488,GO:0005515,GO:0005575,GO:0005622,GO:0005623,GO:…	-	-	-	-	-	-	-	-	-	-	DUF2370
TRINITY_DN104600_c0_g1.p1	7029.ACYPI42776-PA	1.05e-18	87.4	COG2801@1|root,KOG0017@2759|Eukaryota,38DPC@33154|Opisthokonta,3BGB6@33208|Metazoa,3D5G4@33213|Bilateria	33208|Metazoa	L	Encoded by	-	-	-	-	-	-	-	-	-	-	-	-	RVT_2,Retrotran_gag_2,gag_pre-integrs,rve
TRINITY_DN10468_c0_g1.p1	7897.ENSLACP00000014437	6.16e-17	82.4	COG2801@1|root,KOG0017@2759|Eukaryota,3A0H6@33154|Opisthokonta,3BQ6X@33208|Metazoa,3D72R@33213|Bilateria,48EEU@7711|Chordata,49BCE@7742|Vertebrata	33208|Metazoa	L	transposition, RNA-mediated	-	-	-	-	-	-	-	-	-	-	-	-	rve
TRINITY_DN1046_c1_g1.p1	10224.XP_002737957.2	1.27e-109	352.0	KOG1010@1|root,KOG1010@2759|Eukaryota,38C3E@33154|Opisthokonta,3B9FR@33208|Metazoa,3CTY8@33213|Bilateria	33208|Metazoa	D	regulation of cell cycle	RBL1	GO:0000003,GO:0000070,GO:0000075,GO:0000077,GO:0000122,GO:0000278,GO:0000280,GO:0000785,GO:0000819,GO:0001012,GO:0001067,GO:0002064,GO:0002065,GO:0002066,GO:0002119,GO:0002164,GO:0003006,GO:0003674,GO:0003676,GO:0003677,GO:0003682,GO:0005488,GO:0005515,GO:0005575,GO:0005622,GO:0005623,GO:0005634,GO:0005654,GO:0005667,GO:0005694,GO:0005730,GO:0005737,GO:0005829,GO:0006139,GO:0006259,GO:0006260,GO:…	-	ko:K04681,ko:K07605,ko:K16332	ko04068,ko04110,ko04151,ko04218,ko04350,ko05165,ko05203,map04068,map04110,map04151,map04218,map04350,map05165,map05203	M00692	-	-	ko00000,ko00001,ko00002,ko03000,ko04147,ko04812	-	-	-	DUF3452,RB_A,RB_B,Rb_C
TRINITY_DN1046_c4_g2.p1	136037.KDR15354	0.0	1799.0	KOG3635@1|root,KOG3635@2759|Eukaryota,38CWS@33154|Opisthokonta,3BGVG@33208|Metazoa,3CS2G@33213|Bilateria,41VVA@6656|Arthropoda,3SHKE@50557|Insecta	33208|Metazoa	G	Phosphorylase b kinase catalyzes the phosphorylation of serine in certain substrates, including troponin I	PHKB	GO:0003674,GO:0003824,GO:0004672,GO:0004674,GO:0004683,GO:0004689,GO:0005575,GO:0005622,GO:0005623,GO:0005737,GO:0005829,GO:0005964,GO:0005975,GO:0005976,GO:0005977,GO:0006073,GO:0006091,GO:0006112,GO:0006464,GO:0006468,GO:0006793,GO:0006796,GO:0006807,GO:0008150,GO:0008152,GO:0009987,GO:0015980,GO:0016301,GO:0016310,GO:0016740,GO:0016772,GO:0016773,GO:0019538,GO:0032991,GO:0036211,GO:0043170,GO:…	-	ko:K07190	ko04020,ko04910,ko04922,map04020,map04910,map04922	-	-	-	ko00000,ko00001	-	-	-	Glyco_hydro_15
TRINITY_DN1046_c4_g3.p1	9823.ENSSSCP00000021391	6.76e-48	168.0	KOG2169@1|root,KOG2169@2759|Eukaryota,38DW4@33154|Opisthokonta,3B9ZI@33208|Metazoa,3CS9C@33213|Bilateria,48090@7711|Chordata,48XSG@7742|Vertebrata,3J7T8@40674|Mammalia,4J90H@91561|Cetartiodactyla	33208|Metazoa	K	Protein inhibitor of activated STAT, 2	PIAS2	GO:0000003,GO:0000724,GO:0000725,GO:0000781,GO:0001654,GO:0002376,GO:0002520,GO:0003674,GO:0003676,GO:0003677,GO:0005102,GO:0005488,GO:0005515,GO:0005575,GO:0005622,GO:0005623,GO:0005634,GO:0005652,GO:0005654,GO:0005694,GO:0005700,GO:0005737,GO:0006139,GO:0006259,GO:0006281,GO:0006302,GO:0006310,GO:0006323,GO:0006355,GO:0006464,GO:0006725,GO:0006807,GO:0006950,GO:0006974,GO:0006996,GO:0007154,GO:…	-	ko:K04706,ko:K16063,ko:K16064	ko04120,ko04630,ko05160,map04120,map04630,map05160	-	-	-	ko00000,ko00001,ko04121,ko04812	-	-	-	PINIT,zf-MIZ
TRINITY_DN104786_c0_g1.p1	7029.ACYPI006906-PA	2.97e-24	100.0	KOG4585@1|root,KOG4585@2759|Eukaryota	2759|Eukaryota	B	nuclease activity	-	-	-	-	-	-	-	-	-	-	-	-	-
TRINITY_DN1047_c0_g1.p1	136037.KDR23095	5.27e-83	246.0	KOG3399@1|root,KOG3399@2759|Eukaryota,3A5P7@33154|Opisthokonta,3BQJK@33208|Metazoa,3D7R2@33213|Bilateria,41ZHS@6656|Arthropoda,3SMHU@50557|Insecta	33208|Metazoa	S	Belongs to the yippee family	YPEL2	-	-	-	-	-	-	-	-	-	-	-	Yippee-Mis18
TRINITY_DN10481_c0_g1.p1	7029.ACYPI28974-PA	4.42e-51	167.0	2CYKR@1|root,2S51P@2759|Eukaryota,3A330@33154|Opisthokonta,3BQIM@33208|Metazoa,3D7MF@33213|Bilateria,422U4@6656|Arthropoda,3SRHY@50557|Insecta,3ED5N@33342|Paraneoptera	33208|Metazoa	-	-	-	-	-	-	-	-	-	-	-	-	-	-	DUF4817,HTH_32
TRINITY_DN10485_c0_g1.p1	7029.ACYPI068778-PA	6.81e-15	79.7	COG2801@1|root,KOG0017@2759|Eukaryota,38F42@33154|Opisthokonta,3BA5H@33208|Metazoa,3CWAK@33213|Bilateria,41WI3@6656|Arthropoda,3SIRK@50557|Insecta	33208|Metazoa	O	K02A2.6-like	-	-	-	-	-	-	-	-	-	-	-	-	RVP_2,RVT_1,gag-asp_proteas,rve
TRINITY_DN10485_c1_g1.p1	7029.ACYPI069184-PA	1.03e-11	65.9	COG2801@1|root,KOG0017@2759|Eukaryota,38F42@33154|Opisthokonta,3BA5H@33208|Metazoa,3CWAK@33213|Bilateria,41WI3@6656|Arthropoda,3SIRK@50557|Insecta	33208|Metazoa	O	K02A2.6-like	-	-	-	-	-	-	-	-	-	-	-	-	Baculo_F,RVT_1,rve
TRINITY_DN1048_c0_g1.p1	8010.XP_010867594.1	1.66e-16	93.6	COG5599@1|root,KOG0791@2759|Eukaryota,39S5A@33154|Opisthokonta,3BHUJ@33208|Metazoa,3D2JB@33213|Bilateria,480PT@7711|Chordata,48XHW@7742|Vertebrata,49VVP@7898|Actinopterygii	33208|Metazoa	T	Protein tyrosine phosphatase, receptor type, J	PTPRJ	GO:0001558,GO:0001568,GO:0001570,GO:0001726,GO:0001772,GO:0001775,GO:0001932,GO:0001933,GO:0001944,GO:0001952,GO:0001954,GO:0002252,GO:0002253,GO:0002263,GO:0002274,GO:0002275,GO:0002283,GO:0002366,GO:0002376,GO:0002429,GO:0002443,GO:0002444,GO:0002446,GO:0002682,GO:0002683,GO:0002684,GO:0002685,GO:0002687,GO:0002688,GO:0002690,GO:0002757,GO:0002764,GO:0002768,GO:0003008,GO:0003013,GO:0003018,GO:…	3.1.3.48	ko:K05698,ko:K18034	ko04520,map04520	-	-	-	ko00000,ko00001,ko01000,ko01009,ko04090	-	-	-	Y_phosphatase,fn3
TRINITY_DN104905_c0_g1.p1	7176.CPIJ013412-PA	7.28e-41	141.0	COG5599@1|root,KOG4228@2759|Eukaryota,38C1K@33154|Opisthokonta,3BA83@33208|Metazoa,3CXCZ@33213|Bilateria,41UJG@6656|Arthropoda,3SJ8R@50557|Insecta,450CY@7147|Diptera,45FY9@7148|Nematocera	33208|Metazoa	T	Receptor tyrosine phosphatase type r2a	PTPRD	GO:0000003,GO:0000902,GO:0000904,GO:0001558,GO:0001654,GO:0001667,GO:0001745,GO:0001751,GO:0001754,GO:0001817,GO:0001818,GO:0001885,GO:0001959,GO:0001960,GO:0002064,GO:0002065,GO:0002066,GO:0002682,GO:0002683,GO:0003006,GO:0003158,GO:0003674,GO:0003824,GO:0004721,GO:0004725,GO:0004888,GO:0005001,GO:0005102,GO:0005158,GO:0005488,GO:0005515,GO:0005539,GO:0005575,GO:0005622,GO:0005623,GO:0005737,GO:…	3.1.3.48	ko:K05695,ko:K06777,ko:K06778	ko04514,ko04520,ko04910,ko04931,map04514,map04520,map04910,map04931	-	-	-	ko00000,ko00001,ko01000,ko01009,ko04516	-	-	-	I-set,Ig_3,Y_phosphatase,fn3
TRINITY_DN10491_c0_g2.p1	136037.KDR12668	3.7e-67	210.0	COG0572@1|root,KOG3308@2759|Eukaryota,39X3K@33154|Opisthokonta,3BKZM@33208|Metazoa,3CW95@33213|Bilateria,42071@6656|Arthropoda,3SN7E@50557|Insecta	33208|Metazoa	F	Ribosylnicotinamide kinase activity. It is involved in the biological process described with nicotinamide nucleotide biosynthetic process	NMRK1	GO:0003674,GO:0003824,GO:0005575,GO:0005622,GO:0005623,GO:0005634,GO:0005654,GO:0005737,GO:0005829,GO:0005886,GO:0006139,GO:0006725,GO:0006732,GO:0006733,GO:0006753,GO:0006793,GO:0006796,GO:0006807,GO:0008150,GO:0008152,GO:0009116,GO:0009117,GO:0009987,GO:0016020,GO:0016301,GO:0016310,GO:0016740,GO:0016772,GO:0016773,GO:0019362,GO:0019637,GO:0019674,GO:0031974,GO:0031981,GO:0034641,GO:0043226,GO:…	2.7.1.173,2.7.1.22	ko:K10524	ko00760,ko01100,map00760,map01100	-	R02324,R03347	RC00002,RC00017	ko00000,ko00001,ko01000	-	-	-	AAA_18
TRINITY_DN10491_c0_g3.p1	121225.PHUM433660-PA	1.87e-176	503.0	KOG2837@1|root,KOG2837@2759|Eukaryota,38HD9@33154|Opisthokonta,3B9UV@33208|Metazoa,3CZQ6@33213|Bilateria,41US9@6656|Arthropoda,3SJ61@50557|Insecta,3E7NE@33342|Paraneoptera	33208|Metazoa	A	Domain of Kin17 curved DNA-binding protein	KIN	GO:0000375,GO:0000377,GO:0000398,GO:0003674,GO:0003676,GO:0003677,GO:0003690,GO:0003723,GO:0005488,GO:0005575,GO:0005622,GO:0005623,GO:0005634,GO:0005654,GO:0006139,GO:0006259,GO:0006260,GO:0006396,GO:0006397,GO:0006725,GO:0006807,GO:0006950,GO:0006974,GO:0008150,GO:0008152,GO:0008380,GO:0009058,GO:0009059,GO:0009987,GO:0010467,GO:0016070,GO:0016071,GO:0016363,GO:0031974,GO:0031981,GO:0032991,GO:…	-	ko:K13102	-	-	-	-	ko00000,ko03041	-	-	-	Kin17_mid
TRINITY_DN104935_c0_g1.p1	69319.XP_008549897.1	6.86e-61	198.0	KOG2001@1|root,KOG2001@2759|Eukaryota,38DYI@33154|Opisthokonta,3B9AM@33208|Metazoa,3CXP7@33213|Bilateria,41TV0@6656|Arthropoda,3SIXD@50557|Insecta,46ESQ@7399|Hymenoptera	33208|Metazoa	Z	Spc97 / Spc98 family	TUBGCP2	GO:0000003,GO:0000226,GO:0000278,GO:0000280,GO:0000923,GO:0000930,GO:0003674,GO:0005198,GO:0005200,GO:0005488,GO:0005515,GO:0005575,GO:0005622,GO:0005623,GO:0005634,GO:0005654,GO:0005737,GO:0005813,GO:0005815,GO:0005829,GO:0005856,GO:0005874,GO:0005875,GO:0005881,GO:0006996,GO:0007010,GO:0007017,GO:0007020,GO:0007049,GO:0007051,GO:0007052,GO:0007098,GO:0007276,GO:0007283,GO:0008017,GO:0008092,GO:…	-	ko:K16569	-	-	-	-	ko00000,ko03036,ko04147,ko04812	-	-	-	Spc97_Spc98
TRINITY_DN10493_c0_g2.p1	7739.XP_002608091.1	3.01e-37	129.0	COG5021@1|root,KOG0941@2759|Eukaryota,38BET@33154|Opisthokonta,3BGMT@33208|Metazoa,3CUII@33213|Bilateria,483RE@7711|Chordata	33208|Metazoa	O	ubiquitin-protein transferase activity	HECTD2	GO:0000209,GO:0003674,GO:0003824,GO:0004842,GO:0005575,GO:0005622,GO:0005623,GO:0005737,GO:0005829,GO:0006464,GO:0006807,GO:0008150,GO:0008152,GO:0009987,GO:0016567,GO:0016740,GO:0019538,GO:0019787,GO:0032446,GO:0036211,GO:0043170,GO:0043412,GO:0044237,GO:0044238,GO:0044260,GO:0044267,GO:0044424,GO:0044444,GO:0044464,GO:0061630,GO:0061659,GO:0070647,GO:0071704,GO:0140096,GO:1901564	2.3.2.26	ko:K12232	-	-	-	-	ko00000,ko01000,ko04121	-	-	-	HECT
TRINITY_DN10496_c0_g1.p1	12957.ACEP10065-PA	7.61e-07	52.0	KOG3815@1|root,KOG3815@2759|Eukaryota	2759|Eukaryota	K	DNA-binding transcription factor activity	-	-	-	-	-	-	-	-	-	-	-	-	DM,DSX_dimer
TRINITY_DN10499_c0_g2.p1	13249.RPRC008423-PA	8.69e-84	269.0	COG0204@1|root,KOG2898@2759|Eukaryota,38GXS@33154|Opisthokonta,3BFWM@33208|Metazoa,3CW19@33213|Bilateria,41ZJ9@6656|Arthropoda,3SME1@50557|Insecta,3EA9C@33342|Paraneoptera	33208|Metazoa	I	Phosphate acyltransferases	AUP1	GO:0000151,GO:0000153,GO:0000835,GO:0000836,GO:0000839,GO:0003674,GO:0005488,GO:0005515,GO:0005575,GO:0005622,GO:0005623,GO:0005737,GO:0005783,GO:0005789,GO:0006508,GO:0006511,GO:0006807,GO:0006810,GO:0006886,GO:0006950,GO:0008104,GO:0008150,GO:0008152,GO:0009056,GO:0009057,GO:0009987,GO:0010033,GO:0010243,GO:0010498,GO:0012505,GO:0015031,GO:0015833,GO:0016020,GO:0016021,GO:0019538,GO:0019941,GO:…	-	ko:K19716	-	-	-	-	ko00000	-	-	-	CUE
TRINITY_DN1049_c0_g1.p1	132113.XP_003491037.1	3.98e-299	835.0	COG0194@1|root,KOG0708@2759|Eukaryota,38EMW@33154|Opisthokonta,3BE6T@33208|Metazoa,3CR79@33213|Bilateria,41VVE@6656|Arthropoda,3SIK5@50557|Insecta,46FVJ@7399|Hymenoptera	33208|Metazoa	T	Guanylate kinase homologues.	-	GO:0000003,GO:0000122,GO:0000132,GO:0000226,GO:0000278,GO:0000578,GO:0001700,GO:0001708,GO:0001709,GO:0001738,GO:0002009,GO:0002064,GO:0002065,GO:0002066,GO:0002164,GO:0002165,GO:0002168,GO:0003002,GO:0003006,GO:0003674,GO:0003824,GO:0004385,GO:0005102,GO:0005154,GO:0005488,GO:0005515,GO:0005575,GO:0005622,GO:0005623,GO:0005737,GO:0005886,GO:0005911,GO:0005912,GO:0005918,GO:0005920,GO:0005938,GO:…	-	ko:K12076,ko:K21098	ko04390,ko04391,ko04530,ko04660,ko05165,ko05166,ko05203,map04390,map04391,map04530,map04660,map05165,map05166,map05203	-	-	-	ko00000,ko00001,ko01009,ko03036	-	-	-	Guanylate_kin,L27_1,PDZ,SH3_1,SH3_2
TRINITY_DN104_c0_g1.p1	136037.KDR23047	6.71e-64	197.0	KOG3450@1|root,KOG3450@2759|Eukaryota,3A99I@33154|Opisthokonta,3BQAP@33208|Metazoa,3D6NX@33213|Bilateria,4206N@6656|Arthropoda,3SNGA@50557|Insecta	33208|Metazoa	S	huntingtin interacting protein K	HYPK	-	-	-	-	-	-	-	-	-	-	-	-
TRINITY_DN105020_c0_g1.p1	7029.ACYPI061356-PA	2.73e-13	68.2	KOG1075@1|root,KOG1075@2759|Eukaryota	7029.ACYPI061356-PA|-	E	Ribonuclease H protein	-	-	-	-	-	-	-	-	-	-	-	-	-
TRINITY_DN105097_c0_g1.p1	59538.XP_005960296.1	3.63e-39	136.0	COG0256@1|root,KOG0875@2759|Eukaryota,38BT6@33154|Opisthokonta,3BDDH@33208|Metazoa,3CXDW@33213|Bilateria,484F8@7711|Chordata,49085@7742|Vertebrata,3J50V@40674|Mammalia,4IYHQ@91561|Cetartiodactyla	33208|Metazoa	J	ribosomal protein	RPL5	GO:0000027,GO:0000184,GO:0000956,GO:0003674,GO:0003676,GO:0003723,GO:0003729,GO:0003730,GO:0003735,GO:0004857,GO:0005198,GO:0005488,GO:0005515,GO:0005575,GO:0005622,GO:0005623,GO:0005634,GO:0005654,GO:0005730,GO:0005737,GO:0005783,GO:0005829,GO:0005840,GO:0006139,GO:0006364,GO:0006396,GO:0006401,GO:0006402,GO:0006412,GO:0006413,GO:0006417,GO:0006518,GO:0006605,GO:0006612,GO:0006613,GO:0006614,GO:…	-	ko:K02932	ko03010,map03010	M00177	-	-	br01610,ko00000,ko00001,ko00002,ko01009,ko03011	-	-	-	Ribosomal_L18_c,Ribosomal_L5e
TRINITY_DN10513_c0_g1.p1	136037.KDR15787	0.0	1537.0	KOG4257@1|root,KOG4257@2759|Eukaryota,38BUS@33154|Opisthokonta,3B9QA@33208|Metazoa,3CRDE@33213|Bilateria,41YCU@6656|Arthropoda,3SHI2@50557|Insecta	33208|Metazoa	T	It is involved in the biological process described with protein phosphorylation	PTK2	GO:0000003,GO:0000165,GO:0000226,GO:0000302,GO:0000902,GO:0000904,GO:0001101,GO:0001505,GO:0001525,GO:0001556,GO:0001558,GO:0001568,GO:0001570,GO:0001666,GO:0001667,GO:0001725,GO:0001764,GO:0001775,GO:0001890,GO:0001894,GO:0001932,GO:0001933,GO:0001934,GO:0001944,GO:0001952,GO:0001954,GO:0002009,GO:0002011,GO:0002020,GO:0002040,GO:0002252,GO:0002253,GO:0002263,GO:0002285,GO:0002312,GO:0002313,GO:…	2.7.10.2	ko:K05725,ko:K05871	ko01522,ko04012,ko04020,ko04062,ko04072,ko04151,ko04360,ko04370,ko04510,ko04650,ko04670,ko04810,ko04912,ko05100,ko05146,ko05161,ko05165,ko05200,ko05202,ko05205,ko05222,ko05418,map01522,map04012,map04020,map04062,map04072,map04151,map04360,map04370,map04510,map04650,map04670,map04810,map04912,map05100,map05146,map05161,map05165,map05200,map05202,map05205,map05222,map05418	-	-	-	ko00000,ko00001,ko01000,ko01001,ko01009	-	-	-	FERM_M,Focal_AT,Pkinase_Tyr
TRINITY_DN1051_c0_g1.p1	7070.TC001846-PA	1.07e-93	326.0	COG2801@1|root,KOG0017@2759|Eukaryota,38F42@33154|Opisthokonta,3BA5H@33208|Metazoa,3CWAK@33213|Bilateria,41WI3@6656|Arthropoda	33208|Metazoa	L	K02A2.6-like	-	-	-	-	-	-	-	-	-	-	-	-	RVT_1,Retrotrans_gag,rve,zf-CCHC,zf-H2C2
TRINITY_DN105203_c0_g1.p1	3694.POPTR_0004s23420.1	5.99e-17	78.6	COG0515@1|root,KOG0658@2759|Eukaryota,37RIY@33090|Viridiplantae,3GD5Z@35493|Streptophyta,4JK64@91835|fabids	35493|Streptophyta	T	Belongs to the protein kinase superfamily	-	GO:0005575,GO:0005623,GO:0005886,GO:0016020,GO:0044464,GO:0071944	2.7.11.26	ko:K03083	ko01521,ko04012,ko04062,ko04110,ko04150,ko04151,ko04310,ko04340,ko04341,ko04360,ko04390,ko04510,ko04550,ko04657,ko04660,ko04662,ko04711,ko04722,ko04728,ko04910,ko04916,ko04917,ko04919,ko04931,ko04932,ko04934,ko05010,ko05160,ko05162,ko05164,ko05165,ko05166,ko05167,ko05169,ko05200,ko05210,ko05213,ko05215,ko05217,ko05224,ko05225,ko05226,map01521,map04012,map04062,map04110,map04150,map04151,map04310,…	M00677	-	-	ko00000,ko00001,ko00002,ko01000,ko01001,ko03036	-	-	-	Pkinase
TRINITY_DN10523_c0_g1.p1	7070.TC004510-PA	3.69e-140	404.0	COG0656@1|root,KOG1577@2759|Eukaryota,38HH0@33154|Opisthokonta,3BB8T@33208|Metazoa,3CRNB@33213|Bilateria,41TVF@6656|Arthropoda,3SKGN@50557|Insecta	33208|Metazoa	S	activity. It is involved in the biological process described with oxidation-reduction process	AKR1A1	GO:0003674,GO:0003824,GO:0004032,GO:0004033,GO:0005575,GO:0005622,GO:0005623,GO:0005737,GO:0005829,GO:0005886,GO:0005975,GO:0005996,GO:0006006,GO:0006063,GO:0006064,GO:0006081,GO:0006082,GO:0006091,GO:0006732,GO:0006766,GO:0006767,GO:0006790,GO:0006793,GO:0006796,GO:0006807,GO:0008106,GO:0008150,GO:0008152,GO:0009055,GO:0009056,GO:0009058,GO:0009108,GO:0009110,GO:0009987,GO:0016020,GO:0016051,GO:…	1.1.1.2,1.1.1.21	ko:K00002,ko:K00011	ko00010,ko00040,ko00051,ko00052,ko00561,ko00790,ko00930,ko01100,ko01110,ko01120,ko01130,ko01220,map00010,map00040,map00051,map00052,map00561,map00790,map00930,map01100,map01110,map01120,map01130,map01220	M00014	R00746,R01036,R01041,R01093,R01095,R01431,R01481,R01758,R01759,R01787,R02531,R02577,R04285,R05231,R11764	RC00087,RC00088,RC00099,RC00108,RC00133,RC00205,RC00670	ko00000,ko00001,ko00002,ko01000,ko04147	-	-	-	Aldo_ket_red
TRINITY_DN10525_c0_g1.p1	136037.KDR10022	1.05e-161	470.0	KOG2494@1|root,KOG2494@2759|Eukaryota,38K6K@33154|Opisthokonta,3BAH9@33208|Metazoa,3CYNM@33213|Bilateria,41ZEQ@6656|Arthropoda,3SMH8@50557|Insecta	33208|Metazoa	K	zinc finger	ZC3H10	GO:0003674,GO:0003676,GO:0003723,GO:0005488,GO:0008150,GO:0009892,GO:0009893,GO:0010468,GO:0010604,GO:0010605,GO:0010608,GO:0010628,GO:0010629,GO:0019219,GO:0019222,GO:0031323,GO:0031324,GO:0035198,GO:0045934,GO:0048518,GO:0048519,GO:0048523,GO:0048583,GO:0048585,GO:0050789,GO:0050794,GO:0051171,GO:0051172,GO:0051252,GO:0051253,GO:0060147,GO:0060149,GO:0060255,GO:0060964,GO:0060965,GO:0060966,GO:…	-	-	-	-	-	-	-	-	-	-	zf-CCCH,zf-CCCH_2
TRINITY_DN10527_c0_g1.p1	7029.ACYPI069698-PA	2.01e-39	146.0	COG2801@1|root,KOG0017@2759|Eukaryota,38F42@33154|Opisthokonta,3BA5H@33208|Metazoa,3CWAK@33213|Bilateria,41WI3@6656|Arthropoda,3SIRK@50557|Insecta,3ECJT@33342|Paraneoptera	33208|Metazoa	O	K02A2.6-like	-	-	-	-	-	-	-	-	-	-	-	-	Baculo_F,RVT_1,rve
TRINITY_DN10527_c1_g1.p1	4565.Traes_5DS_FDEFA1A84.2	8.26e-52	178.0	COG2801@1|root,KOG0017@2759|Eukaryota,37NRU@33090|Viridiplantae,3GGV0@35493|Streptophyta,3M4R8@4447|Liliopsida	35493|Streptophyta	L	transposition, RNA-mediated	-	-	-	-	-	-	-	-	-	-	-	-	RVP_2,RVT_1,Retrotrans_gag,rve
TRINITY_DN10528_c0_g1.p1	136037.KDR10671	1.24e-192	551.0	COG0130@1|root,KOG2529@2759|Eukaryota,38DDS@33154|Opisthokonta,3BCVP@33208|Metazoa,3CYTA@33213|Bilateria,41UQU@6656|Arthropoda,3SFQ8@50557|Insecta	33208|Metazoa	J	It is involved in the biological process described with RNA processing	DKC1	GO:0000003,GO:0000154,GO:0000454,GO:0000455,GO:0000495,GO:0000723,GO:0001522,GO:0001650,GO:0003006,GO:0003674,GO:0003676,GO:0003720,GO:0003723,GO:0003824,GO:0003964,GO:0005488,GO:0005575,GO:0005622,GO:0005623,GO:0005634,GO:0005654,GO:0005697,GO:0005730,GO:0005732,GO:0006139,GO:0006259,GO:0006278,GO:0006364,GO:0006396,GO:0006403,GO:0006725,GO:0006807,GO:0006996,GO:0007004,GO:0007275,GO:0007276,GO:…	-	ko:K11131	ko03008,map03008	M00425	-	-	ko00000,ko00001,ko00002,ko01000,ko03009,ko03032	-	-	-	DKCLD,PUA,TruB_C_2,TruB_N
TRINITY_DN10535_c1_g1.p1	136037.KDR24053	1.03e-67	232.0	KOG1028@1|root,KOG1028@2759|Eukaryota,3AK9K@33154|Opisthokonta,3C023@33208|Metazoa,3DG2M@33213|Bilateria,422DM@6656|Arthropoda,3SNTE@50557|Insecta	33208|Metazoa	TU	calcium ion-regulated exocytosis of neurotransmitter	-	-	-	ko:K19914	-	-	-	-	ko00000,ko04131	-	-	-	C2
TRINITY_DN10538_c0_g1.p1	136037.KDR12475	2.42e-192	566.0	KOG4501@1|root,KOG4501@2759|Eukaryota,38GXB@33154|Opisthokonta,3BF9G@33208|Metazoa,3D1AF@33213|Bilateria,41XR3@6656|Arthropoda,3SI7N@50557|Insecta	33208|Metazoa	K	Activating signal cointegrator 1 complex subunit 2	ASCC2	GO:0005575,GO:0005622,GO:0005623,GO:0005634,GO:0005654,GO:0006139,GO:0006259,GO:0006281,GO:0006304,GO:0006307,GO:0006355,GO:0006725,GO:0006807,GO:0006950,GO:0006974,GO:0008150,GO:0008152,GO:0009889,GO:0009987,GO:0010468,GO:0010556,GO:0019219,GO:0019222,GO:0031323,GO:0031326,GO:0031974,GO:0031981,GO:0032991,GO:0033554,GO:0034641,GO:0035510,GO:0043170,GO:0043226,GO:0043227,GO:0043229,GO:0043231,GO:…	-	ko:K18667	-	-	-	-	ko00000	-	-	-	CUE
TRINITY_DN10538_c1_g1.p1	121225.PHUM600250-PA	3.86e-225	635.0	28K1A@1|root,2QSFR@2759|Eukaryota,39PWA@33154|Opisthokonta,3BFKB@33208|Metazoa,3CRWU@33213|Bilateria,41XQR@6656|Arthropoda,3SFKV@50557|Insecta,3E9IF@33342|Paraneoptera	33208|Metazoa	S	Domain in Tre-2, BUB2p, and Cdc16p. Probable Rab-GAPs.	TBC1D19	GO:0003674,GO:0005096,GO:0008047,GO:0008150,GO:0030234,GO:0030695,GO:0043085,GO:0043087,GO:0043547,GO:0044093,GO:0050790,GO:0051336,GO:0051345,GO:0060589,GO:0065007,GO:0065009,GO:0098772	-	-	-	-	-	-	-	-	-	-	RabGAP-TBC
TRINITY_DN10542_c0_g1.p1	6087.XP_004206654.1	3.79e-154	494.0	2CNQC@1|root,2QXFF@2759|Eukaryota,39Y03@33154|Opisthokonta	33154|Opisthokonta	-	-	-	-	-	-	-	-	-	-	-	-	-	-	-
TRINITY_DN10544_c0_g2.p1	13616.ENSMODP00000039369	6.69e-63	206.0	2CYKR@1|root,2S51P@2759|Eukaryota,3A330@33154|Opisthokonta,3BQIM@33208|Metazoa,3D7MF@33213|Bilateria,48QIW@7711|Chordata,49DXZ@7742|Vertebrata,3JIQM@40674|Mammalia,4K98H@9263|Metatheria	33208|Metazoa	S	Homeodomain-like domain	-	-	-	-	-	-	-	-	-	-	-	-	DUF4817,HTH_32
TRINITY_DN1054_c0_g1.p1	132113.XP_003490290.1	0.0	1179.0	KOG3611@1|root,KOG3611@2759|Eukaryota,38B60@33154|Opisthokonta,3B9EA@33208|Metazoa,3D239@33213|Bilateria,41TJN@6656|Arthropoda,3SIN3@50557|Insecta,46KVZ@7399|Hymenoptera	33208|Metazoa	T	semaphorin domain	Sema-2a	GO:0000003,GO:0000902,GO:0000904,GO:0001952,GO:0002009,GO:0003006,GO:0003674,GO:0005102,GO:0005488,GO:0005515,GO:0005575,GO:0005576,GO:0005623,GO:0005886,GO:0005887,GO:0006928,GO:0006935,GO:0007154,GO:0007165,GO:0007166,GO:0007275,GO:0007399,GO:0007409,GO:0007411,GO:0007413,GO:0007423,GO:0007548,GO:0007610,GO:0007626,GO:0007629,GO:0007631,GO:0007632,GO:0008037,GO:0008038,GO:0008039,GO:0008150,GO:…	-	ko:K06841,ko:K06842	ko04360,map04360	-	-	-	ko00000,ko00001,ko04516	-	-	-	PSI,Sema
TRINITY_DN10560_c0_g1.p1	136037.KDR20442	1.33e-51	204.0	KOG1721@1|root,KOG1721@2759|Eukaryota,3AF88@33154|Opisthokonta,3BYPN@33208|Metazoa,3DF6N@33213|Bilateria,42223@6656|Arthropoda,3SQN1@50557|Insecta	33208|Metazoa	S	Zinc-finger of C2H2 type	-	-	-	-	-	-	-	-	-	-	-	-	zf-C2H2
TRINITY_DN10561_c3_g1.p1	7029.ACYPI067361-PA	5.95e-33	122.0	2CMGD@1|root,2QQ9V@2759|Eukaryota,39B3J@33154|Opisthokonta,3BKG5@33208|Metazoa,3CTR5@33213|Bilateria,41V8V@6656|Arthropoda,3SQAF@50557|Insecta	33208|Metazoa	-	-	-	-	-	-	-	-	-	-	-	-	-	-	DNA_pol_B_2
TRINITY_DN105638_c0_g1.p1	7070.TC004657-PA	6.3e-35	130.0	28N19@1|root,2R63T@2759|Eukaryota,39YAF@33154|Opisthokonta,3BP5G@33208|Metazoa,3D09Z@33213|Bilateria,41Y9V@6656|Arthropoda,3SQJT@50557|Insecta	33208|Metazoa	O	Phosphatidylcholine 1-acylhydrolase activity. It is involved in the biological process described with lipid metabolic process	-	GO:0003674,GO:0003824,GO:0006629,GO:0008150,GO:0008152,GO:0009056,GO:0016042,GO:0016298,GO:0016787,GO:0016788,GO:0044238,GO:0071704,GO:1901575	-	ko:K19404	-	-	-	-	ko00000,ko01000	-	-	-	Lipase
TRINITY_DN105684_c0_g1.p1	4098.XP_009606751.1	4.44e-23	99.0	COG1112@1|root,KOG1805@2759|Eukaryota,37IUI@33090|Viridiplantae,3G7JG@35493|Streptophyta,44C0X@71274|asterids	35493|Streptophyta	L	DNA replication ATP-dependent helicase nuclease dna2-like	-	-	3.6.4.12	ko:K10742	ko03030,map03030	-	-	-	ko00000,ko00001,ko01000,ko03032	-	-	-	AAA_11,AAA_12,Cas_Cas4,Dna2
TRINITY_DN105692_c0_g1.p1	7739.XP_002588511.1	5.42e-14	71.6	KOG4625@1|root,KOG4625@2759|Eukaryota,38DAN@33154|Opisthokonta,3BAV1@33208|Metazoa,3CVXU@33213|Bilateria,482IG@7711|Chordata	33208|Metazoa	T	NEUZ	NEURL4	GO:0005575,GO:0005622,GO:0005623,GO:0005813,GO:0005815,GO:0005856,GO:0015630,GO:0043226,GO:0043228,GO:0043229,GO:0043232,GO:0044422,GO:0044424,GO:0044430,GO:0044446,GO:0044464	-	ko:K16777	-	-	-	-	ko00000,ko03036	-	-	-	Neuralized
TRINITY_DN105699_c0_g1.p1	7897.ENSLACP00000015485	5.22e-10	62.4	29Q9H@1|root,2RX81@2759|Eukaryota,39ZQJ@33154|Opisthokonta,3BNMR@33208|Metazoa,3D7EF@33213|Bilateria	33208|Metazoa	-	-	-	-	-	ko:K20283	-	-	-	-	ko00000,ko04131	-	-	-	-
TRINITY_DN1056_c0_g1.p1	136037.KDR14593	2.04e-66	204.0	COG3474@1|root,KOG3453@2759|Eukaryota,3A3GP@33154|Opisthokonta,3BRIC@33208|Metazoa,3D83X@33213|Bilateria,41ZG6@6656|Arthropoda,3SMJ4@50557|Insecta	33208|Metazoa	C	Electron carrier protein. The oxidized form of the cytochrome c heme group can accept an electron from the heme group of the cytochrome c1 subunit of cytochrome reductase. Cytochrome c then transfers this electron to the cytochrome oxidase complex, the final protein carrier in the mitochondrial electron-transport chain	CYCS	GO:0000159,GO:0002931,GO:0003674,GO:0003824,GO:0005488,GO:0005515,GO:0005575,GO:0005622,GO:0005623,GO:0005634,GO:0005737,GO:0005739,GO:0005740,GO:0005743,GO:0005758,GO:0005829,GO:0006091,GO:0006119,GO:0006122,GO:0006123,GO:0006139,GO:0006163,GO:0006725,GO:0006753,GO:0006793,GO:0006796,GO:0006807,GO:0006915,GO:0006919,GO:0006950,GO:0006979,GO:0006996,GO:0007005,GO:0007154,GO:0007165,GO:0008150,GO:…	-	ko:K08738	ko00920,ko01100,ko01120,ko01524,ko02020,ko04115,ko04210,ko04214,ko04215,ko04932,ko05010,ko05012,ko05014,ko05016,ko05134,ko05145,ko05152,ko05161,ko05164,ko05167,ko05168,ko05200,ko05210,ko05222,ko05416,map00920,map01100,map01120,map01524,map02020,map04115,map04210,map04214,map04215,map04932,map05010,map05012,map05014,map05016,map05134,map05145,map05152,map05161,map05164,map05167,map05168,map05200,m…	M00595	R10151	RC03151,RC03152	ko00000,ko00001,ko00002	3.D.4.6	-	-	Cytochrom_C
TRINITY_DN10576_c0_g1.p1	303518.XP_005736259.1	1.81e-63	204.0	KOG4033@1|root,KOG4033@2759|Eukaryota,38I5N@33154|Opisthokonta,3B9BC@33208|Metazoa,3CXP1@33213|Bilateria,483QS@7711|Chordata,48X83@7742|Vertebrata,49SAR@7898|Actinopterygii	33208|Metazoa	S	Organic solute carrier partner	OSCP1	GO:0003674,GO:0005488,GO:0005515,GO:0005575,GO:0005622,GO:0005623,GO:0005634,GO:0005737,GO:0005739,GO:0005783,GO:0005794,GO:0005886,GO:0006996,GO:0008150,GO:0009925,GO:0009987,GO:0012505,GO:0016020,GO:0016043,GO:0016323,GO:0022607,GO:0030030,GO:0030031,GO:0042802,GO:0042803,GO:0043226,GO:0043227,GO:0043229,GO:0043231,GO:0044085,GO:0044424,GO:0044425,GO:0044444,GO:0044459,GO:0044464,GO:0044782,GO:…	-	-	-	-	-	-	-	-	-	-	Oscp1
TRINITY_DN10578_c0_g1.p1	136037.KDR19651	2.22e-43	181.0	KOG1721@1|root,KOG1721@2759|Eukaryota,3AI0T@33154|Opisthokonta,3BXXC@33208|Metazoa,3DF5F@33213|Bilateria,4229Z@6656|Arthropoda,3SQH8@50557|Insecta	33208|Metazoa	S	Zinc finger, C2H2 type	-	-	-	ko:K09228	-	-	-	-	ko00000,ko03000	-	-	-	zf-C2H2,zf-met
TRINITY_DN10578_c0_g2.p1	7070.TC001710-PA	4.95e-54	173.0	KOG4523@1|root,KOG4523@2759|Eukaryota,3A1SE@33154|Opisthokonta,3BR0Y@33208|Metazoa,3D7N1@33213|Bilateria,41ZC9@6656|Arthropoda,3SMPR@50557|Insecta	33208|Metazoa	S	protein MEF2BNB homolog	MEF2BNB	GO:0005575,GO:0005622,GO:0005623,GO:0005737,GO:0005829,GO:0007275,GO:0007507,GO:0008150,GO:0032501,GO:0032502,GO:0032991,GO:0044424,GO:0044444,GO:0044445,GO:0044464,GO:0048513,GO:0048731,GO:0048856,GO:0072359,GO:0099078	-	ko:K20822	-	-	-	-	ko00000,ko04131	-	-	-	BORCS8
TRINITY_DN1057_c0_g1.p1	12957.ACEP24586-PA	5.05e-09	55.8	KOG3649@1|root,KOG3649@2759|Eukaryota,39UI9@33154|Opisthokonta,3BKJU@33208|Metazoa,3D1FR@33213|Bilateria,41TCA@6656|Arthropoda,3SI4R@50557|Insecta,46FCD@7399|Hymenoptera	33208|Metazoa	S	Kazal-type serine protease inhibitor domain	-	-	-	-	-	-	-	-	-	-	-	-	Kazal_2
TRINITY_DN105815_c0_g1.p1	7230.FBpp0166788	5.63e-113	328.0	KOG0616@1|root,KOG0616@2759|Eukaryota,38C4N@33154|Opisthokonta,3BD0W@33208|Metazoa,3CR67@33213|Bilateria,41U8T@6656|Arthropoda,3SGRC@50557|Insecta,450AM@7147|Diptera,45RRR@7214|Drosophilidae	33208|Metazoa	T	It is involved in the biological process described with protein phosphorylation	PRKACB	GO:0000003,GO:0000086,GO:0000166,GO:0000226,GO:0000278,GO:0000287,GO:0000578,GO:0001654,GO:0001669,GO:0001674,GO:0001678,GO:0001704,GO:0001707,GO:0001838,GO:0001841,GO:0001843,GO:0001932,GO:0001934,GO:0002009,GO:0002027,GO:0002165,GO:0002218,GO:0002220,GO:0002223,GO:0002253,GO:0002376,GO:0002429,GO:0002682,GO:0002684,GO:0002757,GO:0002758,GO:0002764,GO:0002768,GO:0003002,GO:0003006,GO:0003008,GO:…	2.7.11.11	ko:K04345	ko01522,ko04010,ko04014,ko04020,ko04024,ko04062,ko04113,ko04114,ko04138,ko04140,ko04211,ko04213,ko04261,ko04270,ko04310,ko04340,ko04341,ko04371,ko04530,ko04540,ko04611,ko04713,ko04714,ko04720,ko04723,ko04724,ko04725,ko04726,ko04727,ko04728,ko04740,ko04742,ko04750,ko04910,ko04911,ko04912,ko04913,ko04914,ko04915,ko04916,ko04918,ko04919,ko04921,ko04922,ko04923,ko04924,ko04925,ko04926,ko04927,ko04934…	M00695	-	-	ko00000,ko00001,ko00002,ko01000,ko01001,ko03019,ko03036	-	-	-	Pkinase
TRINITY_DN10583_c0_g1.p1	34740.HMEL004121-PA	7.02e-18	87.8	2C9BM@1|root,2QUT1@2759|Eukaryota,38S1R@33154|Opisthokonta,3BGTY@33208|Metazoa,3E4HN@33213|Bilateria,42ADT@6656|Arthropoda,3SZVC@50557|Insecta,443U2@7088|Lepidoptera	33208|Metazoa	S	Transforming acidic coiled-coil-containing protein (TACC)	TACC2	GO:0000226,GO:0003674,GO:0005102,GO:0005488,GO:0005515,GO:0005575,GO:0005622,GO:0005623,GO:0005634,GO:0005654,GO:0005737,GO:0005829,GO:0005856,GO:0005886,GO:0006810,GO:0006996,GO:0007010,GO:0007017,GO:0007049,GO:0007051,GO:0007097,GO:0007275,GO:0007399,GO:0007417,GO:0007420,GO:0008134,GO:0008150,GO:0008283,GO:0009987,GO:0015630,GO:0016020,GO:0016043,GO:0019904,GO:0021537,GO:0021543,GO:0021846,GO:…	-	ko:K14281,ko:K14282,ko:K14283	ko03013,map03013	-	-	-	ko00000,ko00001,ko03019,ko03036	-	-	-	TACC
TRINITY_DN10590_c0_g2.p1	34740.HMEL008143-PA	9.82e-56	193.0	KOG4467@1|root,KOG4467@2759|Eukaryota,38E6I@33154|Opisthokonta,3BJZF@33208|Metazoa,3CSUA@33213|Bilateria,41TQJ@6656|Arthropoda,3SK4W@50557|Insecta,443ZY@7088|Lepidoptera	33208|Metazoa	S	TMEM214, C-terminal, caspase 4 activator	TMEM214	GO:0005575,GO:0005622,GO:0005623,GO:0005737,GO:0005783,GO:0005794,GO:0005829,GO:0005856,GO:0005874,GO:0005881,GO:0006950,GO:0008150,GO:0009628,GO:0012505,GO:0015630,GO:0036296,GO:0043226,GO:0043227,GO:0043228,GO:0043229,GO:0043231,GO:0043232,GO:0044422,GO:0044424,GO:0044430,GO:0044444,GO:0044446,GO:0044464,GO:0050896,GO:0055093,GO:0070482,GO:0099080,GO:0099081,GO:0099512,GO:0099513	-	-	-	-	-	-	-	-	-	-	TMEM214
TRINITY_DN10594_c0_g1.p1	13735.ENSPSIP00000018518	2.97e-48	162.0	KOG1441@1|root,KOG1441@2759|Eukaryota,38CEB@33154|Opisthokonta,3BC09@33208|Metazoa,3CY23@33213|Bilateria,483M0@7711|Chordata,4978V@7742|Vertebrata,4CGWP@8459|Testudines	33208|Metazoa	EG	Solute carrier family 35 member E3	SLC35E3	-	-	ko:K15285	-	-	-	-	ko00000,ko02000	-	-	-	TPT
TRINITY_DN105_c0_g1.p1	136037.KDR15961	5.48e-131	398.0	COG2124@1|root,KOG0158@2759|Eukaryota,3AJZY@33154|Opisthokonta,3C01H@33208|Metazoa,3DGC6@33213|Bilateria	33208|Metazoa	Q	Cytochrome P450	-	-	-	ko:K14999	-	-	-	-	ko00000,ko00199,ko01000	-	-	-	p450
TRINITY_DN10601_c0_g1.p1	7425.NV16118-PA	4.68e-138	413.0	KOG3842@1|root,KOG3842@2759|Eukaryota,399YS@33154|Opisthokonta,3BAYE@33208|Metazoa,3CVHB@33213|Bilateria,41WBE@6656|Arthropoda,3SIF4@50557|Insecta,46DV0@7399|Hymenoptera	33208|Metazoa	T	Pellino	PELI1	GO:0000209,GO:0001817,GO:0001818,GO:0001819,GO:0001932,GO:0001934,GO:0001959,GO:0001960,GO:0002237,GO:0002376,GO:0002682,GO:0002683,GO:0002684,GO:0002694,GO:0002695,GO:0002696,GO:0002759,GO:0002831,GO:0002832,GO:0002920,GO:0002921,GO:0003674,GO:0003824,GO:0004672,GO:0004674,GO:0004842,GO:0005575,GO:0005622,GO:0005623,GO:0005634,GO:0005737,GO:0005829,GO:0005886,GO:0006355,GO:0006464,GO:0006468,GO:…	2.3.2.27	ko:K11964	-	-	-	-	ko00000,ko01000,ko04121	-	-	-	Pellino
TRINITY_DN10607_c0_g1.p1	7029.ACYPI55567-PA	1.8e-44	172.0	KOG3175@1|root,KOG3175@2759|Eukaryota,38SQ0@33154|Opisthokonta,3BC15@33208|Metazoa,3CS1A@33213|Bilateria,41YTN@6656|Arthropoda,3SKZ6@50557|Insecta,3EBKH@33342|Paraneoptera	33208|Metazoa	S	PPP4R2	PPP4R2	GO:0000018,GO:0000278,GO:0000775,GO:0002244,GO:0002376,GO:0002520,GO:0003674,GO:0005488,GO:0005515,GO:0005575,GO:0005622,GO:0005623,GO:0005634,GO:0005654,GO:0005694,GO:0005737,GO:0005813,GO:0005815,GO:0005856,GO:0006282,GO:0006464,GO:0006807,GO:0007049,GO:0007275,GO:0008150,GO:0008152,GO:0008287,GO:0008589,GO:0009966,GO:0009968,GO:0009987,GO:0010569,GO:0010646,GO:0010648,GO:0010921,GO:0015630,GO:…	-	ko:K15425	-	-	-	-	ko00000,ko01009,ko03400	-	-	-	PPP4R2
TRINITY_DN1060_c0_g2.p1	136037.KDR22331	3.8e-22	99.4	28KS9@1|root,2QT8E@2759|Eukaryota,38BHH@33154|Opisthokonta,3BIXD@33208|Metazoa,3D0PP@33213|Bilateria,420IV@6656|Arthropoda,3SNQ4@50557|Insecta	33208|Metazoa	S	Calmodulin-binding	ENKUR	GO:0001669,GO:0003674,GO:0005488,GO:0005515,GO:0005516,GO:0005575,GO:0005622,GO:0005623,GO:0005737,GO:0005929,GO:0012505,GO:0030141,GO:0031410,GO:0031514,GO:0031982,GO:0036126,GO:0042995,GO:0043226,GO:0043227,GO:0043229,GO:0044422,GO:0044424,GO:0044441,GO:0044444,GO:0044463,GO:0044464,GO:0097223,GO:0097228,GO:0097708,GO:0097729,GO:0099503,GO:0120025,GO:0120038	-	-	-	-	-	-	-	-	-	-	Enkurin
TRINITY_DN1060_c0_g4.p1	136037.KDR16715	3.97e-192	546.0	COG2355@1|root,KOG4127@2759|Eukaryota,38D9H@33154|Opisthokonta,3BCAM@33208|Metazoa,3CRIG@33213|Bilateria,41VRV@6656|Arthropoda,3SHVG@50557|Insecta	33208|Metazoa	O	Belongs to the metallo-dependent hydrolases superfamily. Peptidase M19 family	-	-	3.4.13.19	ko:K01273	-	-	-	-	ko00000,ko00537,ko01000,ko01002,ko04147	-	-	-	Peptidase_M19
TRINITY_DN1060_c0_g5.p1	69319.XP_008549161.1	3.02e-125	364.0	COG5285@1|root,KOG3290@2759|Eukaryota,3A10X@33154|Opisthokonta,3BPGB@33208|Metazoa,3D693@33213|Bilateria,41YZG@6656|Arthropoda,3SQ4S@50557|Insecta,46FP8@7399|Hymenoptera	33208|Metazoa	I	Phytanoyl-CoA dioxygenase (PhyH)	-	-	1.14.11.18	ko:K00477	ko04146,map04146	-	-	-	ko00000,ko00001,ko01000	-	-	-	PhyH
TRINITY_DN106141_c0_g1.p1	400682.PAC_15728673	3.15e-08	57.0	COG2801@1|root,KOG0017@2759|Eukaryota,38F42@33154|Opisthokonta,3BA5H@33208|Metazoa	33208|Metazoa	OU	K02A2.6-like	-	-	-	-	-	-	-	-	-	-	-	-	RVT_1,rve
TRINITY_DN10618_c0_g1.p1	136037.KDQ71468	1.83e-18	90.1	COG2801@1|root,KOG0017@2759|Eukaryota,38F42@33154|Opisthokonta,3BA5H@33208|Metazoa,3CWAK@33213|Bilateria,41WI3@6656|Arthropoda,3SIRK@50557|Insecta	33208|Metazoa	O	K02A2.6-like	-	-	-	-	-	-	-	-	-	-	-	-	RVP,RVP_2,RVT_1,rve
TRINITY_DN10619_c0_g1.p1	136037.KDR23134	3.6e-145	418.0	KOG4758@1|root,KOG4758@2759|Eukaryota,38FMV@33154|Opisthokonta,3BETY@33208|Metazoa,3CUMH@33213|Bilateria,41XCT@6656|Arthropoda,3SG51@50557|Insecta	33208|Metazoa	S	Transmembrane protein 120	TMEM120B	GO:0005575,GO:0005622,GO:0005623,GO:0005634,GO:0005635,GO:0005637,GO:0008150,GO:0009987,GO:0012505,GO:0016020,GO:0016043,GO:0019866,GO:0022607,GO:0030154,GO:0031090,GO:0031965,GO:0031967,GO:0031975,GO:0032502,GO:0043226,GO:0043227,GO:0043229,GO:0043231,GO:0043933,GO:0044085,GO:0044422,GO:0044424,GO:0044428,GO:0044446,GO:0044464,GO:0045444,GO:0048869,GO:0051259,GO:0051260,GO:0051291,GO:0065003,GO:…	-	ko:K14574	ko03008,map03008	-	-	-	ko00000,ko00001,ko03009	-	-	-	TMPIT
TRINITY_DN1061_c0_g1.p1	136037.KDR19858	1.06e-141	409.0	COG0526@1|root,KOG0191@2759|Eukaryota,39XXR@33154|Opisthokonta,3BHU4@33208|Metazoa,3D2G5@33213|Bilateria,41VB5@6656|Arthropoda,3SGSP@50557|Insecta	33208|Metazoa	O	It is involved in the biological process described with cell redox homeostasis	-	GO:0003674,GO:0003756,GO:0003824,GO:0005575,GO:0005622,GO:0005623,GO:0005737,GO:0005783,GO:0006457,GO:0006810,GO:0006897,GO:0006909,GO:0006950,GO:0008150,GO:0009987,GO:0012505,GO:0016192,GO:0016853,GO:0016860,GO:0016864,GO:0033554,GO:0034976,GO:0043226,GO:0043227,GO:0043229,GO:0043231,GO:0043277,GO:0044424,GO:0044444,GO:0044464,GO:0050896,GO:0051179,GO:0051234,GO:0051716,GO:0098657,GO:0140096	-	-	-	-	-	-	-	-	-	-	HyaE,Thioredoxin,Thioredoxin_6
TRINITY_DN10624_c0_g1.p1	136037.KDR19879	8.33e-104	363.0	28IRS@1|root,2QR32@2759|Eukaryota,38BGX@33154|Opisthokonta,3BDNQ@33208|Metazoa,3CYCM@33213|Bilateria,41W3Z@6656|Arthropoda,3SIEP@50557|Insecta	33208|Metazoa	K	Has a role in transcriptional regulation. Acts in parallel with the Ras MAPK and the PI3K PKB pathways in the control of cell identity and cellular growth. Essential for regulation of the cytoskeleton and cell growth but not for cell proliferation or growth rate. Required specifically for the microtubule-based basal transport of lipid droplets. Plays a partially redundant function downstream of R…	AFF4	GO:0000003,GO:0000785,GO:0000910,GO:0000912,GO:0000915,GO:0001085,GO:0001650,GO:0001654,GO:0001745,GO:0001751,GO:0001754,GO:0003002,GO:0003006,GO:0003008,GO:0003674,GO:0003676,GO:0003677,GO:0003700,GO:0005488,GO:0005515,GO:0005575,GO:0005622,GO:0005623,GO:0005634,GO:0005654,GO:0005694,GO:0005730,GO:0006139,GO:0006351,GO:0006354,GO:0006355,GO:0006357,GO:0006366,GO:0006368,GO:0006725,GO:0006807,GO:…	-	ko:K12670,ko:K15184,ko:K15185,ko:K15194,ko:K15195	ko00510,ko00513,ko01100,ko04141,ko05202,map00510,map00513,map01100,map04141,map05202	M00072	-	-	ko00000,ko00001,ko00002,ko03021	-	-	-	AF-4
TRINITY_DN10627_c1_g1.p1	136037.KDR19779	1.22e-159	460.0	KOG3937@1|root,KOG3937@2759|Eukaryota,39TI1@33154|Opisthokonta,3BAUU@33208|Metazoa,3CUVR@33213|Bilateria,41TWM@6656|Arthropoda,3SI0U@50557|Insecta	33208|Metazoa	A	AAR2 protein	AAR2	GO:0000244,GO:0000375,GO:0000377,GO:0000387,GO:0000398,GO:0005575,GO:0005622,GO:0005623,GO:0005634,GO:0005737,GO:0006139,GO:0006396,GO:0006397,GO:0006725,GO:0006807,GO:0008150,GO:0008152,GO:0008380,GO:0009987,GO:0010467,GO:0016043,GO:0016070,GO:0016071,GO:0022607,GO:0022613,GO:0022618,GO:0030532,GO:0032991,GO:0034622,GO:0034641,GO:0043170,GO:0043226,GO:0043227,GO:0043229,GO:0043231,GO:0043933,GO:…	-	ko:K13205	-	-	-	-	ko00000,ko03041	-	-	-	AAR2
TRINITY_DN10637_c0_g1.p1	7425.NV20150-PA	4.93e-17	78.6	2CN0N@1|root,2QT5H@2759|Eukaryota,38HD6@33154|Opisthokonta,3BNTW@33208|Metazoa,3D1YD@33213|Bilateria,41XP3@6656|Arthropoda	33208|Metazoa	S	nucleic acid binding	-	-	-	-	-	-	-	-	-	-	-	-	DNA_pol_B_2,Endonuclease_7
TRINITY_DN10638_c0_g1.p1	132113.XP_003489123.1	1.95e-14	78.6	2CGXI@1|root,2SE91@2759|Eukaryota,3AD2N@33154|Opisthokonta,3BW6S@33208|Metazoa,3DC80@33213|Bilateria,421JN@6656|Arthropoda,3SPWW@50557|Insecta	33208|Metazoa	S	It is involved in the biological process described with signal transduction	FADD	GO:0000003,GO:0002225,GO:0002230,GO:0002376,GO:0002682,GO:0002684,GO:0002697,GO:0002699,GO:0002700,GO:0002702,GO:0002759,GO:0002760,GO:0002784,GO:0002786,GO:0002803,GO:0002805,GO:0002807,GO:0002808,GO:0002831,GO:0002833,GO:0002920,GO:0002922,GO:0003006,GO:0003674,GO:0005488,GO:0005515,GO:0005575,GO:0005622,GO:0005623,GO:0005737,GO:0006915,GO:0006919,GO:0006950,GO:0006952,GO:0006955,GO:0006963,GO:…	-	ko:K02373	ko01524,ko04210,ko04215,ko04217,ko04620,ko04621,ko04622,ko04624,ko04657,ko04668,ko05010,ko05142,ko05152,ko05161,ko05165,ko05167,ko05168,ko05200,map01524,map04210,map04215,map04217,map04620,map04621,map04622,map04624,map04657,map04668,map05010,map05142,map05152,map05161,map05165,map05167,map05168,map05200	-	-	-	ko00000,ko00001	-	-	-	DED,Death
TRINITY_DN1063_c0_g1.p1	136037.KDR15105	5.7e-151	424.0	COG1100@1|root,KOG0097@2759|Eukaryota,38EZ9@33154|Opisthokonta,3BBM7@33208|Metazoa,3CZZI@33213|Bilateria,41W17@6656|Arthropoda,3SHXN@50557|Insecta	33208|Metazoa	U	GTP binding. It is involved in the biological process described with protein transport	RAB14	GO:0000166,GO:0000323,GO:0001775,GO:0001845,GO:0001882,GO:0001883,GO:0002252,GO:0002263,GO:0002274,GO:0002275,GO:0002283,GO:0002366,GO:0002376,GO:0002443,GO:0002444,GO:0002446,GO:0003674,GO:0003824,GO:0003924,GO:0005488,GO:0005515,GO:0005525,GO:0005575,GO:0005622,GO:0005623,GO:0005737,GO:0005764,GO:0005768,GO:0005769,GO:0005770,GO:0005773,GO:0005783,GO:0005791,GO:0005794,GO:0005795,GO:0005798,GO:…	-	ko:K07881	ko04152,map04152	-	-	-	ko00000,ko00001,ko04031,ko04131,ko04147	-	-	-	Ras
TRINITY_DN10640_c0_g1.p1	6500.XP_005103479.1	7.39e-07	53.5	COG4826@1|root,KOG2392@2759|Eukaryota,38VR6@33154|Opisthokonta,3BBFJ@33208|Metazoa,3CV81@33213|Bilateria	33208|Metazoa	V	Belongs to the serpin family	srp-1	GO:0002213,GO:0002252,GO:0002376,GO:0002682,GO:0002683,GO:0003002,GO:0003674,GO:0004857,GO:0004866,GO:0004867,GO:0004869,GO:0005488,GO:0005515,GO:0005575,GO:0005576,GO:0005615,GO:0006582,GO:0006725,GO:0006950,GO:0006952,GO:0006955,GO:0007154,GO:0007165,GO:0007166,GO:0007275,GO:0007389,GO:0007610,GO:0008063,GO:0008150,GO:0008152,GO:0009605,GO:0009607,GO:0009611,GO:0009620,GO:0009636,GO:0009798,GO:…	-	ko:K13963	ko05146,map05146	-	-	-	ko00000,ko00001	-	-	-	Serpin
TRINITY_DN10642_c0_g3.p1	7029.ACYPI080398-PA	3.89e-51	172.0	COG2801@1|root,KOG0017@2759|Eukaryota,39TC6@33154|Opisthokonta,3BHT2@33208|Metazoa,3D2MB@33213|Bilateria,41VKT@6656|Arthropoda	33208|Metazoa	L	nucleic acid binding	-	-	-	-	-	-	-	-	-	-	-	-	DUF1758,DUF1759,Peptidase_A17,rve
TRINITY_DN106460_c0_g1.p1	38727.Pavir.Bb00515.1.p	1.09e-09	60.5	KOG1632@1|root,KOG1632@2759|Eukaryota,389NI@33090|Viridiplantae,3GYU6@35493|Streptophyta,3MBH8@4447|Liliopsida,3IV2A@38820|Poales	2759|Eukaryota	S	PHD-finger	KDM7A	GO:0000785,GO:0000976,GO:0001067,GO:0003674,GO:0003676,GO:0003677,GO:0003682,GO:0003690,GO:0003700,GO:0003824,GO:0005488,GO:0005506,GO:0005515,GO:0005575,GO:0005622,GO:0005623,GO:0005634,GO:0005654,GO:0005677,GO:0005694,GO:0005730,GO:0006323,GO:0006325,GO:0006333,GO:0006338,GO:0006342,GO:0006355,GO:0006464,GO:0006482,GO:0006807,GO:0006996,GO:0007275,GO:0007399,GO:0007417,GO:0007420,GO:0008150,GO:…	-	ko:K11445	-	-	-	-	ko00000,ko01000,ko03036	-	-	-	BAH,JmjC,PHD
TRINITY_DN10647_c0_g1.p1	7029.ACYPI086646-PA	3.39e-60	195.0	KOG2156@1|root,KOG2156@2759|Eukaryota,38SG6@33154|Opisthokonta,3BFMP@33208|Metazoa,3CYA8@33213|Bilateria,41UX7@6656|Arthropoda,3SGPJ@50557|Insecta,3EC7A@33342|Paraneoptera	33208|Metazoa	O	Tubulin-tyrosine ligase family	ttll-15	GO:0000003,GO:0003674,GO:0003824,GO:0006464,GO:0006807,GO:0007610,GO:0008150,GO:0008152,GO:0009987,GO:0016874,GO:0016879,GO:0016881,GO:0018094,GO:0018193,GO:0018200,GO:0018991,GO:0019098,GO:0019538,GO:0022414,GO:0032501,GO:0032504,GO:0036211,GO:0043170,GO:0043412,GO:0044237,GO:0044238,GO:0044260,GO:0044267,GO:0048609,GO:0070735,GO:0071704,GO:0140096,GO:1901564	-	ko:K16610	-	-	-	-	ko00000,ko04812	-	-	-	TTL
TRINITY_DN1064_c0_g1.p1	103372.F4WTF1	1.6e-46	153.0	COG1382@1|root,KOG3478@2759|Eukaryota,3A8ES@33154|Opisthokonta,3BUD0@33208|Metazoa,3D6FJ@33213|Bilateria,429VR@6656|Arthropoda,3SZAS@50557|Insecta,46IXE@7399|Hymenoptera	33208|Metazoa	O	Prefoldin subunit	PFDN6	GO:0003674,GO:0005488,GO:0005515,GO:0005575,GO:0005622,GO:0005623,GO:0005634,GO:0005737,GO:0005829,GO:0006457,GO:0008150,GO:0009987,GO:0016043,GO:0016272,GO:0022607,GO:0032991,GO:0034622,GO:0043226,GO:0043227,GO:0043229,GO:0043231,GO:0043933,GO:0044085,GO:0044424,GO:0044444,GO:0044464,GO:0051082,GO:0051087,GO:0051131,GO:0065003,GO:0071840	-	ko:K04798	-	-	-	-	ko00000,ko03110	-	-	-	Prefoldin_2
TRINITY_DN10650_c0_g1.p1	13249.RPRC010202-PA	8.56e-60	196.0	2CDJY@1|root,2SQBT@2759|Eukaryota,3AMH5@33154|Opisthokonta,3C0Y5@33208|Metazoa,3DGNU@33213|Bilateria,422I7@6656|Arthropoda,3SR9C@50557|Insecta	33208|Metazoa	S	Juvenile hormone binding protein domains in insects.	-	-	-	-	-	-	-	-	-	-	-	-	JHBP
TRINITY_DN106526_c0_g1.p1	4558.Sb01g017753.1	7.06e-09	56.6	COG2801@1|root,KOG0017@2759|Eukaryota,37YYP@33090|Viridiplantae,3GQD7@35493|Streptophyta,3M3FD@4447|Liliopsida,3IKKZ@38820|Poales	35493|Streptophyta	L	Reverse transcriptase (RNA-dependent DNA polymerase)	-	-	-	-	-	-	-	-	-	-	-	-	RVT_2
TRINITY_DN10652_c0_g1.p1	136037.KDR19635	7.07e-50	201.0	KOG1721@1|root,KOG1721@2759|Eukaryota,3AI0T@33154|Opisthokonta,3BXXC@33208|Metazoa,3DF5F@33213|Bilateria,4229Z@6656|Arthropoda,3SQH8@50557|Insecta	33208|Metazoa	S	Zinc finger, C2H2 type	-	-	-	ko:K09228	-	-	-	-	ko00000,ko03000	-	-	-	zf-C2H2,zf-met
TRINITY_DN10654_c0_g1.p1	136037.KDR17883	2.15e-302	847.0	COG5243@1|root,KOG0802@2759|Eukaryota,38DEF@33154|Opisthokonta,3BA1A@33208|Metazoa,3CU2H@33213|Bilateria,41Y5M@6656|Arthropoda,3SGD6@50557|Insecta	33208|Metazoa	O	Zinc ion binding	RNF139	GO:0000209,GO:0002020,GO:0003674,GO:0003824,GO:0004842,GO:0005488,GO:0005515,GO:0005575,GO:0005622,GO:0005623,GO:0005737,GO:0005783,GO:0005789,GO:0006417,GO:0006464,GO:0006508,GO:0006511,GO:0006517,GO:0006807,GO:0006950,GO:0007154,GO:0007165,GO:0007275,GO:0007399,GO:0007417,GO:0007418,GO:0008150,GO:0008152,GO:0008270,GO:0008285,GO:0009056,GO:0009057,GO:0009100,GO:0009889,GO:0009890,GO:0009892,GO:…	2.3.2.27	ko:K15703	-	-	-	-	ko00000,ko01000,ko04121	-	-	-	TRC8_N,zf-C3HC4_2,zf-RING_2
TRINITY_DN10656_c0_g1.p1	7070.TC002008-PA	1.56e-119	360.0	COG2801@1|root,KOG0017@2759|Eukaryota,38F42@33154|Opisthokonta,3BA5H@33208|Metazoa,3CWAK@33213|Bilateria,41WI3@6656|Arthropoda,3SIRK@50557|Insecta	33208|Metazoa	O	K02A2.6-like	-	-	-	-	-	-	-	-	-	-	-	-	Baculo_F,RVT_1,rve,zf-H2C2
TRINITY_DN10656_c1_g1.p1	7070.TC008491-PA	3.04e-52	179.0	COG2801@1|root,KOG0017@2759|Eukaryota,38F42@33154|Opisthokonta,3BA5H@33208|Metazoa,3CWAK@33213|Bilateria,41WI3@6656|Arthropoda,3SIRK@50557|Insecta	33208|Metazoa	O	K02A2.6-like	-	-	-	-	-	-	-	-	-	-	-	-	RVT_1,rve,zf-H2C2
TRINITY_DN10658_c0_g1.p1	136037.KDR08791	6.07e-64	245.0	2BVIN@1|root,2S2AB@2759|Eukaryota,3ABUZ@33154|Opisthokonta,3BU4D@33208|Metazoa,3DD0Z@33213|Bilateria,421RV@6656|Arthropoda,3SPJX@50557|Insecta	33208|Metazoa	-	-	-	-	-	-	-	-	-	-	-	-	-	-	-
TRINITY_DN1065_c0_g1.p1	7460.GB55082-PA	2.85e-78	237.0	KOG4093@1|root,KOG4093@2759|Eukaryota,3A40Y@33154|Opisthokonta,3BPDK@33208|Metazoa,3D17Q@33213|Bilateria,41ZZD@6656|Arthropoda,3SNG9@50557|Insecta,46I0Q@7399|Hymenoptera	33208|Metazoa	S	Polysaccharide biosynthesis	PBDC1	GO:0005575,GO:0005622,GO:0005623,GO:0005737,GO:0044424,GO:0044464	-	-	-	-	-	-	-	-	-	-	Polysacc_synt_4
TRINITY_DN10660_c0_g1.p1	136037.KDR21019	1.01e-152	447.0	COG3239@1|root,KOG4232@2759|Eukaryota,38EEW@33154|Opisthokonta,3BE0I@33208|Metazoa,3CYG6@33213|Bilateria,42A9F@6656|Arthropoda,3SZRB@50557|Insecta	33208|Metazoa	I	Belongs to the cytochrome b5 family	-	-	-	-	-	-	-	-	-	-	-	-	Cyt-b5,FA_desaturase
TRINITY_DN10666_c0_g1.p1	7159.AAEL012113-PA	2.29e-107	313.0	COG0636@1|root,KOG0233@2759|Eukaryota,38C5K@33154|Opisthokonta,3BE53@33208|Metazoa,3D2MP@33213|Bilateria,41V38@6656|Arthropoda,3SHY7@50557|Insecta,44X6K@7147|Diptera,45EC3@7148|Nematocera	33208|Metazoa	P	Belongs to the V-ATPase proteolipid subunit family	ATP6V0B	GO:0000220,GO:0001763,GO:0002009,GO:0003674,GO:0003824,GO:0005215,GO:0005575,GO:0005622,GO:0005623,GO:0005737,GO:0005768,GO:0005773,GO:0005774,GO:0005886,GO:0006810,GO:0006811,GO:0006812,GO:0006873,GO:0006885,GO:0007035,GO:0007275,GO:0007424,GO:0007430,GO:0008150,GO:0008324,GO:0008553,GO:0009653,GO:0009790,GO:0009792,GO:0009888,GO:0009987,GO:0012505,GO:0015075,GO:0015077,GO:0015078,GO:0015318,GO:…	-	ko:K03661	ko00190,ko01100,ko04142,ko04145,ko04721,ko05110,ko05120,ko05152,ko05323,map00190,map01100,map04142,map04145,map04721,map05110,map05120,map05152,map05323	M00160	-	-	ko00000,ko00001,ko00002	3.A.2.2	-	-	ATP-synt_C
TRINITY_DN106671_c0_g1.p1	7029.ACYPI062625-PA	2.95e-22	94.0	KOG4585@1|root,KOG4585@2759|Eukaryota	2759|Eukaryota	B	nuclease activity	-	-	-	-	-	-	-	-	-	-	-	-	DDE_Tnp_4
TRINITY_DN10667_c0_g1.p1	7370.XP_005188364.1	1.71e-181	546.0	COG2801@1|root,KOG0017@2759|Eukaryota,38F42@33154|Opisthokonta,3BA5H@33208|Metazoa,3CWAK@33213|Bilateria,41WI3@6656|Arthropoda,3SIRK@50557|Insecta,453HV@7147|Diptera	33208|Metazoa	L	It is involved in the biological process described with	-	-	-	-	-	-	-	-	-	-	-	-	RVT_1,gag-asp_proteas,rve,zf-CCHC,zf-H2C2
TRINITY_DN10667_c0_g2.p1	7029.ACYPI082858-PA	1.81e-07	53.1	COG2801@1|root,KOG0017@2759|Eukaryota,38F42@33154|Opisthokonta,3BA5H@33208|Metazoa,3CZSS@33213|Bilateria	33208|Metazoa	G	K02A2.6-like	-	-	-	-	-	-	-	-	-	-	-	-	RVT_1,rve,zf-H2C2
TRINITY_DN10670_c0_g2.p1	136037.KDR18719	9.48e-90	273.0	2BR9F@1|root,2S1W4@2759|Eukaryota,3A4AF@33154|Opisthokonta,3BS3N@33208|Metazoa,3D8HZ@33213|Bilateria,4200G@6656|Arthropoda,3SNG3@50557|Insecta	33208|Metazoa	S	N-acetyltransferase activity	-	-	-	-	-	-	-	-	-	-	-	-	Acetyltransf_1
TRINITY_DN10670_c2_g4.p1	7668.SPU_012941-tr	4.15e-35	124.0	COG0175@1|root,KOG2644@2759|Eukaryota,38HX0@33154|Opisthokonta,3BBJ2@33208|Metazoa,3CRI8@33213|Bilateria	33208|Metazoa	EH	FAD metabolic process	FLAD1	GO:0003674,GO:0003824,GO:0003919,GO:0005575,GO:0005622,GO:0005623,GO:0005737,GO:0005829,GO:0005886,GO:0006139,GO:0006725,GO:0006732,GO:0006747,GO:0006753,GO:0006766,GO:0006767,GO:0006771,GO:0006793,GO:0006796,GO:0006807,GO:0008150,GO:0008152,GO:0009058,GO:0009108,GO:0009117,GO:0009165,GO:0009987,GO:0016020,GO:0016740,GO:0016772,GO:0016779,GO:0017144,GO:0018130,GO:0019438,GO:0019637,GO:0034641,GO:…	2.1.1.228,2.7.7.2	ko:K00953,ko:K15429	ko00740,ko01100,ko01110,map00740,map01100,map01110	M00125	R00161,R00597	RC00002,RC00003,RC00334	ko00000,ko00001,ko00002,ko01000,ko03016	-	-	-	MoCF_biosynth,PAPS_reduct
TRINITY_DN10670_c3_g1.p1	136037.KDR24001	1.49e-55	178.0	COG5274@1|root,KOG0537@2759|Eukaryota,3A6RJ@33154|Opisthokonta,3BTA7@33208|Metazoa,3D9FP@33213|Bilateria,420EE@6656|Arthropoda,3SNN0@50557|Insecta	33208|Metazoa	C	Belongs to the cytochrome b5 family	-	-	-	-	-	-	-	-	-	-	-	-	Cyt-b5
TRINITY_DN10674_c0_g1.p1	7070.TC016101-PA	6.62e-111	355.0	KOG1075@1|root,KOG1075@2759|Eukaryota,39TZY@33154|Opisthokonta,3BI15@33208|Metazoa,3CYKV@33213|Bilateria,420TT@6656|Arthropoda,3SQX5@50557|Insecta	33208|Metazoa	C	Reverse transcriptase (RNA-dependent DNA polymerase)	-	-	2.4.2.29	ko:K15407	-	-	R03789,R10209	RC00063	ko00000,ko01000,ko03016	-	-	-	Exo_endo_phos_2,RVT_1
TRINITY_DN10675_c0_g1.p1	136037.KDR09057	1.35e-83	267.0	KOG1928@1|root,KOG1928@2759|Eukaryota,39TU6@33154|Opisthokonta,3BDJU@33208|Metazoa,3CSVF@33213|Bilateria,41UFI@6656|Arthropoda,3SIPF@50557|Insecta	33208|Metazoa	G	Lactosylceramide 4-alpha-galactosyltransferase	-	GO:0003674,GO:0003824,GO:0005575,GO:0006629,GO:0006643,GO:0006664,GO:0006665,GO:0006687,GO:0006688,GO:0006807,GO:0008150,GO:0008152,GO:0008194,GO:0008376,GO:0008378,GO:0008593,GO:0008610,GO:0009058,GO:0009247,GO:0009966,GO:0009967,GO:0009987,GO:0010646,GO:0010647,GO:0010941,GO:0016020,GO:0016740,GO:0016757,GO:0016758,GO:0023051,GO:0023056,GO:0030148,GO:0035248,GO:0042981,GO:0043066,GO:0043067,GO:…	2.4.1.228	ko:K01988	ko00601,ko00603,ko01100,map00601,map00603,map01100	M00068	R05960,R11375,R11376,R11377	-	ko00000,ko00001,ko00002,ko01000,ko01003	-	GT32	-	Gb3_synth,Gly_transf_sug
TRINITY_DN10676_c0_g2.p1	136037.KDR20635	1.78e-173	498.0	KOG2131@1|root,KOG2131@2759|Eukaryota,38DJR@33154|Opisthokonta,3BBBD@33208|Metazoa,3D0TZ@33213|Bilateria,41VP7@6656|Arthropoda,3SGFD@50557|Insecta	33208|Metazoa	BT	Cupin-like domain	JMJD4	GO:0005575,GO:0005622,GO:0005623,GO:0005737,GO:0044424,GO:0044464	-	-	-	-	-	-	-	-	-	-	Cupin_8,JmjC
TRINITY_DN1067_c0_g1.p1	136037.KDR10556	1.27e-136	391.0	KOG4380@1|root,KOG4380@2759|Eukaryota,39S3V@33154|Opisthokonta,3BBUC@33208|Metazoa,3D1A5@33213|Bilateria,41YNZ@6656|Arthropoda,3SKZX@50557|Insecta	33208|Metazoa	S	Putative carnitine deficiency-associated protein	C14orf166	GO:0000394,GO:0000993,GO:0001098,GO:0001099,GO:0001932,GO:0001933,GO:0003674,GO:0003676,GO:0003723,GO:0005488,GO:0005515,GO:0005575,GO:0005622,GO:0005623,GO:0005634,GO:0005654,GO:0005737,GO:0005813,GO:0005815,GO:0005819,GO:0005856,GO:0006139,GO:0006355,GO:0006357,GO:0006388,GO:0006396,GO:0006399,GO:0006403,GO:0006469,GO:0006725,GO:0006807,GO:0006810,GO:0008033,GO:0008150,GO:0008152,GO:0008380,GO:…	-	ko:K15433	-	-	-	-	ko00000,ko03016,ko03036	-	-	-	RLL
TRINITY_DN10680_c0_g1.p1	7668.SPU_019159-tr	7.12e-11	66.2	COG2801@1|root,KOG0017@2759|Eukaryota,39Y5J@33154|Opisthokonta,3BM6R@33208|Metazoa,3D4YQ@33213|Bilateria	33208|Metazoa	L	transposition, RNA-mediated	-	-	-	-	-	-	-	-	-	-	-	-	RVT_1,rve
TRINITY_DN10685_c0_g2.p1	7070.TC000006-PA	5.58e-29	110.0	2B1SQ@1|root,2S0B4@2759|Eukaryota,3A90V@33154|Opisthokonta,3CPFZ@33208|Metazoa,3DAUQ@33213|Bilateria,42AQW@6656|Arthropoda,3SPRE@50557|Insecta	33208|Metazoa	-	-	-	-	-	-	-	-	-	-	-	-	-	-	DDE_3,DUF4817
TRINITY_DN10689_c0_g1.p1	7425.NV30845-PA	1.55e-15	77.0	COG2801@1|root,KOG0017@2759|Eukaryota,38F42@33154|Opisthokonta,3BA5H@33208|Metazoa,3CWAK@33213|Bilateria,41WI3@6656|Arthropoda,3SIRK@50557|Insecta	33208|Metazoa	O	K02A2.6-like	-	-	-	-	-	-	-	-	-	-	-	-	Baculo_F,RVT_1,rve,zf-H2C2
TRINITY_DN1068_c0_g1.p1	121225.PHUM005980-PA	1.43e-170	576.0	KOG2071@1|root,KOG2071@2759|Eukaryota,38EY0@33154|Opisthokonta,3BBS5@33208|Metazoa,3CV3E@33213|Bilateria,41THQ@6656|Arthropoda,3SHZZ@50557|Insecta,3E7QT@33342|Paraneoptera	33208|Metazoa	A	RPR	-	GO:0000993,GO:0001098,GO:0001099,GO:0003674,GO:0003676,GO:0003723,GO:0003729,GO:0005488,GO:0005515,GO:0005575,GO:0005622,GO:0005623,GO:0005634,GO:0005654,GO:0005737,GO:0005849,GO:0006139,GO:0006351,GO:0006353,GO:0006366,GO:0006369,GO:0006378,GO:0006379,GO:0006396,GO:0006397,GO:0006725,GO:0006807,GO:0008150,GO:0008152,GO:0009058,GO:0009059,GO:0009987,GO:0010467,GO:0016070,GO:0016071,GO:0018130,GO:…	-	ko:K14400	ko03015,map03015	-	-	-	ko00000,ko00001,ko03019,ko03021	-	-	-	CFIA_Pcf11,CTD_bind
TRINITY_DN10694_c0_g1.p1	10224.XP_006811798.1	3.54e-25	105.0	KOG4302@1|root,KOG4302@2759|Eukaryota,38H2K@33154|Opisthokonta,3BKEZ@33208|Metazoa,3CRHH@33213|Bilateria	33208|Metazoa	DZ	protein regulator of cytokinesis	PRC1	GO:0000022,GO:0000070,GO:0000226,GO:0000278,GO:0000280,GO:0000281,GO:0000819,GO:0000910,GO:0000916,GO:0001578,GO:0003674,GO:0005488,GO:0005515,GO:0005575,GO:0005622,GO:0005623,GO:0005634,GO:0005737,GO:0005819,GO:0005829,GO:0005856,GO:0005874,GO:0005876,GO:0006996,GO:0007010,GO:0007017,GO:0007049,GO:0007051,GO:0007052,GO:0007059,GO:0008092,GO:0008150,GO:0008284,GO:0009987,GO:0010564,GO:0015630,GO:…	-	ko:K16732	-	-	-	-	ko00000,ko03036,ko04812	-	-	-	MAP65_ASE1
TRINITY_DN10696_c0_g1.p1	7070.TC010304-PA	2.69e-34	130.0	2E63G@1|root,2SCV0@2759|Eukaryota,3APVU@33154|Opisthokonta,3C1XI@33208|Metazoa,3DIU7@33213|Bilateria	33208|Metazoa	-	-	-	-	-	-	-	-	-	-	-	-	-	-	-
TRINITY_DN10698_c0_g1.p1	136037.KDR16244	0.0	1521.0	KOG3648@1|root,KOG3648@2759|Eukaryota,38DNM@33154|Opisthokonta,3BAF2@33208|Metazoa,3CRII@33213|Bilateria,41WNZ@6656|Arthropoda,3SHII@50557|Insecta	33208|Metazoa	U	Cysteine rich repeat	GLG1	GO:0000137,GO:0000138,GO:0000139,GO:0001501,GO:0002376,GO:0003674,GO:0005102,GO:0005488,GO:0005515,GO:0005575,GO:0005576,GO:0005622,GO:0005623,GO:0005737,GO:0005794,GO:0005795,GO:0005797,GO:0005886,GO:0006810,GO:0006886,GO:0006928,GO:0007275,GO:0008104,GO:0008150,GO:0009653,GO:0009887,GO:0009892,GO:0009966,GO:0009968,GO:0009987,GO:0010468,GO:0010605,GO:0010629,GO:0010646,GO:0010648,GO:0010955,GO:…	-	ko:K06816	ko04514,map04514	-	-	-	ko00000,ko00001,ko04516	-	-	-	Cys_rich_FGFR
TRINITY_DN10698_c1_g1.p1	400682.PAC_15701898	4.24e-115	354.0	COG2801@1|root,KOG0017@2759|Eukaryota,3AJQK@33154|Opisthokonta,3BZR5@33208|Metazoa	33208|Metazoa	L	Reverse transcriptase (RNA-dependent DNA polymerase)	-	-	-	-	-	-	-	-	-	-	-	-	RVT_1
TRINITY_DN10698_c1_g2.p1	38654.XP_006018192.1	4.54e-18	81.6	COG2801@1|root,KOG0017@2759|Eukaryota,38F42@33154|Opisthokonta,3BA5H@33208|Metazoa,3CZSS@33213|Bilateria,48KCH@7711|Chordata,49H6T@7742|Vertebrata	33208|Metazoa	L	K02A2.6-like	-	-	-	-	-	-	-	-	-	-	-	-	RVT_1,rve
TRINITY_DN1069_c0_g1.p1	136037.KDR21391	9.29e-116	364.0	COG5638@1|root,KOG2318@2759|Eukaryota,38GAF@33154|Opisthokonta,3B9XH@33208|Metazoa,3CW13@33213|Bilateria,41Y5H@6656|Arthropoda,3SK7Y@50557|Insecta	33208|Metazoa	S	NUC153 domain	ESF1	-	-	ko:K22197	ko05225,map05225	-	-	-	ko00000,ko00001	-	-	-	NUC153
TRINITY_DN106_c0_g1.p1	7244.FBpp0230807	0.0	1659.0	COG5069@1|root,KOG0035@2759|Eukaryota,38C3U@33154|Opisthokonta,3BB7X@33208|Metazoa,3CV9K@33213|Bilateria,41TDS@6656|Arthropoda,3SJDU@50557|Insecta,44YS4@7147|Diptera	33208|Metazoa	Z	calcium ion binding. It is involved in the biological process described with actin crosslink formation	-	GO:0003674,GO:0003779,GO:0005488,GO:0005515,GO:0005575,GO:0005622,GO:0005623,GO:0005737,GO:0005856,GO:0005865,GO:0005912,GO:0005924,GO:0005925,GO:0006996,GO:0007010,GO:0007015,GO:0007016,GO:0008092,GO:0008104,GO:0008150,GO:0009653,GO:0009987,GO:0010927,GO:0015629,GO:0016043,GO:0022607,GO:0030016,GO:0030017,GO:0030018,GO:0030029,GO:0030036,GO:0030054,GO:0030055,GO:0030154,GO:0030239,GO:0031032,GO:…	-	ko:K05699,ko:K21073	ko04510,ko04520,ko04530,ko04670,ko04810,ko05146,ko05203,ko05322,ko05412,map04510,map04520,map04530,map04670,map04810,map05146,map05203,map05322,map05412	-	-	-	ko00000,ko00001,ko04131,ko04147,ko04812	-	-	-	CH,EF-hand_6,EFhand_Ca_insen,Spectrin
TRINITY_DN10700_c0_g2.p1	7460.GB45678-PA	8.07e-159	457.0	COG0596@1|root,KOG4409@2759|Eukaryota,38H8B@33154|Opisthokonta,3BEPZ@33208|Metazoa,3CWGZ@33213|Bilateria,41V22@6656|Arthropoda,3SG4C@50557|Insecta,46DU6@7399|Hymenoptera	33208|Metazoa	S	Alpha/beta hydrolase family	ABHD5	GO:0003674,GO:0003824,GO:0004301,GO:0004620,GO:0004622,GO:0005575,GO:0005622,GO:0005623,GO:0005737,GO:0005777,GO:0005783,GO:0005789,GO:0005811,GO:0005829,GO:0006066,GO:0006576,GO:0006629,GO:0006644,GO:0006650,GO:0006654,GO:0006793,GO:0006796,GO:0006807,GO:0008150,GO:0008152,GO:0008610,GO:0008654,GO:0009058,GO:0009308,GO:0009893,GO:0009894,GO:0009896,GO:0009987,GO:0010883,GO:0010888,GO:0010889,GO:…	2.3.1.51	ko:K13698,ko:K13699	ko04923,map04923	-	R09381	RC00037,RC00039	ko00000,ko00001,ko01000,ko01002,ko01004	-	-	-	Abhydrolase_1
TRINITY_DN10701_c0_g1.p1	34740.HMEL009013-PA	8.79e-142	421.0	COG5059@1|root,KOG0246@2759|Eukaryota,38BZS@33154|Opisthokonta,3BF34@33208|Metazoa,3CRRC@33213|Bilateria,41W0H@6656|Arthropoda,3SH4G@50557|Insecta,444XF@7088|Lepidoptera	33208|Metazoa	Z	Microtubule binding	KIF2A	GO:0000003,GO:0000070,GO:0000212,GO:0000226,GO:0000235,GO:0000278,GO:0000280,GO:0000775,GO:0000776,GO:0000777,GO:0000779,GO:0000793,GO:0000819,GO:0000922,GO:0001578,GO:0001709,GO:0002376,GO:0002478,GO:0002495,GO:0002504,GO:0003006,GO:0003674,GO:0003676,GO:0003677,GO:0003690,GO:0003774,GO:0003777,GO:0003824,GO:0005488,GO:0005515,GO:0005575,GO:0005622,GO:0005623,GO:0005634,GO:0005654,GO:0005694,GO:…	-	ko:K10393	-	-	-	-	ko00000,ko03036,ko04812	-	-	-	Kinesin
TRINITY_DN10707_c0_g2.p1	7460.GB45171-PA	5.64e-110	316.0	COG5078@1|root,KOG0424@2759|Eukaryota,3902P@33154|Opisthokonta,3BB3G@33208|Metazoa,3CW76@33213|Bilateria,41XE7@6656|Arthropoda,3SJY2@50557|Insecta,46G9D@7399|Hymenoptera	33208|Metazoa	O	Ubiquitin-conjugating enzyme E2, catalytic domain homologues	UBE2I	GO:0000003,GO:0000122,GO:0000228,GO:0000280,GO:0000578,GO:0000775,GO:0000776,GO:0000777,GO:0000779,GO:0000780,GO:0000793,GO:0000794,GO:0000795,GO:0000940,GO:0001085,GO:0001650,GO:0001700,GO:0001947,GO:0002009,GO:0002119,GO:0002164,GO:0002376,GO:0002520,GO:0002682,GO:0002683,GO:0003002,GO:0003007,GO:0003143,GO:0003674,GO:0003824,GO:0004842,GO:0005488,GO:0005515,GO:0005575,GO:0005622,GO:0005623,GO:…	-	ko:K10577	ko03013,ko04064,ko04120,ko05206,map03013,map04064,map04120,map05206	M00427	-	-	ko00000,ko00001,ko00002,ko03019,ko04121	-	-	-	UQ_con
TRINITY_DN10708_c0_g1.p1	136037.KDR23178	1.42e-172	486.0	KOG4026@1|root,KOG4026@2759|Eukaryota,390VV@33154|Opisthokonta,3BI10@33208|Metazoa,3D1BX@33213|Bilateria,41X2A@6656|Arthropoda,3SIFC@50557|Insecta	33208|Metazoa	S	Lipoma HMGIC fusion partner-like	LHFPL5	GO:0000902,GO:0000904,GO:0002064,GO:0002065,GO:0002066,GO:0002093,GO:0003008,GO:0005575,GO:0005623,GO:0005886,GO:0007275,GO:0007399,GO:0007423,GO:0007600,GO:0007605,GO:0008150,GO:0008544,GO:0009581,GO:0009582,GO:0009605,GO:0009612,GO:0009628,GO:0009653,GO:0009790,GO:0009887,GO:0009888,GO:0009913,GO:0009987,GO:0016020,GO:0016043,GO:0016324,GO:0022008,GO:0030030,GO:0030154,GO:0030182,GO:0030855,GO:…	-	-	-	-	-	-	-	-	-	-	L_HMGIC_fpl
TRINITY_DN1070_c0_g1.p1	7425.NV23304-PA	2.56e-23	107.0	28K94@1|root,2QSPT@2759|Eukaryota,38TAZ@33154|Opisthokonta,3BE27@33208|Metazoa,3CW1G@33213|Bilateria	33208|Metazoa	S	vesicle-mediated intercellular transport	ARC	GO:0000902,GO:0000904,GO:0003002,GO:0003008,GO:0003674,GO:0003676,GO:0003723,GO:0003729,GO:0003779,GO:0005488,GO:0005515,GO:0005575,GO:0005576,GO:0005622,GO:0005623,GO:0005737,GO:0005856,GO:0005886,GO:0006403,GO:0006810,GO:0006928,GO:0006996,GO:0007010,GO:0007275,GO:0007389,GO:0007399,GO:0007492,GO:0007610,GO:0007611,GO:0007612,GO:0007613,GO:0007616,GO:0008092,GO:0008150,GO:0009653,GO:0009888,GO:…	-	ko:K15867	ko05031,map05031	-	-	-	ko00000,ko00001	-	-	-	-
TRINITY_DN10713_c0_g1.p1	12957.ACEP11703-PA	0.0	960.0	COG1196@1|root,KOG0996@2759|Eukaryota,38EEX@33154|Opisthokonta,3BDKM@33208|Metazoa,3CRNM@33213|Bilateria,41WJV@6656|Arthropoda,3SISD@50557|Insecta,46KK6@7399|Hymenoptera	33208|Metazoa	BD	Structural maintenance of chromosomes protein	SMC4	GO:0000003,GO:0000012,GO:0000070,GO:0000166,GO:0000228,GO:0000278,GO:0000280,GO:0000775,GO:0000785,GO:0000793,GO:0000796,GO:0000803,GO:0000805,GO:0000819,GO:0003674,GO:0003676,GO:0003677,GO:0003682,GO:0003697,GO:0003824,GO:0005488,GO:0005515,GO:0005524,GO:0005575,GO:0005622,GO:0005623,GO:0005634,GO:0005654,GO:0005694,GO:0005737,GO:0005829,GO:0006139,GO:0006259,GO:0006281,GO:0006323,GO:0006725,GO:…	-	ko:K06675	ko04111,map04111	-	-	-	ko00000,ko00001,ko03036	-	-	-	SMC_N,SMC_hinge
TRINITY_DN10715_c0_g2.p1	7029.ACYPI060916-PA	3.58e-88	309.0	COG2801@1|root,KOG0017@2759|Eukaryota,38F42@33154|Opisthokonta,3BA5H@33208|Metazoa,3CWAK@33213|Bilateria,41WI3@6656|Arthropoda,3SIRK@50557|Insecta,3ECJT@33342|Paraneoptera	33208|Metazoa	O	K02A2.6-like	-	-	-	-	-	-	-	-	-	-	-	-	Baculo_F,RVT_1,rve
TRINITY_DN1071_c0_g1.p1	69319.XP_008547636.1	7.12e-169	508.0	KOG3762@1|root,KOG3762@2759|Eukaryota,38DZC@33154|Opisthokonta,3BAPN@33208|Metazoa,3D1IT@33213|Bilateria,41USG@6656|Arthropoda,3SH2K@50557|Insecta,46E99@7399|Hymenoptera	33208|Metazoa	S	MFS_1 like family	-	-	-	-	-	-	-	-	-	-	-	-	MFS_1_like
TRINITY_DN10720_c0_g1.p1	136037.KDR17859	6.21e-100	331.0	COG4886@1|root,KOG0619@2759|Eukaryota,39SVG@33154|Opisthokonta,3BAUM@33208|Metazoa,3D5IC@33213|Bilateria,41WU9@6656|Arthropoda,3SG41@50557|Insecta	33208|Metazoa	S	Leucine-rich repeats, typical (most populated) subfamily	-	-	-	-	-	-	-	-	-	-	-	-	LRR_8
TRINITY_DN10727_c0_g1.p1	7425.NV20427-PA	1.14e-15	80.5	COG2801@1|root,KOG0017@2759|Eukaryota,38F42@33154|Opisthokonta,3BA5H@33208|Metazoa,3CWAK@33213|Bilateria,41WI3@6656|Arthropoda,3SIRK@50557|Insecta	33208|Metazoa	O	K02A2.6-like	-	-	-	-	-	-	-	-	-	-	-	-	RVT_1,Retrotrans_gag,rve,zf-CCHC,zf-H2C2
TRINITY_DN10728_c2_g1.p1	136037.KDR22424	5.57e-89	270.0	28K2V@1|root,2QSHC@2759|Eukaryota,39S46@33154|Opisthokonta,3BI7J@33208|Metazoa,3CZ4D@33213|Bilateria,41Z8N@6656|Arthropoda,3SMXY@50557|Insecta	33208|Metazoa	O	It is involved in the biological process described with protein secretion	ERP29	GO:0000003,GO:0000187,GO:0001932,GO:0001934,GO:0002791,GO:0002792,GO:0003002,GO:0003006,GO:0003674,GO:0005488,GO:0005515,GO:0005575,GO:0005622,GO:0005623,GO:0005737,GO:0005783,GO:0005788,GO:0005790,GO:0006457,GO:0006508,GO:0006807,GO:0006810,GO:0006886,GO:0006888,GO:0006950,GO:0007275,GO:0007276,GO:0007281,GO:0007292,GO:0007308,GO:0007309,GO:0007310,GO:0007313,GO:0007389,GO:0008104,GO:0008150,GO:…	-	ko:K09586	ko04141,map04141	-	-	-	ko00000,ko00001,ko03110,ko04131	-	-	-	ERp29,ERp29_N
TRINITY_DN107299_c0_g1.p1	7165.AGAP008210-PA	2.29e-16	76.3	COG2124@1|root,KOG0158@2759|Eukaryota,38BTY@33154|Opisthokonta,3BF8S@33208|Metazoa,3CV2F@33213|Bilateria,41VYX@6656|Arthropoda,3SGMH@50557|Insecta,44XUS@7147|Diptera,45JUQ@7148|Nematocera	33208|Metazoa	Q	cytochrome P450	Cyp6a9	GO:0002118,GO:0003674,GO:0003824,GO:0004497,GO:0005575,GO:0005622,GO:0005623,GO:0005737,GO:0005783,GO:0005789,GO:0006082,GO:0006091,GO:0006629,GO:0006631,GO:0006805,GO:0006950,GO:0006952,GO:0007610,GO:0008150,GO:0008152,GO:0009055,GO:0009266,GO:0009404,GO:0009410,GO:0009605,GO:0009607,GO:0009617,GO:0009628,GO:0009636,GO:0009987,GO:0010033,GO:0010243,GO:0012505,GO:0014070,GO:0014074,GO:0016020,GO:…	-	ko:K14999,ko:K15003	-	-	-	-	ko00000,ko00199,ko01000	-	-	-	p450
TRINITY_DN10729_c0_g1.p1	7029.ACYPI064682-PA	1.66e-36	135.0	COG2801@1|root,KOG0017@2759|Eukaryota,3ADZF@33154|Opisthokonta,3BZ3W@33208|Metazoa,3DKYV@33213|Bilateria,422MS@6656|Arthropoda,3SRGS@50557|Insecta	33208|Metazoa	L	Integrase core domain	-	-	-	ko:K08029	ko04950,map04950	-	-	-	ko00000,ko00001,ko03000	-	-	-	rve
TRINITY_DN1072_c0_g1.p1	136037.KDR13531	2.14e-176	528.0	KOG1854@1|root,KOG1854@2759|Eukaryota,38GXM@33154|Opisthokonta,3BCJF@33208|Metazoa,3CWTH@33213|Bilateria,41TVV@6656|Arthropoda,3SI8G@50557|Insecta	33208|Metazoa	M	Component of the MICOS complex, a large protein complex of the mitochondrial inner membrane that plays crucial roles in the maintenance of crista junctions, inner membrane architecture, and formation of contact sites to the outer membrane	IMMT	GO:0000302,GO:0005575,GO:0005622,GO:0005623,GO:0005737,GO:0005739,GO:0005740,GO:0005743,GO:0005753,GO:0006873,GO:0006874,GO:0006875,GO:0006950,GO:0006979,GO:0006996,GO:0007005,GO:0007006,GO:0007007,GO:0008150,GO:0009266,GO:0009409,GO:0009628,GO:0009653,GO:0009987,GO:0016020,GO:0016021,GO:0016043,GO:0016469,GO:0019725,GO:0019866,GO:0030003,GO:0031090,GO:0031224,GO:0031300,GO:0031301,GO:0031304,GO:…	-	ko:K17785	-	-	-	-	ko00000,ko03029	-	-	-	Mitofilin
TRINITY_DN10740_c0_g1.p1	7029.ACYPI066324-PA	1.28e-37	144.0	KOG1075@1|root,KOG1075@2759|Eukaryota,39Y6T@33154|Opisthokonta,3BEGN@33208|Metazoa,3CZ7K@33213|Bilateria	33208|Metazoa	G	positive regulation of TOR signaling	-	-	-	-	-	-	-	-	-	-	-	-	Exo_endo_phos_2,RVT_1
TRINITY_DN10741_c0_g1.p1	281687.CJA26414b	1.64e-22	97.1	KOG2532@1|root,KOG2532@2759|Eukaryota,38CXA@33154|Opisthokonta,3BBSD@33208|Metazoa,3CRGY@33213|Bilateria,40DAM@6231|Nematoda,1KY6F@119089|Chromadorea,40W8R@6236|Rhabditida	33208|Metazoa	G	transmembrane transport	SLC17A6	GO:0001504,GO:0001505,GO:0001654,GO:0003008,GO:0003333,GO:0003407,GO:0003674,GO:0005215,GO:0005216,GO:0005230,GO:0005231,GO:0005234,GO:0005253,GO:0005254,GO:0005310,GO:0005313,GO:0005315,GO:0005326,GO:0005342,GO:0005436,GO:0005575,GO:0005622,GO:0005623,GO:0005737,GO:0005768,GO:0005769,GO:0005770,GO:0005771,GO:0005886,GO:0006810,GO:0006811,GO:0006812,GO:0006814,GO:0006817,GO:0006820,GO:0006821,GO:…	-	ko:K08193,ko:K12301,ko:K12302	ko04142,ko04721,ko04723,ko04724,ko05033,map04142,map04721,map04723,map04724,map05033	-	-	-	ko00000,ko00001,ko02000	2.A.1.14,2.A.1.14.10	-	-	MFS_1
TRINITY_DN10747_c0_g3.p1	136037.KDR21019	7.64e-92	285.0	COG3239@1|root,KOG4232@2759|Eukaryota,38EEW@33154|Opisthokonta,3BE0I@33208|Metazoa,3CYG6@33213|Bilateria,42A9F@6656|Arthropoda,3SZRB@50557|Insecta	33208|Metazoa	I	Belongs to the cytochrome b5 family	-	-	-	-	-	-	-	-	-	-	-	-	Cyt-b5,FA_desaturase
TRINITY_DN1074_c0_g1.p1	136037.KDR12141	4.92e-150	427.0	KOG3250@1|root,KOG3250@2759|Eukaryota,38CVG@33154|Opisthokonta,3BBG8@33208|Metazoa,3CVK9@33213|Bilateria,41Y58@6656|Arthropoda,3SH70@50557|Insecta	33208|Metazoa	OT	Cop9 signalosome complex subunit	COPS7B	GO:0000003,GO:0000338,GO:0000715,GO:0002009,GO:0003006,GO:0003674,GO:0005488,GO:0005515,GO:0005575,GO:0005622,GO:0005623,GO:0005634,GO:0005654,GO:0005737,GO:0005829,GO:0006139,GO:0006259,GO:0006281,GO:0006283,GO:0006289,GO:0006464,GO:0006508,GO:0006725,GO:0006807,GO:0006950,GO:0006974,GO:0006996,GO:0007276,GO:0007281,GO:0007282,GO:0007283,GO:0007292,GO:0007293,GO:0008150,GO:0008152,GO:0008180,GO:…	-	ko:K12180	-	-	-	-	ko00000,ko04121	-	-	-	PCI
TRINITY_DN10750_c0_g2.p1	12957.ACEP14598-PA	1.17e-82	254.0	COG5200@1|root,KOG0796@2759|Eukaryota,38DNS@33154|Opisthokonta,3BAPP@33208|Metazoa,3CTE4@33213|Bilateria,41XI6@6656|Arthropoda,3SGJU@50557|Insecta,46E8D@7399|Hymenoptera	33208|Metazoa	A	LUC7 N_terminus	LUC7L	GO:0000245,GO:0000375,GO:0000377,GO:0000398,GO:0003674,GO:0003676,GO:0003723,GO:0003729,GO:0005488,GO:0005515,GO:0005575,GO:0005622,GO:0005623,GO:0005634,GO:0005654,GO:0005681,GO:0005684,GO:0005685,GO:0005737,GO:0005739,GO:0006139,GO:0006376,GO:0006396,GO:0006397,GO:0006725,GO:0006807,GO:0006996,GO:0007005,GO:0008150,GO:0008152,GO:0008380,GO:0009987,GO:0010467,GO:0016043,GO:0016070,GO:0016071,GO:…	-	ko:K13212	-	-	-	-	ko00000,ko03041	-	-	-	LUC7
TRINITY_DN107536_c0_g1.p1	7029.ACYPI35019-PA	5.58e-41	138.0	KOG4585@1|root,KOG4585@2759|Eukaryota	2759|Eukaryota	B	nuclease activity	-	-	-	-	-	-	-	-	-	-	-	-	DDE_Tnp_4
TRINITY_DN10753_c0_g1.p1	6669.EFX73752	4.4e-153	452.0	COG0584@1|root,KOG2421@2759|Eukaryota,38EQN@33154|Opisthokonta,3BBJ6@33208|Metazoa,3CUAZ@33213|Bilateria,41U7X@6656|Arthropoda	33208|Metazoa	L	starch binding. It is involved in the biological process described with lipid metabolic process	GPCPD1	GO:0003674,GO:0003824,GO:0005488,GO:0005515,GO:0005575,GO:0005622,GO:0005623,GO:0005737,GO:0005829,GO:0006629,GO:0006644,GO:0006650,GO:0006793,GO:0006796,GO:0006873,GO:0007275,GO:0007517,GO:0007519,GO:0008081,GO:0008092,GO:0008150,GO:0008152,GO:0008889,GO:0009056,GO:0009395,GO:0009888,GO:0009987,GO:0014706,GO:0016042,GO:0016787,GO:0016788,GO:0017022,GO:0019637,GO:0019725,GO:0030002,GO:0030320,GO:…	3.1.4.2	ko:K18695	ko00564,ko05231,map00564,map05231	-	R01030,R01470	RC00017,RC00425	ko00000,ko00001,ko01000	-	-	-	CBM_20,GDPD
TRINITY_DN10758_c0_g1.p1	136037.KDR24167	1.77e-172	497.0	KOG1891@1|root,KOG1891@2759|Eukaryota,38CYG@33154|Opisthokonta,3BEBH@33208|Metazoa,3CXCX@33213|Bilateria,41TYI@6656|Arthropoda,3SH3W@50557|Insecta	33208|Metazoa	A	scaffold protein	SAV1	GO:0001942,GO:0002065,GO:0003007,GO:0003205,GO:0003206,GO:0003231,GO:0003279,GO:0003281,GO:0003674,GO:0005488,GO:0005515,GO:0005575,GO:0005622,GO:0005623,GO:0005634,GO:0005737,GO:0005829,GO:0006355,GO:0007154,GO:0007165,GO:0007275,GO:0007507,GO:0008150,GO:0008285,GO:0008544,GO:0009653,GO:0009887,GO:0009888,GO:0009889,GO:0009913,GO:0009987,GO:0010468,GO:0010556,GO:0010941,GO:0010942,GO:0016202,GO:…	-	ko:K16686	ko04214,ko04390,ko04391,ko04392,map04214,map04390,map04391,map04392	M00683	-	-	ko00000,ko00001,ko00002	-	-	-	WW
TRINITY_DN1075_c0_g1.p1	136037.KDR22489	1.21e-238	680.0	KOG0613@1|root,KOG0613@2759|Eukaryota,38BAS@33154|Opisthokonta,3B9IR@33208|Metazoa,3CRJW@33213|Bilateria,41TWY@6656|Arthropoda,3T014@50557|Insecta	33208|Metazoa	Z	Belongs to the protein kinase superfamily	-	-	2.7.11.18	ko:K00907	ko04020,ko04022,ko04270,ko04371,ko04510,ko04611,ko04810,ko04921,ko04971,map04020,map04022,map04270,map04371,map04510,map04611,map04810,map04921,map04971	-	-	-	ko00000,ko00001,ko01000,ko01001	-	-	-	I-set,Pkinase,fn3
TRINITY_DN10762_c0_g1.p1	6087.XP_004205482.1	2.27e-21	89.0	28HC0@1|root,2QPQD@2759|Eukaryota,392P6@33154|Opisthokonta,3BH6I@33208|Metazoa	33208|Metazoa	S	Zinc finger MYM-type protein	-	-	-	-	-	-	-	-	-	-	-	-	DUF4371,Dimer_Tnp_hAT
TRINITY_DN10768_c0_g2.p1	7070.TC002040-PA	3.6e-08	58.9	COG2801@1|root,2SBU7@2759|Eukaryota	2759|Eukaryota	L	transposition	-	-	-	-	-	-	-	-	-	-	-	-	-
TRINITY_DN10768_c0_g3.p1	7739.XP_002610750.1	6.83e-162	468.0	COG0153@1|root,KOG0631@2759|Eukaryota,38HFX@33154|Opisthokonta,3BGCU@33208|Metazoa,3CWGJ@33213|Bilateria,4835A@7711|Chordata	33208|Metazoa	G	galactitol metabolic process	GALK1	GO:0000166,GO:0003674,GO:0003824,GO:0004335,GO:0005488,GO:0005524,GO:0005534,GO:0005575,GO:0005622,GO:0005623,GO:0005737,GO:0005829,GO:0005975,GO:0005996,GO:0006012,GO:0006059,GO:0006066,GO:0006082,GO:0006090,GO:0006091,GO:0006096,GO:0006139,GO:0006163,GO:0006164,GO:0006165,GO:0006725,GO:0006732,GO:0006733,GO:0006753,GO:0006754,GO:0006757,GO:0006793,GO:0006796,GO:0006807,GO:0008144,GO:0008150,GO:…	2.7.1.6	ko:K00849	ko00052,ko00520,ko01100,map00052,map00520,map01100	M00554,M00632	R01092	RC00002,RC00078	ko00000,ko00001,ko00002,ko01000,ko04147	-	-	-	GHMP_kinases_C,GHMP_kinases_N,GalKase_gal_bdg
TRINITY_DN10774_c0_g1.p1	136037.KDR12445	0.0	2104.0	COG5179@1|root,KOG0008@2759|Eukaryota,38F7T@33154|Opisthokonta,3BCAB@33208|Metazoa,3CTD8@33213|Bilateria,41WK5@6656|Arthropoda,3SG1A@50557|Insecta	33208|Metazoa	K	binding. It is involved in the biological process described with regulation of transcription, DNA-templated	TAF1	GO:0000003,GO:0000122,GO:0000209,GO:0000228,GO:0000280,GO:0000428,GO:0000785,GO:0000790,GO:0000976,GO:0000977,GO:0000979,GO:0000981,GO:0000988,GO:0000989,GO:0001012,GO:0001046,GO:0001047,GO:0001067,GO:0001076,GO:0001085,GO:0001129,GO:0001132,GO:0002039,GO:0003674,GO:0003676,GO:0003677,GO:0003690,GO:0003700,GO:0003712,GO:0003713,GO:0003824,GO:0004402,GO:0004672,GO:0004674,GO:0004842,GO:0005488,GO:…	-	ko:K03125	ko03022,map03022	-	-	-	ko00000,ko00001,ko01001,ko03021,ko03036	-	-	-	Bromodomain,DUF3591,TBP-binding,zf-CCHC_6
TRINITY_DN10774_c0_g2.p1	34740.HMEL010583-PA	4.76e-32	125.0	COG5179@1|root,KOG0008@2759|Eukaryota,38F7T@33154|Opisthokonta,3BCAB@33208|Metazoa,3CTD8@33213|Bilateria,41WK5@6656|Arthropoda,3SG1A@50557|Insecta,445GS@7088|Lepidoptera	33208|Metazoa	K	binding. It is involved in the biological process described with regulation of transcription, DNA-templated	TAF1	GO:0000003,GO:0000122,GO:0000209,GO:0000228,GO:0000280,GO:0000428,GO:0000785,GO:0000790,GO:0000976,GO:0000977,GO:0000979,GO:0000981,GO:0000988,GO:0000989,GO:0001012,GO:0001046,GO:0001047,GO:0001067,GO:0001076,GO:0001085,GO:0001129,GO:0001132,GO:0002039,GO:0003674,GO:0003676,GO:0003677,GO:0003690,GO:0003700,GO:0003712,GO:0003713,GO:0003824,GO:0004402,GO:0004672,GO:0004674,GO:0004842,GO:0005488,GO:…	-	ko:K03125	ko03022,map03022	-	-	-	ko00000,ko00001,ko01001,ko03021,ko03036	-	-	-	Bromodomain,DUF3591,TBP-binding,zf-CCHC_6
TRINITY_DN10775_c0_g6.p1	136037.KDR15133	2.48e-12	70.5	KOG1075@1|root,KOG1075@2759|Eukaryota,3AB6K@33154|Opisthokonta,3BUWN@33208|Metazoa,3DBXU@33213|Bilateria	33208|Metazoa	S	Ribonuclease H protein	-	-	-	-	-	-	-	-	-	-	-	-	Exo_endo_phos_2,RVT_1
TRINITY_DN10778_c8_g1.p2	120017.I2FSN2	3.76e-15	73.6	28N8N@1|root,2QUTZ@2759|Eukaryota,39XUZ@33154|Opisthokonta,3P1DR@4751|Fungi,3VB53@5204|Basidiomycota,3N5C9@452284|Ustilaginomycotina	4751|Fungi	S	DDE superfamily endonuclease	-	-	-	-	-	-	-	-	-	-	-	-	DDE_3,HTH_Tnp_Tc3_2
TRINITY_DN1078_c0_g1.p1	7425.NV13768-PA	2.26e-265	765.0	COG1506@1|root,KOG2100@2759|Eukaryota,38BKR@33154|Opisthokonta,3BCS1@33208|Metazoa,3CUAD@33213|Bilateria,41YK4@6656|Arthropoda,3SJFR@50557|Insecta,46HXX@7399|Hymenoptera	33208|Metazoa	O	Dipeptidyl peptidase IV (DPP IV) N-terminal region	DPP10	GO:0001508,GO:0001618,GO:0001662,GO:0001666,GO:0001667,GO:0001726,GO:0001775,GO:0002020,GO:0002209,GO:0002376,GO:0002682,GO:0002684,GO:0002694,GO:0002696,GO:0002697,GO:0002703,GO:0002706,GO:0002709,GO:0002791,GO:0002819,GO:0002822,GO:0003008,GO:0003674,GO:0003824,GO:0004175,GO:0004177,GO:0004222,GO:0004252,GO:0005102,GO:0005178,GO:0005488,GO:0005515,GO:0005518,GO:0005575,GO:0005576,GO:0005615,GO:…	3.4.14.5	ko:K01278,ko:K08674	ko04974,map04974	-	-	-	ko00000,ko00001,ko01000,ko01002,ko04090,ko04147	-	-	-	DPPIV_N,Peptidase_S9
TRINITY_DN10795_c0_g1.p1	136037.KDR13964	7.23e-48	179.0	28KS5@1|root,2QT8A@2759|Eukaryota,38F5D@33154|Opisthokonta,3BABS@33208|Metazoa,3CZ95@33213|Bilateria,422G3@6656|Arthropoda,3SR7S@50557|Insecta	33208|Metazoa	S	Coiled-coil domain-containing protein 77	CCDC77	GO:0005575,GO:0005622,GO:0005623,GO:0005813,GO:0005815,GO:0005856,GO:0015630,GO:0043226,GO:0043228,GO:0043229,GO:0043232,GO:0044422,GO:0044424,GO:0044430,GO:0044446,GO:0044464	-	ko:K16757	-	-	-	-	ko00000,ko03036	-	-	-	-
TRINITY_DN10799_c0_g1.p1	136037.KDR24271	4.51e-80	254.0	COG3386@1|root,2QU9G@2759|Eukaryota,39S1Z@33154|Opisthokonta,3BI9Y@33208|Metazoa,3D4VG@33213|Bilateria,41YGJ@6656|Arthropoda,3SIR9@50557|Insecta	33208|Metazoa	G	melanin biosynthetic process	Y-e3	GO:0006582,GO:0006725,GO:0007275,GO:0008150,GO:0008152,GO:0009058,GO:0009987,GO:0018958,GO:0019438,GO:0019748,GO:0032501,GO:0032502,GO:0042335,GO:0042438,GO:0042440,GO:0043473,GO:0044237,GO:0044249,GO:0044550,GO:0046148,GO:0046189,GO:0048066,GO:0048067,GO:0048856,GO:0071704,GO:1901360,GO:1901362,GO:1901576,GO:1901615,GO:1901617	-	-	-	-	-	-	-	-	-	-	MRJP
TRINITY_DN1079_c0_g1.p1	6669.EFX85169	4.99e-142	429.0	COG0252@1|root,KOG0503@2759|Eukaryota,38D57@33154|Opisthokonta,3BFKQ@33208|Metazoa,3CR8B@33213|Bilateria,41X1K@6656|Arthropoda	33208|Metazoa	E	It is involved in the biological process described with cellular amino acid metabolic process	-	GO:0003674,GO:0003824,GO:0004067,GO:0006082,GO:0006520,GO:0006528,GO:0006530,GO:0006807,GO:0008150,GO:0008152,GO:0009056,GO:0009063,GO:0009064,GO:0009065,GO:0009066,GO:0009068,GO:0009987,GO:0016054,GO:0016787,GO:0016810,GO:0016811,GO:0019752,GO:0032787,GO:0034641,GO:0043436,GO:0043603,GO:0044237,GO:0044238,GO:0044248,GO:0044281,GO:0044282,GO:0046395,GO:0071704,GO:0072329,GO:1901564,GO:1901565,GO:…	3.1.1.47,3.1.1.5,3.5.1.1	ko:K13278	-	-	-	-	ko00000,ko01000	-	-	-	Ank_2,Ank_3,Ank_4,Asparaginase
TRINITY_DN107_c0_g1.p1	136037.KDR21973	3.84e-207	581.0	KOG1608@1|root,KOG1608@2759|Eukaryota,394IF@33154|Opisthokonta,3BDBK@33208|Metazoa,3CYGX@33213|Bilateria,41VUY@6656|Arthropoda,3SJH2@50557|Insecta	33208|Metazoa	U	Translocating chain-associated membrane protein	TRAM1	GO:0003674,GO:0005575,GO:0005622,GO:0005623,GO:0005737,GO:0005783,GO:0005789,GO:0005791,GO:0005886,GO:0006605,GO:0006612,GO:0006613,GO:0006614,GO:0006616,GO:0006810,GO:0006886,GO:0006897,GO:0006909,GO:0007154,GO:0007165,GO:0008104,GO:0008150,GO:0009987,GO:0012505,GO:0015031,GO:0015833,GO:0016020,GO:0016021,GO:0016192,GO:0023052,GO:0030425,GO:0031224,GO:0031984,GO:0033036,GO:0033365,GO:0034613,GO:…	-	ko:K14010	ko04141,map04141	-	-	-	ko00000,ko00001	-	-	-	TRAM1,TRAM_LAG1_CLN8
TRINITY_DN10803_c0_g2.p1	136037.KDR07531	5.84e-123	358.0	COG1028@1|root,KOG0725@2759|Eukaryota,38BUC@33154|Opisthokonta,3BC34@33208|Metazoa,3D09G@33213|Bilateria,41TU2@6656|Arthropoda,3SZ4C@50557|Insecta	33208|Metazoa	Q	Oxidoreductase activity. It is involved in the biological process described with metabolic process	-	-	-	-	-	-	-	-	-	-	-	-	adh_short,adh_short_C2
TRINITY_DN1080_c0_g1.p1	7091.BGIBMGA003652-TA	1.03e-105	338.0	KOG0977@1|root,KOG0977@2759|Eukaryota,38FB1@33154|Opisthokonta,3BCBQ@33208|Metazoa,3CTT5@33213|Bilateria,41XA8@6656|Arthropoda,3SJ3M@50557|Insecta,441TU@7088|Lepidoptera	33208|Metazoa	DY	Intermediate filament protein	LMNB1	GO:0000003,GO:0000226,GO:0000278,GO:0000280,GO:0000910,GO:0001654,GO:0001666,GO:0001745,GO:0001763,GO:0001932,GO:0001934,GO:0002009,GO:0002682,GO:0002683,GO:0003006,GO:0003674,GO:0005102,GO:0005198,GO:0005488,GO:0005515,GO:0005575,GO:0005622,GO:0005623,GO:0005634,GO:0005635,GO:0005637,GO:0005638,GO:0005652,GO:0005654,GO:0005737,GO:0005829,GO:0005856,GO:0005882,GO:0006325,GO:0006342,GO:0006355,GO:…	-	ko:K07611,ko:K12641,ko:K20478	ko04210,ko04214,ko05410,ko05412,ko05414,map04210,map04214,map05410,map05412,map05414	-	-	-	ko00000,ko00001,ko04131,ko04812	-	-	-	Filament,LTD
TRINITY_DN10811_c0_g1.p1	12957.ACEP28054-PA	2.49e-26	107.0	COG5307@1|root,KOG0932@2759|Eukaryota,38HIY@33154|Opisthokonta,3BDCP@33208|Metazoa,3CX3V@33213|Bilateria,41WUU@6656|Arthropoda,3SGA6@50557|Insecta,46HUS@7399|Hymenoptera	33208|Metazoa	U	Sec7 domain	efa-6	GO:0000139,GO:0000226,GO:0000278,GO:0001558,GO:0001654,GO:0001745,GO:0003674,GO:0005085,GO:0005086,GO:0005488,GO:0005515,GO:0005575,GO:0005622,GO:0005623,GO:0005737,GO:0005794,GO:0005856,GO:0005874,GO:0005886,GO:0005938,GO:0006950,GO:0006996,GO:0006997,GO:0006998,GO:0007010,GO:0007017,GO:0007019,GO:0007049,GO:0007077,GO:0007088,GO:0007275,GO:0007346,GO:0007399,GO:0007423,GO:0007591,GO:0007593,GO:…	-	ko:K12494	ko04144,map04144	-	-	-	ko00000,ko00001,ko04131	-	-	-	PDZ,PH_9,Sec7
TRINITY_DN10819_c0_g1.p1	136037.KDR20314	2.69e-86	265.0	COG2042@1|root,KOG3154@2759|Eukaryota,38FB5@33154|Opisthokonta,3BIFK@33208|Metazoa,3CTKF@33213|Bilateria,41YJG@6656|Arthropoda,3SKAF@50557|Insecta	33208|Metazoa	S	pre-rRNA processing protein involved in ribosome biogenesis	TSR3	GO:0000154,GO:0003674,GO:0003824,GO:0005575,GO:0005622,GO:0005623,GO:0005737,GO:0005829,GO:0006139,GO:0006364,GO:0006396,GO:0006725,GO:0006807,GO:0008150,GO:0008152,GO:0009451,GO:0009987,GO:0010467,GO:0016070,GO:0016072,GO:0016740,GO:0022613,GO:0030490,GO:0034470,GO:0034641,GO:0034660,GO:0042254,GO:0042274,GO:0043170,GO:0043412,GO:0044085,GO:0044237,GO:0044238,GO:0044424,GO:0044444,GO:0044464,GO:…	-	ko:K09140	-	-	-	-	ko00000,ko03009	-	-	-	RLI,Ribo_biogen_C
TRINITY_DN10821_c0_g1.p1	136037.KDR23410	1.74e-89	266.0	COG2075@1|root,KOG1723@2759|Eukaryota,39TZ3@33154|Opisthokonta,3BITR@33208|Metazoa,3CRA8@33213|Bilateria,41YMJ@6656|Arthropoda,3SM00@50557|Insecta	33208|Metazoa	J	It is involved in the biological process described with ribosome biogenesis	RSL24D1	GO:0000027,GO:0002181,GO:0003674,GO:0003676,GO:0003723,GO:0003735,GO:0005198,GO:0005488,GO:0005575,GO:0005622,GO:0005623,GO:0005634,GO:0005730,GO:0005737,GO:0005829,GO:0005840,GO:0006412,GO:0006518,GO:0006807,GO:0006996,GO:0008150,GO:0008152,GO:0009058,GO:0009059,GO:0009987,GO:0010467,GO:0015934,GO:0016043,GO:0019538,GO:0022607,GO:0022613,GO:0022618,GO:0022625,GO:0022626,GO:0031974,GO:0031981,GO:…	-	ko:K02896	ko03010,map03010	M00177,M00179	-	-	br01610,ko00000,ko00001,ko00002,ko03011	-	-	-	Ribosomal_L24e
TRINITY_DN108275_c0_g1.p2	121225.PHUM027030-PA	1.83e-60	193.0	COG1131@1|root,KOG0059@2759|Eukaryota	2759|Eukaryota	V	ATPase activity, coupled to transmembrane movement of substances	-	GO:0003674,GO:0003824,GO:0005215,GO:0005575,GO:0005623,GO:0005886,GO:0006810,GO:0008150,GO:0015399,GO:0015405,GO:0016020,GO:0016021,GO:0016462,GO:0016787,GO:0016817,GO:0016818,GO:0016887,GO:0017111,GO:0022804,GO:0022857,GO:0031224,GO:0032991,GO:0042623,GO:0042626,GO:0043190,GO:0043492,GO:0044425,GO:0044459,GO:0044464,GO:0051179,GO:0051234,GO:0055085,GO:0071944,GO:0098533,GO:0098796,GO:0098797,GO:…	-	-	-	-	-	-	-	-	-	-	ABC2_membrane,ABC2_membrane_3,ABC_tran
TRINITY_DN108280_c0_g1.p1	132113.XP_003488870.1	0.0	968.0	KOG3626@1|root,KOG3626@2759|Eukaryota,38TSY@33154|Opisthokonta,3BI05@33208|Metazoa,3CWYC@33213|Bilateria,41XPD@6656|Arthropoda,3SG5Z@50557|Insecta,46FFW@7399|Hymenoptera	33208|Metazoa	Q	Solute carrier organic anion transporter family member	-	GO:0003674,GO:0005215,GO:0005575,GO:0005622,GO:0005623,GO:0005886,GO:0005887,GO:0006810,GO:0006811,GO:0006820,GO:0008150,GO:0008509,GO:0008514,GO:0015075,GO:0015291,GO:0015347,GO:0015711,GO:0016020,GO:0016021,GO:0022804,GO:0022857,GO:0031224,GO:0031226,GO:0034220,GO:0043226,GO:0043229,GO:0043252,GO:0044424,GO:0044425,GO:0044459,GO:0044464,GO:0051179,GO:0051234,GO:0055085,GO:0071702,GO:0071944,GO:…	-	ko:K14353	-	-	-	-	ko00000,ko02000	2.A.60.1	-	-	Kazal_2,OATP
TRINITY_DN108291_c0_g1.p1	400682.PAC_15712560	1.53e-10	68.6	2D8A4@1|root,2S5B0@2759|Eukaryota,3AP5B@33154|Opisthokonta,3C1EP@33208|Metazoa	33208|Metazoa	-	-	-	-	-	-	-	-	-	-	-	-	-	-	-
TRINITY_DN108298_c0_g1.p1	7029.ACYPI29936-PA	2.7e-57	190.0	2BXPG@1|root,2S2FM@2759|Eukaryota,3A3WK@33154|Opisthokonta,3BRCR@33208|Metazoa,3D8NG@33213|Bilateria	33208|Metazoa	-	-	-	-	-	-	-	-	-	-	-	-	-	-	-
TRINITY_DN108299_c0_g1.p1	13249.RPRC010607-PA	1.51e-18	91.7	COG2801@1|root,KOG0017@2759|Eukaryota,38F42@33154|Opisthokonta,3BA5H@33208|Metazoa,3CZSS@33213|Bilateria,41Y67@6656|Arthropoda,3SGFP@50557|Insecta,3EDC8@33342|Paraneoptera	33208|Metazoa	L	Reverse transcriptase (RNA-dependent DNA polymerase)	-	-	-	-	-	-	-	-	-	-	-	-	RVT_1,Retrotrans_gag,rve,zf-H2C2
TRINITY_DN1082_c0_g1.p1	136037.KDR15715	7.22e-138	393.0	KOG3077@1|root,KOG3077@2759|Eukaryota,38VD4@33154|Opisthokonta,3BB25@33208|Metazoa,3CV22@33213|Bilateria,41W4Q@6656|Arthropoda,3SH9U@50557|Insecta	33208|Metazoa	S	Neddylation of cullins play an essential role in the regulation of SCF-type complexes activity	DCUN1D5	GO:0000151,GO:0003674,GO:0005488,GO:0005515,GO:0005575,GO:0005622,GO:0005623,GO:0005634,GO:0006464,GO:0006807,GO:0008150,GO:0008152,GO:0009892,GO:0009893,GO:0009987,GO:0010604,GO:0010605,GO:0019222,GO:0019538,GO:0019899,GO:0031323,GO:0031324,GO:0031325,GO:0031396,GO:0031398,GO:0031399,GO:0031400,GO:0031401,GO:0031624,GO:0032182,GO:0032268,GO:0032269,GO:0032270,GO:0032446,GO:0032991,GO:0036211,GO:…	-	ko:K17824	-	-	-	-	ko00000,ko04121	-	-	-	Cullin_binding
TRINITY_DN108307_c0_g1.p1	136037.KDR22305	9.04e-118	352.0	KOG2932@1|root,KOG2932@2759|Eukaryota,39UUR@33154|Opisthokonta,3B9EB@33208|Metazoa,3CW4Z@33213|Bilateria,41WIZ@6656|Arthropoda,3SKKP@50557|Insecta	33208|Metazoa	O	Zinc ion binding	CBLL1	GO:0000151,GO:0001510,GO:0001667,GO:0001700,GO:0002009,GO:0003002,GO:0003674,GO:0003824,GO:0004842,GO:0005488,GO:0005515,GO:0005575,GO:0005622,GO:0005623,GO:0005634,GO:0005654,GO:0005737,GO:0005829,GO:0005886,GO:0006139,GO:0006464,GO:0006725,GO:0006807,GO:0006928,GO:0006996,GO:0007010,GO:0007015,GO:0007155,GO:0007162,GO:0007275,GO:0007389,GO:0007391,GO:0007424,GO:0007427,GO:0007494,GO:0008150,GO:…	2.3.2.27	ko:K15685,ko:K15714	-	-	-	-	ko00000,ko01000,ko04121,ko04131	-	-	-	-
TRINITY_DN108313_c0_g1.p1	136037.KDR11137	2e-92	307.0	KOG3322@1|root,KOG3322@2759|Eukaryota,38HEX@33154|Opisthokonta,3BAKK@33208|Metazoa,3CZRN@33213|Bilateria,41THT@6656|Arthropoda,3SIG8@50557|Insecta	33208|Metazoa	A	Ribonuclease P activity. It is involved in the biological process described with tRNA 5'-leader removal	POP1	GO:0000171,GO:0000172,GO:0000966,GO:0001682,GO:0003674,GO:0003824,GO:0004518,GO:0004519,GO:0004521,GO:0004526,GO:0004540,GO:0004549,GO:0005575,GO:0005622,GO:0005623,GO:0005634,GO:0005654,GO:0005655,GO:0005730,GO:0005732,GO:0006139,GO:0006364,GO:0006396,GO:0006399,GO:0006401,GO:0006725,GO:0006807,GO:0008033,GO:0008150,GO:0008152,GO:0009056,GO:0009057,GO:0009987,GO:0010467,GO:0016070,GO:0016072,GO:…	3.1.26.5	ko:K01164	ko03008,ko03013,map03008,map03013	-	-	-	ko00000,ko00001,ko01000,ko03009,ko03016,ko03029	-	-	-	POP1,POPLD
TRINITY_DN108325_c0_g1.p1	9555.ENSPANP00000018727	2.27e-176	528.0	KOG1883@1|root,KOG1883@2759|Eukaryota,38X8Y@33154|Opisthokonta,3BD4U@33208|Metazoa,3D1RI@33213|Bilateria,480A9@7711|Chordata,497M1@7742|Vertebrata,3JAPE@40674|Mammalia,35B87@314146|Euarchontoglires,4M5T5@9443|Primates,3691X@314294|Cercopithecoidea	33208|Metazoa	K	Mediator of RNA polymerase II transcription subunit 23 isoform	MED23	GO:0000151,GO:0002682,GO:0002684,GO:0002685,GO:0002687,GO:0002691,GO:0002693,GO:0003674,GO:0003712,GO:0003713,GO:0005488,GO:0005515,GO:0005575,GO:0005622,GO:0005623,GO:0005634,GO:0005654,GO:0005667,GO:0006139,GO:0006351,GO:0006352,GO:0006355,GO:0006357,GO:0006366,GO:0006367,GO:0006464,GO:0006725,GO:0006807,GO:0006950,GO:0006952,GO:0007275,GO:0007399,GO:0008150,GO:0008152,GO:0009058,GO:0009059,GO:…	-	ko:K15166	-	-	-	-	ko00000,ko03021	-	-	-	Med23
TRINITY_DN108329_c0_g1.p1	136037.KDR17548	0.0	1161.0	KOG1699@1|root,KOG1699@2759|Eukaryota,38EIR@33154|Opisthokonta,3B9QM@33208|Metazoa,3CV4D@33213|Bilateria,41X52@6656|Arthropoda,3SHK7@50557|Insecta	33208|Metazoa	S	CAS1 domain-containing protein	CASD1	GO:0000139,GO:0003674,GO:0003824,GO:0005575,GO:0005622,GO:0005623,GO:0005737,GO:0005794,GO:0005975,GO:0007154,GO:0007267,GO:0008150,GO:0008152,GO:0008374,GO:0009987,GO:0012505,GO:0016020,GO:0016021,GO:0016407,GO:0016413,GO:0016740,GO:0016746,GO:0016747,GO:0023052,GO:0030154,GO:0030173,GO:0031090,GO:0031224,GO:0031228,GO:0031300,GO:0031301,GO:0031984,GO:0032502,GO:0043226,GO:0043227,GO:0043229,GO:…	2.3.1.45	ko:K03377	-	-	-	-	ko00000,ko01000	-	-	-	Cas1_AcylT
TRINITY_DN108331_c0_g1.p1	136037.KDR15812	0.0	1135.0	KOG0799@1|root,KOG4157@1|root,KOG0799@2759|Eukaryota,KOG4157@2759|Eukaryota,38G8Y@33154|Opisthokonta,3BC4H@33208|Metazoa,3CTMT@33213|Bilateria,41YHA@6656|Arthropoda,3SI3Y@50557|Insecta	33208|Metazoa	GO	activity. It is involved in the biological process described with glycosaminoglycan biosynthetic process	XYLT2	GO:0000003,GO:0000139,GO:0002009,GO:0002119,GO:0002164,GO:0003674,GO:0003824,GO:0005575,GO:0005622,GO:0005623,GO:0005737,GO:0005794,GO:0005975,GO:0005996,GO:0006022,GO:0006023,GO:0006024,GO:0006029,GO:0006082,GO:0006139,GO:0006725,GO:0006790,GO:0006793,GO:0006807,GO:0006950,GO:0007275,GO:0007399,GO:0007610,GO:0008150,GO:0008152,GO:0008194,GO:0009058,GO:0009059,GO:0009100,GO:0009101,GO:0009225,GO:…	2.4.2.26	ko:K00771	ko00532,ko00534,ko01100,map00532,map00534,map01100	M00057	R05925	-	ko00000,ko00001,ko00002,ko01000,ko01003	-	GT14	-	Branch,WSC,Xylo_C
TRINITY_DN108332_c0_g1.p1	34740.HMEL016910-PA	4.95e-51	167.0	KOG4727@1|root,KOG4727@2759|Eukaryota,39RK5@33154|Opisthokonta,3BHQA@33208|Metazoa,3CVCU@33213|Bilateria,41XVY@6656|Arthropoda,3SFPX@50557|Insecta,4428X@7088|Lepidoptera	33208|Metazoa	A	Zinc-finger double-stranded RNA-binding	ZMAT2	GO:0000375,GO:0000377,GO:0000398,GO:0003674,GO:0003676,GO:0003723,GO:0005488,GO:0005575,GO:0005622,GO:0005623,GO:0005634,GO:0006139,GO:0006396,GO:0006397,GO:0006725,GO:0006807,GO:0008150,GO:0008152,GO:0008380,GO:0009987,GO:0010467,GO:0016070,GO:0016071,GO:0030532,GO:0032991,GO:0034641,GO:0043170,GO:0043226,GO:0043227,GO:0043229,GO:0043231,GO:0044237,GO:0044238,GO:0044422,GO:0044424,GO:0044428,GO:…	-	ko:K12848	ko03040,map03040	-	-	-	ko00000,ko00001,ko03041	-	-	-	zf-C2H2_jaz
TRINITY_DN108340_c0_g1.p1	7029.ACYPI43447-PA	1.29e-61	209.0	2BXPG@1|root,2S2FM@2759|Eukaryota,3A3WK@33154|Opisthokonta,3BRCR@33208|Metazoa,3D8NG@33213|Bilateria,4225N@6656|Arthropoda	33208|Metazoa	-	-	-	-	-	-	-	-	-	-	-	-	-	-	-
TRINITY_DN108344_c0_g1.p1	10224.XP_006816593.1	1.13e-63	218.0	KOG3690@1|root,KOG3690@2759|Eukaryota,38BGP@33154|Opisthokonta,3BB1P@33208|Metazoa,3CWJF@33213|Bilateria	33208|Metazoa	O	peptidyl-dipeptidase activity	ACE	GO:0000003,GO:0000323,GO:0001525,GO:0001568,GO:0001655,GO:0001664,GO:0001666,GO:0001678,GO:0001822,GO:0001932,GO:0001934,GO:0001944,GO:0001974,GO:0001990,GO:0001991,GO:0002002,GO:0002003,GO:0002016,GO:0002019,GO:0002237,GO:0002244,GO:0002252,GO:0002262,GO:0002376,GO:0002443,GO:0002444,GO:0002446,GO:0002474,GO:0002520,GO:0002682,GO:0003006,GO:0003008,GO:0003013,GO:0003015,GO:0003018,GO:0003044,GO:…	3.4.15.1	ko:K01283	ko04614,ko04924,ko05142,ko05410,map04614,map04924,map05142,map05410	-	-	-	ko00000,ko00001,ko01000,ko01002,ko04090,ko04147	-	-	-	Peptidase_M2
TRINITY_DN108354_c0_g1.p1	10036.XP_005088378.1	2.46e-77	241.0	COG5032@1|root,KOG0891@2759|Eukaryota,38GFS@33154|Opisthokonta,3BB56@33208|Metazoa,3CV6H@33213|Bilateria,482WQ@7711|Chordata,497MA@7742|Vertebrata,3JFME@40674|Mammalia,35JV8@314146|Euarchontoglires,4PVQ3@9989|Rodentia	33208|Metazoa	L	Region of unknown function (DUF5303)	SMG1	GO:0000003,GO:0000184,GO:0000956,GO:0003006,GO:0003674,GO:0003676,GO:0003677,GO:0003824,GO:0004672,GO:0004674,GO:0005488,GO:0005575,GO:0005622,GO:0005623,GO:0005634,GO:0005654,GO:0005737,GO:0006139,GO:0006259,GO:0006281,GO:0006401,GO:0006402,GO:0006464,GO:0006468,GO:0006629,GO:0006644,GO:0006650,GO:0006725,GO:0006793,GO:0006796,GO:0006807,GO:0006810,GO:0006950,GO:0006974,GO:0007154,GO:0007267,GO:…	2.7.11.1	ko:K08873	ko03015,map03015	-	-	-	ko00000,ko00001,ko01000,ko01001,ko03019	-	-	-	DUF5303,FATC,PI3_PI4_kinase,SMG1
TRINITY_DN108365_c7_g1.p1	121225.PHUM268330-PA	6.15e-276	754.0	COG5277@1|root,KOG0676@2759|Eukaryota,38C0D@33154|Opisthokonta,3BBGP@33208|Metazoa,3CRBJ@33213|Bilateria,41Y31@6656|Arthropoda,3SJA8@50557|Insecta,3E8GV@33342|Paraneoptera	33208|Metazoa	Z	Actin	ACTB	GO:0000123,GO:0000278,GO:0000281,GO:0000910,GO:0003674,GO:0005198,GO:0005200,GO:0005575,GO:0005622,GO:0005623,GO:0005634,GO:0005654,GO:0005737,GO:0005856,GO:0005884,GO:0005886,GO:0005912,GO:0005924,GO:0005925,GO:0006325,GO:0006338,GO:0006464,GO:0006473,GO:0006475,GO:0006807,GO:0006996,GO:0007010,GO:0007015,GO:0007049,GO:0007275,GO:0007507,GO:0007517,GO:0007519,GO:0007528,GO:0008150,GO:0008152,GO:…	-	ko:K05692	ko04015,ko04145,ko04210,ko04390,ko04391,ko04510,ko04520,ko04530,ko04611,ko04670,ko04714,ko04745,ko04810,ko04919,ko04921,ko05100,ko05110,ko05130,ko05131,ko05132,ko05164,ko05205,ko05225,ko05410,ko05412,ko05414,ko05416,ko05418,map04015,map04145,map04210,map04390,map04391,map04510,map04520,map04530,map04611,map04670,map04714,map04745,map04810,map04919,map04921,map05100,map05110,map05130,map05131,map0…	-	-	-	ko00000,ko00001,ko03019,ko03021,ko03029,ko03036,ko04147,ko04812	-	-	-	Actin
TRINITY_DN108367_c1_g1.p1	7425.NV20427-PA	1.22e-10	63.2	COG2801@1|root,KOG0017@2759|Eukaryota,38F42@33154|Opisthokonta,3BA5H@33208|Metazoa,3CWAK@33213|Bilateria,41WI3@6656|Arthropoda,3SIRK@50557|Insecta	33208|Metazoa	O	K02A2.6-like	-	-	-	-	-	-	-	-	-	-	-	-	RVT_1,Retrotrans_gag,rve,zf-CCHC,zf-H2C2
TRINITY_DN108369_c0_g1.p1	136037.KDR22430	0.0	984.0	KOG0973@1|root,KOG0973@2759|Eukaryota,38DG9@33154|Opisthokonta,3BF0C@33208|Metazoa,3CYG3@33213|Bilateria,41Y16@6656|Arthropoda,3SIYC@50557|Insecta	33208|Metazoa	B	Required for replication-independent chromatin assembly and for the periodic repression of histone gene transcription during the cell cycle	HIRA	GO:0000003,GO:0000228,GO:0000785,GO:0000790,GO:0001503,GO:0001649,GO:0001673,GO:0001674,GO:0003674,GO:0003682,GO:0003700,GO:0003712,GO:0003714,GO:0005488,GO:0005575,GO:0005622,GO:0005623,GO:0005634,GO:0005654,GO:0005694,GO:0006323,GO:0006325,GO:0006333,GO:0006334,GO:0006336,GO:0006338,GO:0006355,GO:0006357,GO:0006996,GO:0006997,GO:0007275,GO:0007338,GO:0007369,GO:0008150,GO:0009566,GO:0009653,GO:…	-	ko:K11293	-	-	-	-	ko00000,ko03036	-	-	-	HIRA_B,Hira,WD40
TRINITY_DN108372_c0_g1.p1	126957.SMAR014436-PA	7.43e-40	149.0	KOG3610@1|root,KOG3610@2759|Eukaryota,3A23C@33154|Opisthokonta,3BR7M@33208|Metazoa,3D4NW@33213|Bilateria	33208|Metazoa	T	semaphorin domain	-	-	-	-	-	-	-	-	-	-	-	-	Sema
TRINITY_DN108379_c0_g1.p1	136037.KDR18024	1.92e-252	718.0	COG0699@1|root,KOG0446@2759|Eukaryota,38C4B@33154|Opisthokonta,3BDAS@33208|Metazoa,3CR5R@33213|Bilateria,41YCP@6656|Arthropoda,3SFPM@50557|Insecta	33208|Metazoa	U	Belongs to the TRAFAC class dynamin-like GTPase superfamily. Dynamin Fzo YdjA family	DNM2	GO:0000003,GO:0000041,GO:0000086,GO:0000139,GO:0000166,GO:0000266,GO:0000278,GO:0000281,GO:0000302,GO:0000902,GO:0000910,GO:0000912,GO:0000915,GO:0001505,GO:0001558,GO:0001568,GO:0001654,GO:0001661,GO:0001664,GO:0001667,GO:0001726,GO:0001738,GO:0001745,GO:0001882,GO:0001883,GO:0001891,GO:0001917,GO:0001932,GO:0001933,GO:0001944,GO:0002009,GO:0002028,GO:0002029,GO:0002031,GO:0002064,GO:0002065,GO:…	3.6.5.5	ko:K01528	ko04072,ko04144,ko04721,ko04961,ko05100,map04072,map04144,map04721,map04961,map05100	-	-	-	ko00000,ko00001,ko01000,ko04131,ko04147	-	-	-	Dynamin_M,Dynamin_N,GED,PH
TRINITY_DN108386_c0_g1.p1	9361.ENSDNOP00000011268	5.41e-127	372.0	KOG2041@1|root,KOG2041@2759|Eukaryota,38H4I@33154|Opisthokonta,3BECP@33208|Metazoa,3CW6G@33213|Bilateria,4858Z@7711|Chordata,48WD7@7742|Vertebrata,3J61A@40674|Mammalia	33208|Metazoa	S	Component of the IFT complex A (IFT-A), a complex required for retrograde ciliary transport. Required for ciliogenesis. May promote CASP3 activation and TNF-stimulated apoptosis	WDR35	GO:0001505,GO:0001678,GO:0001889,GO:0002237,GO:0003008,GO:0003013,GO:0003018,GO:0003674,GO:0005488,GO:0005543,GO:0005575,GO:0005622,GO:0005623,GO:0005737,GO:0005813,GO:0005815,GO:0005856,GO:0005929,GO:0005930,GO:0006810,GO:0006928,GO:0006935,GO:0006996,GO:0007017,GO:0007018,GO:0007275,GO:0008015,GO:0008104,GO:0008150,GO:0008289,GO:0009605,GO:0009607,GO:0009617,GO:0009636,GO:0009743,GO:0009746,GO:…	-	ko:K19674	-	-	-	-	ko00000,ko03036	-	-	-	ANAPC4_WD40,WD40
TRINITY_DN108392_c0_g1.p1	136037.KDR13121	2.36e-290	800.0	COG5531@1|root,KOG2570@2759|Eukaryota,38CY5@33154|Opisthokonta,3B98S@33208|Metazoa,3CU8T@33213|Bilateria,41W0S@6656|Arthropoda,3SJN3@50557|Insecta	33208|Metazoa	BK	SWI complex, BAF60b domains	SMARCD2	GO:0000228,GO:0000785,GO:0000790,GO:0000791,GO:0000793,GO:0001085,GO:0001654,GO:0001672,GO:0002052,GO:0003002,GO:0003007,GO:0003128,GO:0003139,GO:0003205,GO:0003206,GO:0003207,GO:0003208,GO:0003211,GO:0003215,GO:0003219,GO:0003231,GO:0003407,GO:0003674,GO:0003676,GO:0003677,GO:0003682,GO:0003712,GO:0003713,GO:0005102,GO:0005198,GO:0005488,GO:0005515,GO:0005575,GO:0005622,GO:0005623,GO:0005634,GO:…	-	ko:K11650	ko04714,ko05225,map04714,map05225	-	-	-	ko00000,ko00001,ko03021,ko03036	-	-	-	SWIB
TRINITY_DN1083_c0_g1.p1	7070.TC003319-PA	2.45e-117	335.0	28XZS@1|root,2R4TC@2759|Eukaryota,39RP2@33154|Opisthokonta,3BBGQ@33208|Metazoa,3D26E@33213|Bilateria,41U3K@6656|Arthropoda,3SHT1@50557|Insecta	33208|Metazoa	S	negative regulation of smoothened signaling pathway	C16orf52	GO:0005575,GO:0005622,GO:0005623,GO:0005737,GO:0005794,GO:0005886,GO:0005929,GO:0007275,GO:0007399,GO:0008150,GO:0008589,GO:0009966,GO:0009968,GO:0009987,GO:0010646,GO:0010648,GO:0012505,GO:0016020,GO:0022008,GO:0023051,GO:0023057,GO:0030154,GO:0031090,GO:0031253,GO:0031647,GO:0032501,GO:0032502,GO:0042995,GO:0043226,GO:0043227,GO:0043229,GO:0043231,GO:0044422,GO:0044424,GO:0044425,GO:0044441,GO:…	-	-	-	-	-	-	-	-	-	-	L_HMGIC_fpl
TRINITY_DN108403_c0_g1.p1	136037.KDR09873	0.0	2505.0	KOG1875@1|root,KOG1875@2759|Eukaryota,39KXG@33154|Opisthokonta,3BBFV@33208|Metazoa,3CWST@33213|Bilateria,41XJE@6656|Arthropoda,3SGBS@50557|Insecta	33208|Metazoa	K	Component of the Mediator complex, a coactivator involved in the regulated transcription of nearly all RNA polymerase II-dependent genes. Mediator functions as a bridge to convey information from gene-specific regulatory proteins to the basal RNA polymerase II transcription machinery. Mediator is recruited to promoters by direct interactions with regulatory proteins and serves as a scaffold for t…	MED14	GO:0000428,GO:0003674,GO:0003712,GO:0003713,GO:0005102,GO:0005488,GO:0005515,GO:0005575,GO:0005622,GO:0005623,GO:0005634,GO:0005654,GO:0005667,GO:0006139,GO:0006351,GO:0006352,GO:0006355,GO:0006357,GO:0006366,GO:0006367,GO:0006725,GO:0006807,GO:0007154,GO:0007165,GO:0008134,GO:0008150,GO:0008152,GO:0009058,GO:0009059,GO:0009719,GO:0009725,GO:0009755,GO:0009889,GO:0009891,GO:0009893,GO:0009987,GO:…	-	ko:K15156	ko04919,map04919	-	-	-	ko00000,ko00001,ko03021	-	-	-	Med14
TRINITY_DN108405_c0_g1.p1	7029.ACYPI51791-PA	3.19e-19	85.5	2AENI@1|root,2RYW1@2759|Eukaryota,39ZI9@33154|Opisthokonta,3BQBS@33208|Metazoa,3D2GS@33213|Bilateria,41TJ8@6656|Arthropoda,3SQF4@50557|Insecta	33208|Metazoa	-	-	-	-	-	-	-	-	-	-	-	-	-	-	-
TRINITY_DN108410_c0_g1.p1	281687.CJA31973	8.07e-52	180.0	COG2801@1|root,KOG0017@2759|Eukaryota,38F42@33154|Opisthokonta,3BA5H@33208|Metazoa,3CZSS@33213|Bilateria,40FA2@6231|Nematoda	33208|Metazoa	L	K02A2.6-like	-	-	-	-	-	-	-	-	-	-	-	-	Asp_protease_2,RVT_1,gag-asp_proteas,rve,zf-CCHC,zf-H2C2
TRINITY_DN108423_c0_g1.p1	7425.NV14333-PA	2.3e-252	706.0	COG2124@1|root,KOG0157@2759|Eukaryota,38CHP@33154|Opisthokonta,3B9GY@33208|Metazoa,3CSG8@33213|Bilateria,41U3I@6656|Arthropoda,3SHJ4@50557|Insecta,46E58@7399|Hymenoptera	33208|Metazoa	Q	Cytochrome P450	-	GO:0003008,GO:0007600,GO:0008150,GO:0019233,GO:0032501,GO:0050877	-	ko:K15001	-	-	-	-	ko00000,ko00199,ko01000	-	-	-	p450
TRINITY_DN108431_c0_g1.p1	136037.KDR16592	3.11e-119	365.0	COG0659@1|root,KOG0236@2759|Eukaryota,39S7E@33154|Opisthokonta,3BJ6V@33208|Metazoa,3D3VP@33213|Bilateria,41UYU@6656|Arthropoda,3SHVZ@50557|Insecta	33208|Metazoa	P	Sulfate transmembrane transporter activity. It is involved in the biological process described with sulfate transport	-	GO:0003674,GO:0005215,GO:0005216,GO:0005253,GO:0005254,GO:0005310,GO:0005342,GO:0005575,GO:0005623,GO:0005886,GO:0005887,GO:0006810,GO:0006811,GO:0006820,GO:0006821,GO:0006835,GO:0006873,GO:0006885,GO:0008150,GO:0008272,GO:0008509,GO:0008514,GO:0009987,GO:0015075,GO:0015103,GO:0015106,GO:0015108,GO:0015116,GO:0015267,GO:0015291,GO:0015297,GO:0015301,GO:0015318,GO:0015698,GO:0015701,GO:0015711,GO:…	-	ko:K14708	-	-	-	-	ko00000,ko02000	2.A.53.1	-	-	STAS,Sulfate_transp
TRINITY_DN108434_c1_g1.p1	7029.ACYPI003658-PA	4.84e-46	176.0	28N9A@1|root,2QUUQ@2759|Eukaryota,38BQI@33154|Opisthokonta,3BIAP@33208|Metazoa,3D0KJ@33213|Bilateria,4218X@6656|Arthropoda,3SNNW@50557|Insecta,3EDKX@33342|Paraneoptera	33208|Metazoa	S	Amnionless	AMN	GO:0003008,GO:0003014,GO:0003674,GO:0005102,GO:0005488,GO:0005515,GO:0005575,GO:0005576,GO:0005615,GO:0005622,GO:0005623,GO:0005737,GO:0005768,GO:0005886,GO:0005903,GO:0006725,GO:0006766,GO:0006767,GO:0006807,GO:0006810,GO:0006892,GO:0006893,GO:0006897,GO:0006898,GO:0007588,GO:0008104,GO:0008150,GO:0008152,GO:0009235,GO:0009987,GO:0010008,GO:0012505,GO:0015031,GO:0015833,GO:0015889,GO:0015893,GO:…	-	ko:K18259	-	-	-	-	ko00000,ko04147	-	-	-	Amnionless
TRINITY_DN108438_c0_g1.p1	69319.XP_008547624.1	1.94e-244	670.0	COG0639@1|root,KOG0374@2759|Eukaryota,38BV2@33154|Opisthokonta,3B9MQ@33208|Metazoa,3CRW5@33213|Bilateria,41VYT@6656|Arthropoda,3SJ1J@50557|Insecta,46JNV@7399|Hymenoptera	33208|Metazoa	T	Serine threonine-protein phosphatase	PPP1CC	GO:0000003,GO:0000070,GO:0000164,GO:0000226,GO:0000278,GO:0000280,GO:0000819,GO:0000902,GO:0000904,GO:0001763,GO:0002009,GO:0003006,GO:0003008,GO:0003674,GO:0003824,GO:0004721,GO:0004722,GO:0005488,GO:0005515,GO:0005521,GO:0005575,GO:0005622,GO:0005623,GO:0005634,GO:0005635,GO:0005654,GO:0005694,GO:0005700,GO:0005730,GO:0005737,GO:0005739,GO:0005740,GO:0005741,GO:0005829,GO:0005886,GO:0005911,GO:…	3.1.3.16	ko:K06269	ko03015,ko04022,ko04024,ko04113,ko04114,ko04218,ko04261,ko04270,ko04390,ko04510,ko04611,ko04720,ko04728,ko04750,ko04810,ko04910,ko04921,ko04931,ko05031,ko05034,ko05168,ko05205,map03015,map04022,map04024,map04113,map04114,map04218,map04261,map04270,map04390,map04510,map04611,map04720,map04728,map04750,map04810,map04910,map04921,map04931,map05031,map05034,map05168,map05205	-	-	-	ko00000,ko00001,ko01000,ko01009,ko03019,ko03021,ko03041	-	-	-	Metallophos,STPPase_N
TRINITY_DN108442_c0_g1.p1	136037.KDR21454	2.77e-65	224.0	28MSH@1|root,2QUAV@2759|Eukaryota,3A7HD@33154|Opisthokonta,3BSYH@33208|Metazoa,3E4FT@33213|Bilateria,420KS@6656|Arthropoda,3SP0Z@50557|Insecta	33208|Metazoa	I	Tumour necrosis factor family.	EDA	-	-	ko:K05480,ko:K16678	ko04013,ko04060,ko04214,ko04391,map04013,map04060,map04214,map04391	-	-	-	ko00000,ko00001,ko04052	-	-	-	Collagen,TNF
TRINITY_DN108448_c0_g1.p1	6412.HelroP168952	2.37e-08	57.8	2CNQC@1|root,2QXFF@2759|Eukaryota,39Y03@33154|Opisthokonta,3BMKX@33208|Metazoa,3D3RP@33213|Bilateria	33208|Metazoa	-	-	-	-	-	-	-	-	-	-	-	-	-	-	-
TRINITY_DN10844_c0_g1.p1	6412.HelroP180008	1.33e-13	70.1	2EXRU@1|root,2SZCZ@2759|Eukaryota	6412.HelroP180008|-	S	helix-turn-helix, Psq domain	-	-	-	-	-	-	-	-	-	-	-	-	-
TRINITY_DN108458_c0_g1.p1	121225.PHUM617050-PA	2.79e-47	161.0	KOG3160@1|root,KOG3160@2759|Eukaryota,3A65Q@33154|Opisthokonta,3C7Y1@33208|Metazoa,3DNYM@33213|Bilateria,42C8N@6656|Arthropoda,3SY9M@50557|Insecta,3EDN2@33342|Paraneoptera	33208|Metazoa	O	Gamma interferon inducible lysosomal thiol reductase (GILT)	-	-	-	ko:K08059	ko04612,map04612	-	-	-	ko00000,ko00001	-	-	-	GILT
TRINITY_DN108480_c0_g1.p1	6412.HelroP168053	8.96e-53	192.0	2CNQC@1|root,2QXFF@2759|Eukaryota,39Y03@33154|Opisthokonta,3BMKX@33208|Metazoa,3D3RP@33213|Bilateria	33208|Metazoa	-	-	-	-	-	-	-	-	-	-	-	-	-	-	-
TRINITY_DN108488_c0_g1.p1	12957.ACEP10165-PA	4.01e-130	380.0	KOG1983@1|root,KOG1983@2759|Eukaryota,38EXY@33154|Opisthokonta,3BBRC@33208|Metazoa,3CWS9@33213|Bilateria,41XU5@6656|Arthropoda,3SGRA@50557|Insecta,46HGZ@7399|Hymenoptera	33208|Metazoa	U	It is involved in the biological process described with vesicle-mediated transport	STXBP5	GO:0000149,GO:0000902,GO:0000904,GO:0001505,GO:0002791,GO:0002792,GO:0002793,GO:0003008,GO:0003674,GO:0005096,GO:0005488,GO:0005515,GO:0005575,GO:0005622,GO:0005623,GO:0005737,GO:0005829,GO:0005886,GO:0005887,GO:0005892,GO:0006810,GO:0006836,GO:0006887,GO:0006892,GO:0006893,GO:0007154,GO:0007163,GO:0007267,GO:0007268,GO:0007269,GO:0007275,GO:0007399,GO:0007409,GO:0007610,GO:0007611,GO:0007613,GO:…	-	ko:K08518	-	-	-	-	ko00000,ko04131	-	-	-	LLGL,Lgl_C,WD40
TRINITY_DN10848_c0_g1.p1	45351.EDO39975	1.47e-22	103.0	KOG2504@1|root,KOG2504@2759|Eukaryota,38CM9@33154|Opisthokonta,3BC6U@33208|Metazoa	33154|Opisthokonta	G	thyroid hormone transmembrane transporter activity	SLC16A2	GO:0003333,GO:0003674,GO:0005215,GO:0005342,GO:0005575,GO:0005623,GO:0005886,GO:0005887,GO:0006725,GO:0006726,GO:0006727,GO:0006810,GO:0006811,GO:0006820,GO:0006865,GO:0008028,GO:0008055,GO:0008150,GO:0008152,GO:0008509,GO:0008514,GO:0009058,GO:0009914,GO:0009987,GO:0010817,GO:0015075,GO:0015171,GO:0015291,GO:0015318,GO:0015349,GO:0015711,GO:0015718,GO:0015801,GO:0015849,GO:0016020,GO:0016021,GO:…	-	ko:K08187,ko:K08231	ko04919,ko04974,map04919,map04974	-	-	-	ko00000,ko00001,ko02000	2.A.1.13	-	-	MFS_1
TRINITY_DN10848_c1_g1.p1	6500.XP_005099533.1	4.44e-12	69.7	KOG2504@1|root,KOG2504@2759|Eukaryota,38HQ8@33154|Opisthokonta,3BE6B@33208|Metazoa,3CZUM@33213|Bilateria	33208|Metazoa	G	creatine transmembrane transporter activity	SLC16A12	GO:0003333,GO:0003674,GO:0005215,GO:0005308,GO:0005342,GO:0005575,GO:0005623,GO:0005886,GO:0005887,GO:0006810,GO:0006811,GO:0006820,GO:0006855,GO:0006865,GO:0008028,GO:0008150,GO:0008509,GO:0008514,GO:0015075,GO:0015171,GO:0015238,GO:0015318,GO:0015711,GO:0015718,GO:0015849,GO:0015881,GO:0015893,GO:0016020,GO:0016021,GO:0022857,GO:0031224,GO:0031226,GO:0034220,GO:0042221,GO:0042493,GO:0044425,GO:…	-	ko:K08189,ko:K11810	-	-	-	-	ko00000,ko02000	2.A.1.13	-	-	MFS_1
TRINITY_DN1084_c0_g1.p1	7460.GB53943-PA	1.36e-71	216.0	KOG1088@1|root,KOG1088@2759|Eukaryota,3A49I@33154|Opisthokonta,3BRUJ@33208|Metazoa,3D8CA@33213|Bilateria,41ZQY@6656|Arthropoda,3SN0A@50557|Insecta,46IJS@7399|Hymenoptera	33208|Metazoa	S	Trm112p-like protein	TRMT112	GO:0000154,GO:0001510,GO:0003674,GO:0003824,GO:0005488,GO:0005515,GO:0005575,GO:0005622,GO:0005623,GO:0005634,GO:0005654,GO:0005737,GO:0005829,GO:0006139,GO:0006364,GO:0006396,GO:0006399,GO:0006400,GO:0006464,GO:0006479,GO:0006725,GO:0006807,GO:0008033,GO:0008150,GO:0008152,GO:0008168,GO:0008213,GO:0008276,GO:0009451,GO:0009893,GO:0009987,GO:0010467,GO:0010468,GO:0010604,GO:0010628,GO:0016070,GO:…	-	ko:K15448	-	-	-	-	ko00000,ko03012,ko03016	-	-	-	Trm112p
TRINITY_DN108500_c0_g1.p1	136037.KDR14365	1.45e-49	187.0	2E6ZP@1|root,2SDMV@2759|Eukaryota,3AE4N@33154|Opisthokonta,3BVV4@33208|Metazoa,3DC07@33213|Bilateria,421JQ@6656|Arthropoda,3SQ73@50557|Insecta	33208|Metazoa	-	-	-	-	-	-	-	-	-	-	-	-	-	-	DUF4594
TRINITY_DN108508_c0_g1.p2	7070.TC003720-PA	2.48e-52	169.0	KOG3248@1|root,KOG3248@2759|Eukaryota,3ABUG@33154|Opisthokonta,3BWBS@33208|Metazoa,3DC7X@33213|Bilateria,421JG@6656|Arthropoda,3SQ3S@50557|Insecta	33208|Metazoa	K	N-terminal CTNNB1 binding	-	-	-	-	-	-	-	-	-	-	-	-	CTNNB1_binding
TRINITY_DN108513_c0_g1.p1	7897.ENSLACP00000022256	4.64e-09	62.8	KOG3656@1|root,KOG3656@2759|Eukaryota,39WTM@33154|Opisthokonta,3BBS6@33208|Metazoa,3CWZW@33213|Bilateria,47YXV@7711|Chordata,490A7@7742|Vertebrata	33208|Metazoa	T	G-protein coupled receptor	GPR6	GO:0003376,GO:0003674,GO:0004888,GO:0004930,GO:0005575,GO:0005623,GO:0005886,GO:0005887,GO:0006873,GO:0006874,GO:0006875,GO:0007154,GO:0007165,GO:0007186,GO:0007187,GO:0007188,GO:0007189,GO:0007204,GO:0008150,GO:0009987,GO:0010564,GO:0016020,GO:0016021,GO:0019725,GO:0019932,GO:0019933,GO:0019935,GO:0023052,GO:0030003,GO:0031224,GO:0031226,GO:0033043,GO:0035556,GO:0038023,GO:0038036,GO:0040020,GO:…	-	ko:K04203,ko:K04311,ko:K04313,ko:K04315	ko04080,map04080	-	-	-	ko00000,ko00001,ko01009,ko04030	-	-	-	7tm_1
TRINITY_DN108516_c0_g1.p1	136037.KDR22888	8.26e-45	156.0	2AHUJ@1|root,2RZ38@2759|Eukaryota,3A8QY@33154|Opisthokonta,3BUDP@33208|Metazoa,3DAJP@33213|Bilateria,421CT@6656|Arthropoda,3SPAF@50557|Insecta	33208|Metazoa	S	Steroid receptor RNA activator (SRA1)	-	-	-	-	-	-	-	-	-	-	-	-	SRA1
TRINITY_DN10851_c0_g1.p1	136037.KDR20101	1.15e-312	882.0	KOG2259@1|root,KOG2259@2759|Eukaryota,38GR0@33154|Opisthokonta,3BFYF@33208|Metazoa,3CUUR@33213|Bilateria,41V3J@6656|Arthropoda,3SFQE@50557|Insecta	33208|Metazoa	S	Integrator complex subunit	INTS4	GO:0000428,GO:0005575,GO:0005622,GO:0005623,GO:0005634,GO:0005654,GO:0006139,GO:0006351,GO:0006366,GO:0006396,GO:0006725,GO:0006807,GO:0008150,GO:0008152,GO:0009058,GO:0009059,GO:0009301,GO:0009987,GO:0010467,GO:0016070,GO:0016073,GO:0016180,GO:0016591,GO:0018130,GO:0019438,GO:0030880,GO:0031123,GO:0031974,GO:0031981,GO:0032039,GO:0032774,GO:0032991,GO:0034470,GO:0034472,GO:0034641,GO:0034645,GO:…	-	ko:K13141	-	-	-	-	ko00000,ko03041	-	-	-	Cohesin_HEAT
TRINITY_DN108528_c0_g1.p1	136037.KDR11610	2.78e-119	342.0	COG1100@1|root,KOG0395@2759|Eukaryota,38K8T@33154|Opisthokonta,3BAY8@33208|Metazoa,3CVZJ@33213|Bilateria,41UQX@6656|Arthropoda,3SJG2@50557|Insecta	33208|Metazoa	S	GTP binding. It is involved in the biological process described with	RHEB	GO:0000082,GO:0000166,GO:0000278,GO:0000287,GO:0000323,GO:0001558,GO:0001763,GO:0001882,GO:0001883,GO:0002009,GO:0003674,GO:0003824,GO:0003924,GO:0005488,GO:0005515,GO:0005525,GO:0005575,GO:0005622,GO:0005623,GO:0005634,GO:0005681,GO:0005737,GO:0005764,GO:0005765,GO:0005773,GO:0005774,GO:0005975,GO:0006417,GO:0006629,GO:0006950,GO:0007049,GO:0007050,GO:0007154,GO:0007165,GO:0007166,GO:0007167,GO:…	-	ko:K07208	ko04072,ko04140,ko04150,ko04151,ko04152,ko04211,ko04218,ko04714,ko04910,ko04919,ko05165,ko05231,map04072,map04140,map04150,map04151,map04152,map04211,map04218,map04714,map04910,map04919,map05165,map05231	-	-	-	ko00000,ko00001,ko04031	-	-	-	Ras
TRINITY_DN108529_c0_g1.p1	136037.KDR11781	5.31e-120	358.0	COG0604@1|root,KOG1198@2759|Eukaryota,38HM9@33154|Opisthokonta,3BGRP@33208|Metazoa,3CXPD@33213|Bilateria,41YYF@6656|Arthropoda,3SKUU@50557|Insecta	33208|Metazoa	C	Alcohol dehydrogenase GroES-like domain	BC026585	-	1.6.5.5	ko:K00344	-	-	-	-	ko00000,ko01000	-	-	-	ADH_N,ADH_zinc_N
TRINITY_DN108535_c0_g1.p1	136037.KDR21588	0.0	956.0	KOG3766@1|root,KOG3766@2759|Eukaryota,38D07@33154|Opisthokonta,3BC4J@33208|Metazoa,3CW2F@33213|Bilateria,41VVU@6656|Arthropoda,3SHCF@50557|Insecta	33208|Metazoa	K	sequence-specific DNA binding. It is involved in the biological process described with regulation of transcription, DNA-templated	L3MBTL3	GO:0000122,GO:0000785,GO:0000793,GO:0001700,GO:0002262,GO:0002376,GO:0002520,GO:0002521,GO:0002573,GO:0002682,GO:0003674,GO:0003676,GO:0003677,GO:0003682,GO:0005488,GO:0005515,GO:0005575,GO:0005622,GO:0005623,GO:0005634,GO:0005654,GO:0005694,GO:0005700,GO:0005730,GO:0005737,GO:0005886,GO:0006325,GO:0006355,GO:0006357,GO:0006810,GO:0006996,GO:0007088,GO:0007097,GO:0007275,GO:0007346,GO:0007347,GO:…	-	-	-	-	-	-	-	-	-	-	MBT,SAM_1,zf-C2HC
TRINITY_DN108537_c0_g1.p1	136037.KDR08900	0.0	882.0	COG0515@1|root,KOG0690@2759|Eukaryota,3AEGX@33154|Opisthokonta,3BA4G@33208|Metazoa,3CRYE@33213|Bilateria,41U7S@6656|Arthropoda,3SJSB@50557|Insecta	33208|Metazoa	T	protein serine threonine kinase activity. It is involved in the biological process described with protein phosphorylation	AKT3	GO:0000002,GO:0000003,GO:0000060,GO:0000079,GO:0000166,GO:0000271,GO:0000302,GO:0000768,GO:0001101,GO:0001503,GO:0001505,GO:0001558,GO:0001568,GO:0001649,GO:0001666,GO:0001667,GO:0001701,GO:0001726,GO:0001776,GO:0001890,GO:0001892,GO:0001893,GO:0001894,GO:0001932,GO:0001933,GO:0001934,GO:0001936,GO:0001938,GO:0001944,GO:0002028,GO:0002237,GO:0002260,GO:0002376,GO:0002682,GO:0002684,GO:0002694,GO:…	2.7.11.1	ko:K04456	ko01521,ko01522,ko01524,ko04010,ko04012,ko04014,ko04015,ko04022,ko04024,ko04062,ko04066,ko04068,ko04071,ko04072,ko04140,ko04150,ko04151,ko04152,ko04210,ko04211,ko04212,ko04213,ko04218,ko04261,ko04370,ko04371,ko04380,ko04510,ko04550,ko04611,ko04620,ko04630,ko04660,ko04662,ko04664,ko04666,ko04668,ko04722,ko04725,ko04728,ko04910,ko04914,ko04915,ko04917,ko04919,ko04920,ko04922,ko04923,ko04926,ko04931…	M00676	-	-	ko00000,ko00001,ko00002,ko01000,ko01001	-	-	-	PH,Pkinase,Pkinase_C
TRINITY_DN108540_c0_g1.p1	12957.ACEP11570-PA	2.09e-80	246.0	KOG4240@1|root,KOG4240@2759|Eukaryota,38F7D@33154|Opisthokonta,3B94R@33208|Metazoa,3CSUG@33213|Bilateria,41Y1T@6656|Arthropoda,3SKPH@50557|Insecta	33208|Metazoa	T	Rho guanyl-nucleotide exchange factor activity. It is involved in the biological process described with regulation of Rho protein signal transduction	TRIO	GO:0000003,GO:0000902,GO:0000904,GO:0001505,GO:0001558,GO:0001662,GO:0001667,GO:0001764,GO:0001956,GO:0002009,GO:0002119,GO:0002164,GO:0002165,GO:0002209,GO:0002791,GO:0002792,GO:0003006,GO:0003008,GO:0003674,GO:0003824,GO:0004672,GO:0004674,GO:0005085,GO:0005088,GO:0005089,GO:0005096,GO:0005488,GO:0005515,GO:0005575,GO:0005622,GO:0005623,GO:0005634,GO:0005654,GO:0005737,GO:0005829,GO:0005856,GO:…	2.7.11.1	ko:K08810,ko:K15048,ko:K20690	-	-	-	-	ko00000,ko01000,ko01001,ko04131,ko04147	-	-	-	CRAL_TRIO,CRAL_TRIO_2,I-set,PH,Pkinase,RhoGEF,SH3-RhoG_link,SH3_1,Spectrin,fn3
TRINITY_DN108543_c0_g1.p1	136037.KDR10941	3.87e-61	204.0	KOG4193@1|root,KOG4193@2759|Eukaryota,39ZQZ@33154|Opisthokonta,3BBKI@33208|Metazoa,3E5I8@33213|Bilateria,42AJG@6656|Arthropoda,3SIWV@50557|Insecta	33208|Metazoa	S	7 transmembrane receptor (Secretin family)	mth	GO:0000302,GO:0001505,GO:0001653,GO:0003674,GO:0004888,GO:0004930,GO:0005488,GO:0005515,GO:0005575,GO:0005623,GO:0005886,GO:0005887,GO:0006810,GO:0006836,GO:0006887,GO:0006950,GO:0006979,GO:0007154,GO:0007165,GO:0007186,GO:0007267,GO:0007268,GO:0007269,GO:0007275,GO:0007568,GO:0008150,GO:0008340,GO:0008528,GO:0009266,GO:0009408,GO:0009605,GO:0009628,GO:0009635,GO:0009636,GO:0009987,GO:0009991,GO:…	-	ko:K04599	-	-	-	-	ko00000,ko04030	-	-	-	7tm_1,7tm_2,Methuselah_N
TRINITY_DN108551_c0_g1.p1	8496.XP_006258423.1	1.29e-49	169.0	COG2124@1|root,KOG0157@2759|Eukaryota,38CHP@33154|Opisthokonta,3B9GY@33208|Metazoa,3CSG8@33213|Bilateria,487KR@7711|Chordata,49547@7742|Vertebrata	33208|Metazoa	Q	fatty acid omega-oxidation	CYP4V2	GO:0000003,GO:0000280,GO:0000910,GO:0001523,GO:0003006,GO:0003674,GO:0003824,GO:0004497,GO:0005575,GO:0005622,GO:0005623,GO:0005737,GO:0005783,GO:0005789,GO:0006082,GO:0006629,GO:0006631,GO:0006720,GO:0006721,GO:0006996,GO:0007049,GO:0007143,GO:0007275,GO:0007276,GO:0007281,GO:0007292,GO:0008150,GO:0008152,GO:0008202,GO:0008356,GO:0008610,GO:0009058,GO:0009653,GO:0009790,GO:0009987,GO:0010430,GO:…	-	ko:K07427,ko:K15001,ko:K17953	-	-	-	-	ko00000,ko00199,ko01000	-	-	-	p450
TRINITY_DN108556_c0_g1.p1	136037.KDR15455	8.2e-99	303.0	COG1957@1|root,KOG2938@2759|Eukaryota,39TNV@33154|Opisthokonta,3BMUJ@33208|Metazoa,3D25W@33213|Bilateria,41Z31@6656|Arthropoda,3SMB0@50557|Insecta	33208|Metazoa	F	Inosine-uridine preferring nucleoside	-	-	-	-	-	-	-	-	-	-	-	-	IU_nuc_hydro
TRINITY_DN108558_c0_g1.p1	7029.ACYPI068302-PA	5.83e-48	163.0	28T2T@1|root,2QZSZ@2759|Eukaryota,39YS7@33154|Opisthokonta,3BKXX@33208|Metazoa,3D597@33213|Bilateria,4228B@6656|Arthropoda,3SQU7@50557|Insecta	33208|Metazoa	S	Transposase IS4	-	-	-	-	-	-	-	-	-	-	-	-	DDE_Tnp_1_7
TRINITY_DN108559_c0_g1.p1	121225.PHUM591710-PA	1.2e-125	362.0	KOG4016@1|root,KOG4016@2759|Eukaryota,38E3J@33154|Opisthokonta,3BCRB@33208|Metazoa,3CWBJ@33213|Bilateria,41VY4@6656|Arthropoda,3SJRZ@50557|Insecta,3EB97@33342|Paraneoptera	33208|Metazoa	TU	Membrane-associating domain	SYNGR1	GO:0000323,GO:0001775,GO:0002252,GO:0002263,GO:0002274,GO:0002275,GO:0002283,GO:0002366,GO:0002376,GO:0002443,GO:0002444,GO:0002446,GO:0005575,GO:0005622,GO:0005623,GO:0005737,GO:0005764,GO:0005765,GO:0005766,GO:0005773,GO:0005774,GO:0005886,GO:0006605,GO:0006810,GO:0006886,GO:0006887,GO:0006955,GO:0008021,GO:0008104,GO:0008150,GO:0009987,GO:0010033,GO:0010256,GO:0010646,GO:0012505,GO:0012506,GO:…	-	-	-	-	-	-	-	-	-	-	MARVEL
TRINITY_DN108573_c1_g1.p2	7460.GB54817-PA	4.63e-103	301.0	COG5199@1|root,KOG2046@2759|Eukaryota,39S07@33154|Opisthokonta,3BKER@33208|Metazoa,3D79D@33213|Bilateria,41UF0@6656|Arthropoda,3SJKI@50557|Insecta,46H12@7399|Hymenoptera	33208|Metazoa	Z	Calponin family repeat	Mp20	GO:0000768,GO:0003674,GO:0003779,GO:0005488,GO:0005515,GO:0006949,GO:0007520,GO:0008092,GO:0008150,GO:0009653,GO:0009987,GO:0010830,GO:0014902,GO:0022603,GO:0030154,GO:0032502,GO:0042692,GO:0045595,GO:0048646,GO:0048856,GO:0048869,GO:0050789,GO:0050793,GO:0050794,GO:0051128,GO:0051146,GO:0051147,GO:0051153,GO:0060142,GO:0061061,GO:0065007,GO:1901739	-	ko:K20526	-	-	-	-	ko00000,ko04131	-	-	-	CH,Calponin
TRINITY_DN108579_c0_g1.p1	7234.FBpp0180151	1.37e-101	310.0	KOG3594@1|root,KOG1219@2759|Eukaryota,3ARS9@33154|Opisthokonta,3C2BJ@33208|Metazoa,3CVJC@33213|Bilateria,41WZY@6656|Arthropoda,3SJTW@50557|Insecta	33208|Metazoa	T	Calcium ion binding. It is involved in the biological process described with homophilic cell adhesion via plasma membrane adhesion molecules	FAT1	GO:0000003,GO:0000902,GO:0000904,GO:0001654,GO:0001667,GO:0001736,GO:0001738,GO:0001764,GO:0002009,GO:0002064,GO:0002065,GO:0002066,GO:0003006,GO:0003407,GO:0003674,GO:0005488,GO:0005509,GO:0005515,GO:0005575,GO:0005622,GO:0005623,GO:0005634,GO:0005737,GO:0005886,GO:0005887,GO:0005911,GO:0005912,GO:0005924,GO:0005925,GO:0006928,GO:0006935,GO:0006996,GO:0007010,GO:0007015,GO:0007154,GO:0007155,GO:…	-	ko:K16506	-	-	-	-	ko00000,ko04147,ko04516	-	-	-	Cadherin,EGF,EGF_CA,Laminin_G_2
TRINITY_DN108580_c0_g1.p2	9258.ENSOANP00000027061	1.02e-40	145.0	COG0263@1|root,KOG1154@2759|Eukaryota,39NGQ@33154|Opisthokonta,3C1T6@33208|Metazoa,3E66H@33213|Bilateria,48SC7@7711|Chordata,49NV4@7742|Vertebrata,3JQ79@40674|Mammalia	33208|Metazoa	E	Amino acid kinase family	ALDH18A1	-	-	-	-	-	-	-	-	-	-	-	AA_kinase,PUA
TRINITY_DN108581_c0_g1.p1	136037.KDR22080	3.96e-89	302.0	2BPKU@1|root,2S1S8@2759|Eukaryota,3A4I1@33154|Opisthokonta,3BSCI@33208|Metazoa,3D88N@33213|Bilateria,4205T@6656|Arthropoda,3SNHC@50557|Insecta	33208|Metazoa	S	chitin binding. It is involved in the biological process described with chitin metabolic process	-	-	-	-	-	-	-	-	-	-	-	-	CBM_14
TRINITY_DN108586_c0_g1.p1	8128.ENSONIP00000026288	7.37e-79	252.0	COG2801@1|root,KOG0017@2759|Eukaryota,38F42@33154|Opisthokonta,3BA5H@33208|Metazoa,3CZSS@33213|Bilateria,48AQP@7711|Chordata,48YUZ@7742|Vertebrata	33208|Metazoa	L	K02A2.6-like	-	-	3.1.4.17	ko:K13755	ko00230,ko04020,ko04740,ko04742,ko04924,ko05032,map00230,map04020,map04740,map04742,map04924,map05032	-	R00191,R01234	RC00296	ko00000,ko00001,ko01000	-	-	-	RVT_1,rve
TRINITY_DN10858_c0_g1.p1	8479.XP_005299238.1	2.22e-76	238.0	COG2319@1|root,KOG1524@2759|Eukaryota,38CI4@33154|Opisthokonta,3BE6J@33208|Metazoa,3CXDG@33213|Bilateria,4888Y@7711|Chordata,494FX@7742|Vertebrata,4CD13@8459|Testudines	33208|Metazoa	S	Intraflagellar transport	IFT80	GO:0001501,GO:0001503,GO:0001649,GO:0002062,GO:0002119,GO:0002164,GO:0003674,GO:0005198,GO:0005575,GO:0005622,GO:0005623,GO:0005737,GO:0005813,GO:0005815,GO:0005856,GO:0005929,GO:0006810,GO:0006928,GO:0006935,GO:0006996,GO:0007017,GO:0007018,GO:0007154,GO:0007165,GO:0007166,GO:0007224,GO:0007275,GO:0008150,GO:0008285,GO:0008589,GO:0009593,GO:0009605,GO:0009653,GO:0009791,GO:0009887,GO:0009888,GO:…	-	ko:K19678	-	-	-	-	ko00000,ko03036	-	-	-	WD40
TRINITY_DN108594_c0_g1.p1	136037.KDR17861	3.59e-171	485.0	KOG1476@1|root,KOG1476@2759|Eukaryota,39SHE@33154|Opisthokonta,3BP2V@33208|Metazoa,3CVE7@33213|Bilateria,41WT8@6656|Arthropoda,3SHIC@50557|Insecta	33208|Metazoa	G	Belongs to the glycosyltransferase 43 family	GlcAT-S	GO:0000139,GO:0003674,GO:0003824,GO:0005575,GO:0005622,GO:0005623,GO:0005737,GO:0005794,GO:0005975,GO:0006022,GO:0006029,GO:0006082,GO:0006629,GO:0006643,GO:0006664,GO:0006665,GO:0006687,GO:0006688,GO:0006790,GO:0006807,GO:0008150,GO:0008152,GO:0008194,GO:0008610,GO:0009058,GO:0009059,GO:0009100,GO:0009101,GO:0009247,GO:0009987,GO:0012505,GO:0015018,GO:0015020,GO:0016020,GO:0016740,GO:0016757,GO:…	2.4.1.135	ko:K10812	-	-	-	-	ko00000,ko01000,ko01003	-	GT43	-	Glyco_transf_43
TRINITY_DN108596_c0_g1.p1	136037.KDR17520	8.38e-112	345.0	KOG3756@1|root,KOG3756@2759|Eukaryota,39U0G@33154|Opisthokonta,3BDR2@33208|Metazoa,3CT8D@33213|Bilateria,4201S@6656|Arthropoda,3SN4I@50557|Insecta	33208|Metazoa	Z	pinin/SDK/memA/ protein conserved region	PNN	GO:0000375,GO:0000377,GO:0000398,GO:0003674,GO:0005198,GO:0005575,GO:0005622,GO:0005623,GO:0005634,GO:0005654,GO:0005681,GO:0005737,GO:0005856,GO:0005882,GO:0005886,GO:0005911,GO:0006139,GO:0006396,GO:0006397,GO:0006725,GO:0006807,GO:0007155,GO:0008150,GO:0008152,GO:0008380,GO:0009987,GO:0010467,GO:0016020,GO:0016070,GO:0016071,GO:0016604,GO:0016607,GO:0022610,GO:0030054,GO:0030057,GO:0031974,GO:…	-	ko:K13114	ko03013,ko03015,map03013,map03015	M00430	-	-	ko00000,ko00001,ko00002,ko03019,ko03041	-	-	-	Pinin_SDK_N,Pinin_SDK_memA
TRINITY_DN108597_c0_g1.p1	59463.ENSMLUP00000017174	3.14e-40	141.0	COG0733@1|root,KOG3659@2759|Eukaryota,38EMT@33154|Opisthokonta,3BA4J@33208|Metazoa,3CXF1@33213|Bilateria,482VT@7711|Chordata,48VA7@7742|Vertebrata,3JCQT@40674|Mammalia,4KWCM@9397|Chiroptera	33208|Metazoa	T	Solute carrier family 6	SLC6A2	GO:0003674,GO:0003779,GO:0005215,GO:0005333,GO:0005334,GO:0005488,GO:0005515,GO:0005575,GO:0005623,GO:0005886,GO:0005887,GO:0006810,GO:0006811,GO:0006812,GO:0006814,GO:0006836,GO:0006950,GO:0007154,GO:0007267,GO:0007268,GO:0008092,GO:0008150,GO:0008324,GO:0008504,GO:0009986,GO:0009987,GO:0015075,GO:0015077,GO:0015081,GO:0015291,GO:0015293,GO:0015294,GO:0015318,GO:0015370,GO:0015631,GO:0015672,GO:…	-	ko:K05035	-	-	-	-	ko00000,ko02000	2.A.22.1.2	-	-	SNF
TRINITY_DN108598_c0_g1.p1	136037.KDR10430	4.47e-104	321.0	KOG2846@1|root,KOG2846@2759|Eukaryota,39T6G@33154|Opisthokonta,3BEMN@33208|Metazoa,3CZII@33213|Bilateria,41U14@6656|Arthropoda,3SHRN@50557|Insecta	33208|Metazoa	S	Predicted integral membrane zinc-ribbon metal-binding protein	KIAA1715	GO:0003674,GO:0005488,GO:0005515,GO:0005575,GO:0005622,GO:0005623,GO:0005634,GO:0005654,GO:0005737,GO:0005783,GO:0005789,GO:0006810,GO:0006950,GO:0006996,GO:0007029,GO:0007154,GO:0007267,GO:0007268,GO:0007275,GO:0007399,GO:0007416,GO:0007596,GO:0007599,GO:0007610,GO:0007626,GO:0008021,GO:0008150,GO:0009611,GO:0009653,GO:0009790,GO:0009987,GO:0010256,GO:0010638,GO:0012505,GO:0016020,GO:0016021,GO:…	-	-	-	-	-	-	-	-	-	-	zinc_ribbon_10
TRINITY_DN108603_c0_g1.p1	136037.KDR19236	0.0	958.0	COG0465@1|root,KOG0734@2759|Eukaryota,38BJT@33154|Opisthokonta,3BDKJ@33208|Metazoa,3CX5P@33213|Bilateria,41VUG@6656|Arthropoda,3SGJC@50557|Insecta	33208|Metazoa	O	It is involved in the biological process described with proteolysis	YME1L1	GO:0003674,GO:0003824,GO:0004176,GO:0005575,GO:0005622,GO:0005623,GO:0005634,GO:0005654,GO:0005737,GO:0005739,GO:0005740,GO:0005743,GO:0006508,GO:0006515,GO:0006807,GO:0006996,GO:0007005,GO:0008150,GO:0008152,GO:0008233,GO:0008237,GO:0008283,GO:0009056,GO:0009057,GO:0009987,GO:0010467,GO:0010941,GO:0016020,GO:0016043,GO:0016462,GO:0016485,GO:0016604,GO:0016787,GO:0016817,GO:0016818,GO:0016887,GO:…	-	ko:K08955	ko04139,map04139	-	-	-	ko00000,ko00001,ko01000,ko01002	-	-	-	AAA,Peptidase_M41
TRINITY_DN108614_c0_g1.p1	7159.AAEL013775-PA	1.92e-49	167.0	2F70V@1|root,2T83G@2759|Eukaryota,392IC@33154|Opisthokonta,3C7X5@33208|Metazoa,3DNXS@33213|Bilateria,4256Z@6656|Arthropoda,3SUP7@50557|Insecta,4553F@7147|Diptera,45H2C@7148|Nematocera	33208|Metazoa	-	-	-	-	-	-	-	-	-	-	-	-	-	-	-
TRINITY_DN108615_c0_g1.p1	136037.KDR24079	7.25e-142	431.0	COG0553@1|root,KOG1000@2759|Eukaryota,38C05@33154|Opisthokonta,3BE0M@33208|Metazoa,3CT9F@33213|Bilateria,41V6I@6656|Arthropoda,3SKK9@50557|Insecta	33208|Metazoa	B	Belongs to the SNF2 RAD54 helicase family. SMARCAL1 subfamily	SMARCAL1	GO:0000278,GO:0000723,GO:0000724,GO:0000725,GO:0000726,GO:0000733,GO:0001325,GO:0001501,GO:0001525,GO:0001568,GO:0001944,GO:0002376,GO:0002520,GO:0003674,GO:0003676,GO:0003678,GO:0003824,GO:0004003,GO:0004386,GO:0005488,GO:0005575,GO:0005622,GO:0005623,GO:0005634,GO:0005654,GO:0005694,GO:0005700,GO:0005705,GO:0006139,GO:0006259,GO:0006260,GO:0006261,GO:0006281,GO:0006302,GO:0006310,GO:0006355,GO:…	3.6.4.12	ko:K14440	-	-	-	-	ko00000,ko01000,ko03036	-	-	-	HARP,Helicase_C,SNF2_N
TRINITY_DN108623_c0_g1.p1	121225.PHUM221270-PA	1.76e-96	315.0	COG5307@1|root,KOG0932@2759|Eukaryota,38HIY@33154|Opisthokonta,3BDCP@33208|Metazoa,3CX3V@33213|Bilateria,41WUU@6656|Arthropoda,3SGA6@50557|Insecta,3E8IT@33342|Paraneoptera	33208|Metazoa	U	Sec7 domain	efa-6	GO:0000139,GO:0000226,GO:0000278,GO:0001558,GO:0001654,GO:0001745,GO:0003674,GO:0005085,GO:0005086,GO:0005488,GO:0005515,GO:0005575,GO:0005622,GO:0005623,GO:0005737,GO:0005794,GO:0005856,GO:0005874,GO:0005886,GO:0005938,GO:0006950,GO:0006996,GO:0006997,GO:0006998,GO:0007010,GO:0007017,GO:0007019,GO:0007049,GO:0007077,GO:0007088,GO:0007275,GO:0007346,GO:0007399,GO:0007423,GO:0007591,GO:0007593,GO:…	-	ko:K12494	ko04144,map04144	-	-	-	ko00000,ko00001,ko04131	-	-	-	PDZ,PH_9,Sec7
TRINITY_DN108647_c0_g1.p1	136037.KDR10090	0.0	1113.0	COG5354@1|root,KOG2314@2759|Eukaryota,38C0Z@33154|Opisthokonta,3BAXD@33208|Metazoa,3CTJB@33213|Bilateria,41WR5@6656|Arthropoda,3SK4G@50557|Insecta	33208|Metazoa	J	RNA-binding component of the eukaryotic translation initiation factor 3 (eIF-3) complex, which is involved in protein synthesis of a specialized repertoire of mRNAs and, together with other initiation factors, stimulates binding of mRNA and methionyl-tRNAi to the 40S ribosome. The eIF-3 complex specifically targets and initiates translation of a subset of mRNAs involved in cell proliferation	EIF3B	GO:0000003,GO:0002064,GO:0002065,GO:0002066,GO:0003006,GO:0003674,GO:0003676,GO:0003723,GO:0003729,GO:0003743,GO:0005198,GO:0005488,GO:0005515,GO:0005575,GO:0005622,GO:0005623,GO:0005737,GO:0005829,GO:0005852,GO:0006412,GO:0006413,GO:0006417,GO:0006446,GO:0006518,GO:0006807,GO:0007276,GO:0007281,GO:0007292,GO:0008135,GO:0008150,GO:0008152,GO:0009058,GO:0009059,GO:0009888,GO:0009889,GO:0009987,GO:…	-	ko:K03253	ko03013,map03013	-	-	-	ko00000,ko00001,ko03012,ko03019	-	-	-	RRM_1,eIF2A
TRINITY_DN108657_c0_g1.p1	9544.ENSMMUP00000036365	7.35e-22	95.5	COG0515@1|root,KOG1027@2759|Eukaryota,38FA9@33154|Opisthokonta,3B9Q4@33208|Metazoa,3CT33@33213|Bilateria,4870G@7711|Chordata,49152@7742|Vertebrata,3J708@40674|Mammalia,35ASN@314146|Euarchontoglires,4MCUY@9443|Primates,367HB@314294|Cercopithecoidea	33208|Metazoa	T	Endoplasmic reticulum to nucleus signaling 2	ERN2	GO:0000165,GO:0000166,GO:0000187,GO:0000287,GO:0000902,GO:0000904,GO:0001654,GO:0001666,GO:0001745,GO:0001751,GO:0001754,GO:0001932,GO:0001934,GO:0002119,GO:0002164,GO:0003674,GO:0003824,GO:0004518,GO:0004519,GO:0004521,GO:0004540,GO:0004672,GO:0004674,GO:0005488,GO:0005524,GO:0005575,GO:0005622,GO:0005623,GO:0005737,GO:0005783,GO:0005789,GO:0006139,GO:0006323,GO:0006355,GO:0006357,GO:0006401,GO:…	2.7.11.1	ko:K08852,ko:K11715,ko:K18412	ko04140,ko04141,ko04210,ko04932,ko05010,map04140,map04141,map04210,map04932,map05010	-	-	-	ko00000,ko00001,ko01000,ko01001,ko03019,ko03036	-	-	-	Pkinase,Ribonuc_2-5A
TRINITY_DN108660_c0_g1.p1	7213.XP_004527482.1	6.37e-78	257.0	2CMP4@1|root,2QR56@2759|Eukaryota,39VQX@33154|Opisthokonta,3BR69@33208|Metazoa,3D755@33213|Bilateria,4230R@6656|Arthropoda	33208|Metazoa	S	Pao retrotransposon peptidase	-	-	-	-	-	-	-	-	-	-	-	-	DUF1758,DUF1759,Peptidase_A17,rve
TRINITY_DN108668_c0_g1.p1	103372.F4WZ60	1.09e-182	528.0	KOG3649@1|root,KOG3649@2759|Eukaryota,3A9IW@33154|Opisthokonta,3BVEC@33208|Metazoa,3DBG7@33213|Bilateria,42B6B@6656|Arthropoda,3T0KH@50557|Insecta,46N2A@7399|Hymenoptera	33208|Metazoa	W	Kazal-type serine protease inhibitor domain	agr-1	GO:0002162,GO:0003674,GO:0005488,GO:0005515,GO:0005575,GO:0005576,GO:0005604,GO:0005605,GO:0031012,GO:0044420,GO:0044421,GO:0062023	-	ko:K06254	ko04512,map04512	-	-	-	ko00000,ko00001,ko00535,ko04516	-	-	-	Kazal_2,Laminin_EGF,Laminin_G_2,NtA
TRINITY_DN108676_c0_g1.p2	7159.AAEL008329-PA	3.35e-78	234.0	COG2075@1|root,KOG1722@2759|Eukaryota,3A053@33154|Opisthokonta,3BEV7@33208|Metazoa,3D1AP@33213|Bilateria,41YY9@6656|Arthropoda,3SM23@50557|Insecta,451SE@7147|Diptera,45I5X@7148|Nematocera	33208|Metazoa	J	60S ribosomal protein	RPL24	GO:0000027,GO:0000075,GO:0000184,GO:0000278,GO:0000280,GO:0000902,GO:0000904,GO:0000956,GO:0001654,GO:0002181,GO:0003674,GO:0003676,GO:0003723,GO:0003735,GO:0005198,GO:0005488,GO:0005575,GO:0005622,GO:0005623,GO:0005737,GO:0005783,GO:0005829,GO:0005840,GO:0005844,GO:0006139,GO:0006401,GO:0006402,GO:0006412,GO:0006413,GO:0006518,GO:0006605,GO:0006612,GO:0006613,GO:0006614,GO:0006725,GO:0006807,GO:…	-	ko:K02896	ko03010,map03010	M00177,M00179	-	-	br01610,ko00000,ko00001,ko00002,ko03011	-	-	-	Ribosomal_L24e
TRINITY_DN108677_c0_g1.p1	7165.AGAP011485-PA	1.76e-06	57.8	KOG1721@1|root,KOG1721@2759|Eukaryota,3AGJD@33154|Opisthokonta,3BXJA@33208|Metazoa,3DDYS@33213|Bilateria,42289@6656|Arthropoda,3SQI6@50557|Insecta,455V8@7147|Diptera,45BYU@7148|Nematocera	33208|Metazoa	S	C2H2-type zinc finger	-	-	-	-	-	-	-	-	-	-	-	-	zf-AD,zf-C2H2,zf-C2H2_4,zf-C2H2_6
TRINITY_DN108679_c0_g1.p1	34740.HMEL017517-PA	1.04e-26	103.0	COG1785@1|root,KOG4126@2759|Eukaryota,38GD6@33154|Opisthokonta,3B9Y3@33208|Metazoa,3CRTE@33213|Bilateria,41Y2E@6656|Arthropoda,3SH39@50557|Insecta	33208|Metazoa	P	Alkaline phosphatase	ALPL	GO:0000003,GO:0000287,GO:0001501,GO:0001503,GO:0001958,GO:0002020,GO:0002237,GO:0003006,GO:0003674,GO:0003824,GO:0004035,GO:0005488,GO:0005515,GO:0005575,GO:0005576,GO:0005615,GO:0005622,GO:0005623,GO:0005737,GO:0005886,GO:0005903,GO:0006629,GO:0006644,GO:0006650,GO:0006654,GO:0006793,GO:0006796,GO:0007275,GO:0007399,GO:0007584,GO:0007586,GO:0008150,GO:0008152,GO:0008270,GO:0008610,GO:0008654,GO:…	3.1.3.1	ko:K01077,ko:K21411	ko00730,ko00790,ko01100,ko02020,map00730,map00790,map01100,map02020	M00126	R02135,R04620	RC00017	ko00000,ko00001,ko00002,ko00537,ko01000,ko03400,ko04147	-	-	-	Alk_phosphatase
TRINITY_DN108687_c0_g1.p1	13249.RPRC002901-PA	2.63e-118	350.0	COG1446@1|root,KOG1592@2759|Eukaryota,38JIS@33154|Opisthokonta,3BB1E@33208|Metazoa,3CRC6@33213|Bilateria,41XIG@6656|Arthropoda,3SFKJ@50557|Insecta,3EA0W@33342|Paraneoptera	33208|Metazoa	E	Asparaginase	-	GO:0005575,GO:0005622,GO:0005623,GO:0005737,GO:0006082,GO:0006520,GO:0006528,GO:0006530,GO:0006807,GO:0008150,GO:0008152,GO:0009056,GO:0009063,GO:0009064,GO:0009065,GO:0009066,GO:0009068,GO:0009987,GO:0016054,GO:0019752,GO:0032787,GO:0033345,GO:0034641,GO:0043436,GO:0043603,GO:0044237,GO:0044238,GO:0044248,GO:0044281,GO:0044282,GO:0044424,GO:0044464,GO:0046395,GO:0071704,GO:0072329,GO:1901564,GO:…	3.4.19.5	ko:K13051	-	-	-	-	ko00000,ko01000,ko01002	-	-	-	Asparaginase_2
TRINITY_DN10869_c0_g2.p1	121225.PHUM160850-PA	1.62e-17	84.0	KOG3989@1|root,KOG3989@2759|Eukaryota,38Q7Y@33154|Opisthokonta,3BBYM@33208|Metazoa,3CVI3@33213|Bilateria,41Z2F@6656|Arthropoda,3SKVY@50557|Insecta,3EDN7@33342|Paraneoptera	33208|Metazoa	W	FAR-17a/AIG1-like protein	AIG1	GO:0001676,GO:0003674,GO:0003824,GO:0005575,GO:0005623,GO:0006082,GO:0006629,GO:0006631,GO:0008150,GO:0008152,GO:0009056,GO:0009062,GO:0009987,GO:0012505,GO:0016020,GO:0016042,GO:0016054,GO:0016787,GO:0019752,GO:0032787,GO:0042758,GO:0043436,GO:0044237,GO:0044238,GO:0044242,GO:0044248,GO:0044255,GO:0044281,GO:0044282,GO:0044464,GO:0046395,GO:0071704,GO:0072329,GO:1901575	-	-	-	-	-	-	-	-	-	-	Far-17a_AIG1
TRINITY_DN1086_c0_g1.p1	136037.KDR14219	1.6e-158	446.0	KOG1689@1|root,KOG1689@2759|Eukaryota,38D8F@33154|Opisthokonta,3BENP@33208|Metazoa,3CV05@33213|Bilateria,41V3F@6656|Arthropoda,3SGVR@50557|Insecta	33208|Metazoa	A	hydrolase activity. It is involved in the biological process described with mRNA polyadenylation	NUDT21	GO:0000375,GO:0000377,GO:0000398,GO:0002682,GO:0002684,GO:0003674,GO:0003676,GO:0003682,GO:0003723,GO:0003729,GO:0005488,GO:0005515,GO:0005575,GO:0005622,GO:0005623,GO:0005634,GO:0005654,GO:0005737,GO:0005813,GO:0005815,GO:0005847,GO:0005849,GO:0005856,GO:0006139,GO:0006351,GO:0006353,GO:0006366,GO:0006369,GO:0006378,GO:0006379,GO:0006396,GO:0006397,GO:0006725,GO:0006807,GO:0008150,GO:0008152,GO:…	-	ko:K14397	ko03015,map03015	-	-	-	ko00000,ko00001,ko03019	-	-	-	NUDIX_2
TRINITY_DN108713_c0_g1.p1	7245.FBpp0267698	2.39e-80	245.0	COG0814@1|root,KOG1304@2759|Eukaryota,39TYQ@33154|Opisthokonta,3BKGB@33208|Metazoa,3D4M2@33213|Bilateria,41WE0@6656|Arthropoda,3SIZ5@50557|Insecta,4519H@7147|Diptera,45QBX@7214|Drosophilidae	33208|Metazoa	E	Transmembrane amino acid transporter protein	path	GO:0000323,GO:0000902,GO:0000904,GO:0002009,GO:0002165,GO:0003333,GO:0003674,GO:0005215,GO:0005342,GO:0005575,GO:0005622,GO:0005623,GO:0005737,GO:0005764,GO:0005768,GO:0005773,GO:0005774,GO:0005886,GO:0006810,GO:0006811,GO:0006820,GO:0006865,GO:0007275,GO:0007399,GO:0007444,GO:0007472,GO:0007476,GO:0007552,GO:0007560,GO:0008150,GO:0008509,GO:0008514,GO:0009653,GO:0009791,GO:0009886,GO:0009887,GO:…	-	ko:K14209	ko04138,map04138	-	-	-	ko00000,ko00001,ko02000,ko04131	2.A.18.8	-	-	Aa_trans
TRINITY_DN10872_c0_g1.p1	7897.ENSLACP00000013808	2.39e-91	287.0	2BUCY@1|root,2S232@2759|Eukaryota	2759|Eukaryota	-	-	-	-	-	-	-	-	-	-	-	-	-	-	DUF659,Dimer_Tnp_hAT
TRINITY_DN108730_c0_g1.p1	4565.Traes_2AS_DF6438042.1	1.19e-59	199.0	28HC0@1|root,2QPQD@2759|Eukaryota,37QN4@33090|Viridiplantae,3GWPH@35493|Streptophyta,3M32A@4447|Liliopsida,3IKMK@38820|Poales	35493|Streptophyta	S	Zinc finger MYM-type protein	-	-	-	-	-	-	-	-	-	-	-	-	DUF4371,Dimer_Tnp_hAT
TRINITY_DN108734_c0_g1.p1	136037.KDR14070	9.97e-69	215.0	2BU5U@1|root,2S22H@2759|Eukaryota,3A3TW@33154|Opisthokonta,3BS6B@33208|Metazoa,3D8QX@33213|Bilateria,41ZWM@6656|Arthropoda,3SN4N@50557|Insecta	33208|Metazoa	-	-	-	-	-	-	-	-	-	-	-	-	-	-	Zona_pellucida
TRINITY_DN108736_c0_g1.p1	136037.KDR24231	3.35e-143	424.0	2CN7H@1|root,2QUBY@2759|Eukaryota,39RS4@33154|Opisthokonta,3BEAA@33208|Metazoa,3CVUV@33213|Bilateria,41YZ9@6656|Arthropoda,3SMC2@50557|Insecta	33208|Metazoa	I	Beta-1,4-mannosylglycoprotein 4-beta-N-acetylglucosaminyltransferase activity. It is involved in the biological process described with protein N-linked glycosylation	MGAT3	GO:0000139,GO:0003674,GO:0003824,GO:0003830,GO:0005575,GO:0005622,GO:0005623,GO:0005737,GO:0005794,GO:0006040,GO:0006044,GO:0007154,GO:0007165,GO:0007166,GO:0007267,GO:0008150,GO:0008152,GO:0008194,GO:0008375,GO:0009987,GO:0012505,GO:0016020,GO:0016021,GO:0016055,GO:0016740,GO:0016757,GO:0016758,GO:0023052,GO:0031090,GO:0031224,GO:0031984,GO:0043226,GO:0043227,GO:0043229,GO:0043231,GO:0044422,GO:…	2.4.1.144	ko:K00737	ko00510,ko01100,map00510,map01100	M00075	R05986	-	ko00000,ko00001,ko00002,ko01000,ko01003	-	GT17	-	Glyco_transf_17
TRINITY_DN10873_c0_g1.p1	136037.KDR11874	2.66e-52	178.0	COG5640@1|root,KOG3627@2759|Eukaryota,3A3PU@33154|Opisthokonta,3BS0R@33208|Metazoa,3D8H0@33213|Bilateria,41ZYT@6656|Arthropoda,3SN06@50557|Insecta	33208|Metazoa	O	Trypsin-like serine protease	-	-	-	ko:K09640	-	-	-	-	ko00000,ko01000,ko01002	-	-	-	Trypsin
TRINITY_DN10873_c0_g2.p1	136037.KDR11873	2.83e-44	154.0	COG5640@1|root,KOG3627@2759|Eukaryota,3A3PU@33154|Opisthokonta,3BS0R@33208|Metazoa,3D8H0@33213|Bilateria,41ZYT@6656|Arthropoda,3SN06@50557|Insecta	33208|Metazoa	O	Trypsin-like serine protease	-	-	-	ko:K09640	-	-	-	-	ko00000,ko01000,ko01002	-	-	-	Trypsin
TRINITY_DN108744_c0_g1.p1	7029.ACYPI062240-PA	1.24e-83	274.0	KOG1075@1|root,KOG1075@2759|Eukaryota,39X0S@33154|Opisthokonta,3BF48@33208|Metazoa,3D5JC@33213|Bilateria,41X08@6656|Arthropoda,3SJDR@50557|Insecta	33208|Metazoa	G	Reverse transcriptase (RNA-dependent DNA polymerase)	-	-	2.4.1.17	ko:K00699,ko:K06515	ko00040,ko00053,ko00140,ko00830,ko00860,ko00980,ko00982,ko00983,ko01100,ko01110,ko05204,ko05231,map00040,map00053,map00140,map00830,map00860,map00980,map00982,map00983,map01100,map01110,map05204,map05231	M00014,M00129	R01383,R02358,R02389,R02478,R02502,R02902,R03091,R04352,R04353,R04354,R04683,R07106,R08259,R08261,R08262,R08263,R08615,R09426,R09427,R09428	RC00005,RC00033,RC00049,RC00059,RC00078,RC00171,RC00397,RC00523,RC00529,RC00708,RC02748	ko00000,ko00001,ko00002,ko01000,ko01003,ko02000,ko04090	2.A.92.1.1	GT1	-	Exo_endo_phos_2,PRE_C2HC,RVT_1
TRINITY_DN108750_c0_g1.p1	7029.ACYPI24982-PA	4.85e-80	270.0	2CXQA@1|root,2RZ1Z@2759|Eukaryota,3AMET@33154|Opisthokonta,3C0SX@33208|Metazoa,3DDFM@33213|Bilateria	33208|Metazoa	-	-	-	-	-	-	-	-	-	-	-	-	-	-	Lebercilin
TRINITY_DN108758_c0_g1.p1	9823.ENSSSCP00000026637	3.52e-33	142.0	COG5184@1|root,KOG1426@2759|Eukaryota,38BQ2@33154|Opisthokonta,3B9UD@33208|Metazoa,3CUDU@33213|Bilateria,487VA@7711|Chordata,48YQC@7742|Vertebrata,3JECF@40674|Mammalia,4J373@91561|Cetartiodactyla	33208|Metazoa	DZ	HECT and RLD domain containing E3 ubiquitin protein ligase family member 1	HERC1	GO:0003674,GO:0005085,GO:0005086,GO:0005488,GO:0005515,GO:0005575,GO:0005622,GO:0005623,GO:0005737,GO:0005794,GO:0005829,GO:0008150,GO:0012505,GO:0016020,GO:0019899,GO:0043226,GO:0043227,GO:0043229,GO:0043231,GO:0044424,GO:0044444,GO:0044464,GO:0051020,GO:0065007,GO:0065009,GO:0098772	2.3.2.26	ko:K10594	ko04120,map04120	-	-	-	ko00000,ko00001,ko01000,ko04121	-	-	-	HECT,RCC1,SPRY,WD40
TRINITY_DN108759_c0_g1.p1	8364.ENSXETP00000036472	9.91e-312	870.0	COG5245@1|root,KOG3595@2759|Eukaryota,3AHDD@33154|Opisthokonta,3BXMH@33208|Metazoa,3DDFE@33213|Bilateria,48HTH@7711|Chordata,49ENU@7742|Vertebrata	33208|Metazoa	Z	Dynein heavy chain and region D6 of dynein motor	DNAH9	-	-	ko:K10408	ko05016,map05016	-	-	-	ko00000,ko00001,ko04812	-	-	-	Dynein_heavy
TRINITY_DN108766_c0_g1.p1	136037.KDR13202	1.38e-57	196.0	2CFDG@1|root,2S3IG@2759|Eukaryota,3A4VG@33154|Opisthokonta,3BRQY@33208|Metazoa,3D8WZ@33213|Bilateria,41ZS6@6656|Arthropoda,3SN9T@50557|Insecta	33208|Metazoa	-	-	-	-	-	-	-	-	-	-	-	-	-	-	-
TRINITY_DN108768_c0_g1.p1	136037.KDR09377	2.38e-158	470.0	KOG2216@1|root,KOG2216@2759|Eukaryota,38HMC@33154|Opisthokonta,3BCAG@33208|Metazoa,3CTID@33213|Bilateria,41WKC@6656|Arthropoda,3SGSB@50557|Insecta	33208|Metazoa	S	THO complex subunit	THOC5	GO:0000003,GO:0000228,GO:0000280,GO:0000346,GO:0000347,GO:0000445,GO:0000902,GO:0001701,GO:0001824,GO:0002376,GO:0002520,GO:0002521,GO:0002573,GO:0002682,GO:0002683,GO:0002761,GO:0002762,GO:0003674,GO:0003676,GO:0003723,GO:0003729,GO:0005488,GO:0005575,GO:0005622,GO:0005623,GO:0005634,GO:0005654,GO:0005694,GO:0006139,GO:0006355,GO:0006396,GO:0006397,GO:0006403,GO:0006405,GO:0006406,GO:0006611,GO:…	-	ko:K13174	ko03013,map03013	M00405,M00406	-	-	ko00000,ko00001,ko00002,ko03019,ko03041	-	-	-	FimP
TRINITY_DN108773_c0_g1.p1	69319.XP_008557796.1	1.45e-38	136.0	COG2801@1|root,KOG0017@2759|Eukaryota,38F42@33154|Opisthokonta,3BI8I@33208|Metazoa	33208|Metazoa	L	retrotransposable element Tf2 155 kDa protein type 1-like	-	-	-	-	-	-	-	-	-	-	-	-	RVT_1,rve
TRINITY_DN108775_c0_g1.p1	136037.KDR22076	8.14e-120	352.0	KOG1441@1|root,KOG1441@2759|Eukaryota,38CDQ@33154|Opisthokonta,3BBR4@33208|Metazoa,3CSWF@33213|Bilateria,41VW0@6656|Arthropoda,3SFNF@50557|Insecta	33208|Metazoa	EG	Solute carrier family 35 member E1	SLC35E1	GO:0005575,GO:0005622,GO:0005623,GO:0005737,GO:0005794,GO:0012505,GO:0043226,GO:0043227,GO:0043229,GO:0043231,GO:0044424,GO:0044444,GO:0044464	-	ko:K15283	-	-	-	-	ko00000,ko02000	2.A.7.9	-	-	TPT
TRINITY_DN108782_c0_g1.p1	7029.ACYPI42669-PA	1.37e-59	204.0	KOG4585@1|root,KOG4585@2759|Eukaryota,3A4U2@33154|Opisthokonta,3BQ7Z@33208|Metazoa,3D747@33213|Bilateria,420KY@6656|Arthropoda,3SMXE@50557|Insecta	33208|Metazoa	L	DDE superfamily endonuclease	-	-	1.6.5.3	ko:K03878	ko00190,ko01100,ko04714,ko04723,ko05012,map00190,map01100,map04714,map04723,map05012	M00142	R11945	RC00061	ko00000,ko00001,ko00002,ko01000,ko03029	3.D.1.6	-	-	DDE_Tnp_4
TRINITY_DN108789_c0_g1.p1	136037.KDR19783	2.97e-279	791.0	KOG1864@1|root,KOG1864@2759|Eukaryota,38DYD@33154|Opisthokonta,3BAN8@33208|Metazoa,3D0YD@33213|Bilateria,41UCE@6656|Arthropoda,3SG86@50557|Insecta	33208|Metazoa	O	Belongs to the peptidase C19 family	USP1	GO:0001501,GO:0003674,GO:0003824,GO:0004175,GO:0004197,GO:0004843,GO:0005575,GO:0005622,GO:0005623,GO:0005634,GO:0005654,GO:0006282,GO:0006464,GO:0006508,GO:0006807,GO:0006950,GO:0006974,GO:0007275,GO:0008150,GO:0008152,GO:0008233,GO:0008234,GO:0009314,GO:0009411,GO:0009416,GO:0009628,GO:0009987,GO:0016579,GO:0016787,GO:0019219,GO:0019222,GO:0019538,GO:0019783,GO:0031323,GO:0031974,GO:0031981,GO:…	3.4.19.12	ko:K11832	ko03460,map03460	-	-	-	ko00000,ko00001,ko01000,ko01002,ko03400,ko04121	-	-	-	UCH
TRINITY_DN108797_c0_g1.p1	121225.PHUM294410-PA	4.64e-257	723.0	COG0025@1|root,KOG1965@2759|Eukaryota,38C64@33154|Opisthokonta,3BD8Q@33208|Metazoa,3CSIN@33213|Bilateria,41WFW@6656|Arthropoda,3SJTD@50557|Insecta,3E8DE@33342|Paraneoptera	33208|Metazoa	P	Sodium/hydrogen exchanger family	SLC9A8	GO:0000139,GO:0003674,GO:0005215,GO:0005451,GO:0005575,GO:0005622,GO:0005623,GO:0005737,GO:0005794,GO:0006810,GO:0006811,GO:0006812,GO:0006813,GO:0006814,GO:0006873,GO:0006885,GO:0008150,GO:0008324,GO:0009987,GO:0012505,GO:0015075,GO:0015077,GO:0015078,GO:0015079,GO:0015081,GO:0015291,GO:0015297,GO:0015298,GO:0015299,GO:0015318,GO:0015385,GO:0015386,GO:0015491,GO:0015672,GO:0016020,GO:0019725,GO:…	-	ko:K14724	-	-	-	-	ko00000,ko02000	2.A.36.1.12,2.A.36.1.9	-	-	Na_H_Exchanger
TRINITY_DN1087_c0_g1.p1	43151.ADAC004619-PA	5.9e-242	674.0	COG5026@1|root,KOG1369@2759|Eukaryota,38DFC@33154|Opisthokonta,3BD1K@33208|Metazoa,3CU23@33213|Bilateria,41TK9@6656|Arthropoda,3SHYX@50557|Insecta,451Y2@7147|Diptera,45DC6@7148|Nematocera	33208|Metazoa	G	Belongs to the hexokinase family	GCK	GO:0000166,GO:0000271,GO:0000287,GO:0001678,GO:0001817,GO:0001819,GO:0002682,GO:0002684,GO:0002697,GO:0002699,GO:0002700,GO:0002702,GO:0002718,GO:0002720,GO:0002739,GO:0002741,GO:0002791,GO:0002793,GO:0002931,GO:0003674,GO:0003824,GO:0004340,GO:0004396,GO:0004672,GO:0005488,GO:0005515,GO:0005524,GO:0005536,GO:0005539,GO:0005575,GO:0005622,GO:0005623,GO:0005634,GO:0005654,GO:0005737,GO:0005739,GO:…	2.7.1.1,2.7.1.2	ko:K00844,ko:K12407	ko00010,ko00051,ko00052,ko00500,ko00520,ko00521,ko00524,ko01100,ko01110,ko01120,ko01130,ko01200,ko04066,ko04910,ko04911,ko04917,ko04922,ko04930,ko04950,ko04973,ko05230,map00010,map00051,map00052,map00500,map00520,map00521,map00524,map01100,map01110,map01120,map01130,map01200,map04066,map04910,map04911,map04917,map04922,map04930,map04950,map04973,map05230	M00001,M00549	R00299,R00760,R00867,R01326,R01600,R01786,R01961,R03920	RC00002,RC00017	ko00000,ko00001,ko00002,ko01000,ko04131	-	-	-	Hexokinase_1,Hexokinase_2
TRINITY_DN108800_c0_g1.p1	8090.ENSORLP00000023760	5.55e-77	235.0	KOG3615@1|root,KOG3615@2759|Eukaryota,38HBE@33154|Opisthokonta,3BGD9@33208|Metazoa,3CUBA@33213|Bilateria,481K1@7711|Chordata,48WNQ@7742|Vertebrata,49Q9K@7898|Actinopterygii	33208|Metazoa	S	zinc finger	ZSWIM8	GO:0000151,GO:0003008,GO:0003674,GO:0005102,GO:0005488,GO:0005515,GO:0005575,GO:0005622,GO:0005623,GO:0005737,GO:0005829,GO:0007275,GO:0007399,GO:0007600,GO:0008150,GO:0009987,GO:0010769,GO:0010975,GO:0019233,GO:0022008,GO:0022603,GO:0022604,GO:0030154,GO:0030424,GO:0031072,GO:0031344,GO:0031461,GO:0031462,GO:0032101,GO:0032501,GO:0032502,GO:0032879,GO:0032991,GO:0036477,GO:0040012,GO:0040017,GO:…	-	-	-	-	-	-	-	-	-	-	SWIM
TRINITY_DN108806_c0_g1.p1	215358.XP_010754536.1	6.05e-11	63.5	KOG4269@1|root,KOG4269@2759|Eukaryota,39XED@33154|Opisthokonta,3BMZI@33208|Metazoa,3CXVY@33213|Bilateria,48CEZ@7711|Chordata,498WP@7742|Vertebrata,49Q80@7898|Actinopterygii	33208|Metazoa	T	Active breakpoint cluster region-related protein-like	-	-	2.7.11.1	ko:K08878,ko:K20629,ko:K20630	ko05200,ko05220,map05200,map05220	-	-	-	ko00000,ko00001,ko01000,ko01001,ko04131	-	-	-	C2,RhoGAP,RhoGEF
TRINITY_DN108811_c0_g1.p1	9694.XP_007097477.1	7.45e-18	89.0	2CMPK@1|root,2QR7Y@2759|Eukaryota,38E6C@33154|Opisthokonta,3BMF3@33208|Metazoa,3D16I@33213|Bilateria,48DNZ@7711|Chordata,497H0@7742|Vertebrata,3JG5K@40674|Mammalia	33208|Metazoa	S	Zinc finger protein 862-like	-	-	-	-	-	-	-	-	-	-	-	-	Dimer_Tnp_hAT
TRINITY_DN108817_c0_g1.p1	136037.KDR16208	4.29e-184	546.0	KOG2271@1|root,KOG2271@2759|Eukaryota,38TZ0@33154|Opisthokonta,3BA5I@33208|Metazoa,3CWBK@33213|Bilateria,41UQN@6656|Arthropoda,3SHA7@50557|Insecta	33208|Metazoa	UY	Nuclear pore complex protein	NUP85	GO:0001664,GO:0002376,GO:0003674,GO:0005102,GO:0005126,GO:0005198,GO:0005488,GO:0005515,GO:0005575,GO:0005622,GO:0005623,GO:0005634,GO:0005635,GO:0005643,GO:0005737,GO:0005829,GO:0005886,GO:0006355,GO:0006403,GO:0006405,GO:0006406,GO:0006606,GO:0006611,GO:0006810,GO:0006886,GO:0006913,GO:0006928,GO:0006935,GO:0006996,GO:0006997,GO:0007154,GO:0007165,GO:0007166,GO:0007275,GO:0008104,GO:0008150,GO:…	-	ko:K14304	ko03013,map03013	M00427	-	-	ko00000,ko00001,ko00002,ko03019,ko03036	1.I.1	-	-	Nucleopor_Nup85
TRINITY_DN108822_c0_g1.p1	136037.KDR22867	4.67e-109	323.0	COG5066@1|root,KOG0439@2759|Eukaryota,39W5E@33154|Opisthokonta,3BHVG@33208|Metazoa,3CZXH@33213|Bilateria,41ZJ3@6656|Arthropoda,3SMSM@50557|Insecta	33208|Metazoa	U	MSP (Major sperm protein) domain	VAPA	GO:0000226,GO:0000323,GO:0001505,GO:0001775,GO:0002252,GO:0002263,GO:0002274,GO:0002275,GO:0002283,GO:0002366,GO:0002376,GO:0002443,GO:0002444,GO:0002446,GO:0003674,GO:0005488,GO:0005515,GO:0005575,GO:0005576,GO:0005615,GO:0005622,GO:0005623,GO:0005634,GO:0005635,GO:0005737,GO:0005764,GO:0005765,GO:0005766,GO:0005773,GO:0005774,GO:0005783,GO:0005789,GO:0005794,GO:0005856,GO:0005886,GO:0006629,GO:…	-	ko:K06096,ko:K10707	ko04979,map04979	-	-	-	ko00000,ko00001,ko02000,ko04131	9.B.17.1.1	-	-	Motile_Sperm
TRINITY_DN108824_c0_g1.p1	6412.HelroP183749	1.48e-91	281.0	2E005@1|root,2S7G8@2759|Eukaryota,3A9WH@33154|Opisthokonta,3CP97@33208|Metazoa,3D9TY@33213|Bilateria	33208|Metazoa	-	-	-	-	-	-	-	-	-	-	-	-	-	-	-
TRINITY_DN108835_c0_g1.p1	13249.RPRC007600-PA	4.95e-186	534.0	COG0814@1|root,KOG1304@2759|Eukaryota,39TYQ@33154|Opisthokonta,3BKGB@33208|Metazoa,3D4M2@33213|Bilateria,41WE0@6656|Arthropoda,3SIZ5@50557|Insecta,3E7XF@33342|Paraneoptera	33208|Metazoa	E	Transmembrane amino acid transporter protein	path	GO:0000323,GO:0000902,GO:0000904,GO:0002009,GO:0002165,GO:0003333,GO:0003674,GO:0005215,GO:0005342,GO:0005575,GO:0005622,GO:0005623,GO:0005737,GO:0005764,GO:0005768,GO:0005773,GO:0005774,GO:0005886,GO:0006810,GO:0006811,GO:0006820,GO:0006865,GO:0007275,GO:0007399,GO:0007444,GO:0007472,GO:0007476,GO:0007552,GO:0007560,GO:0008150,GO:0008509,GO:0008514,GO:0009653,GO:0009791,GO:0009886,GO:0009887,GO:…	-	ko:K14209	ko04138,map04138	-	-	-	ko00000,ko00001,ko02000,ko04131	2.A.18.8	-	-	Aa_trans
TRINITY_DN108840_c0_g1.p1	136037.KDR15519	6.46e-278	786.0	KOG3665@1|root,KOG3665@2759|Eukaryota,38NQ4@33154|Opisthokonta,3BH4X@33208|Metazoa,3CV34@33213|Bilateria,41V7B@6656|Arthropoda,3SGS0@50557|Insecta	33208|Metazoa	S	Zyg-11 family member B, cell cycle regulator	ZYG11B	GO:0000151,GO:0003674,GO:0003824,GO:0004842,GO:0005575,GO:0005622,GO:0005623,GO:0006464,GO:0006807,GO:0008150,GO:0008152,GO:0009987,GO:0016567,GO:0016740,GO:0019222,GO:0019538,GO:0019787,GO:0031323,GO:0031396,GO:0031399,GO:0031461,GO:0031462,GO:0032268,GO:0032446,GO:0032991,GO:0036211,GO:0043170,GO:0043412,GO:0044237,GO:0044238,GO:0044260,GO:0044267,GO:0044424,GO:0044464,GO:0050789,GO:0050790,GO:…	-	ko:K10350	-	-	-	-	ko00000,ko04121	-	-	-	-
TRINITY_DN108842_c0_g1.p1	136037.KDR10711	0.0	1107.0	COG0749@1|root,KOG3657@2759|Eukaryota,38B9M@33154|Opisthokonta,3BDZA@33208|Metazoa,3CX5W@33213|Bilateria,41X18@6656|Arthropoda,3SK2H@50557|Insecta	33208|Metazoa	L	DNA-directed DNA polymerase activity. It is involved in the biological process described with DNA replication	POLG	GO:0000002,GO:0000003,GO:0000731,GO:0001678,GO:0002020,GO:0003006,GO:0003008,GO:0003674,GO:0003682,GO:0003824,GO:0003887,GO:0004518,GO:0004527,GO:0005488,GO:0005515,GO:0005575,GO:0005622,GO:0005623,GO:0005737,GO:0005739,GO:0005759,GO:0005760,GO:0006139,GO:0006259,GO:0006260,GO:0006261,GO:0006264,GO:0006281,GO:0006284,GO:0006287,GO:0006298,GO:0006725,GO:0006807,GO:0006810,GO:0006928,GO:0006950,GO:…	2.7.7.7	ko:K02332	ko01100,ko04139,map01100,map04139	M00294	-	-	ko00000,ko00001,ko00002,ko01000,ko03029,ko03032	-	-	-	DNA_pol_A
TRINITY_DN108847_c0_g1.p1	7234.FBpp0181409	1.19e-65	207.0	KOG3594@1|root,KOG4289@2759|Eukaryota,38E9P@33154|Opisthokonta,3BB9S@33208|Metazoa,3CRQ5@33213|Bilateria,41WF3@6656|Arthropoda,3SIJ5@50557|Insecta,44ZJD@7147|Diptera,45T39@7214|Drosophilidae	33208|Metazoa	T	It is involved in the biological process described with homophilic cell adhesion via plasma membrane adhesion molecules	CELSR2	GO:0000003,GO:0000902,GO:0000904,GO:0001505,GO:0001558,GO:0001654,GO:0001702,GO:0001736,GO:0001738,GO:0001745,GO:0001751,GO:0001752,GO:0001754,GO:0001763,GO:0001764,GO:0001838,GO:0001841,GO:0001843,GO:0001932,GO:0001942,GO:0002009,GO:0003002,GO:0003341,GO:0003674,GO:0004888,GO:0004930,GO:0005488,GO:0005509,GO:0005515,GO:0005575,GO:0005622,GO:0005623,GO:0005634,GO:0005654,GO:0005737,GO:0005886,GO:…	-	ko:K04600,ko:K04601,ko:K04602,ko:K14704	ko04978,map04978	-	-	-	ko00000,ko00001,ko02000,ko04030,ko04516	2.A.53.2.7,2.A.53.2.8	-	-	7tm_2,Cadherin,EGF,GAIN,GPS,HRM,Laminin_EGF,Laminin_G_2,hEGF
TRINITY_DN108854_c0_g1.p1	136037.KDR11980	2.83e-209	605.0	KOG1243@1|root,KOG1243@2759|Eukaryota,38GHS@33154|Opisthokonta,3BFDZ@33208|Metazoa,3CRPW@33213|Bilateria,41YB2@6656|Arthropoda,3SH67@50557|Insecta	33208|Metazoa	T	transferase activity, transferring phosphorus-containing groups	SCYL3	GO:0005575,GO:0005622,GO:0005623,GO:0005737,GO:0005794,GO:0006928,GO:0008150,GO:0009987,GO:0012505,GO:0016477,GO:0030027,GO:0031252,GO:0040011,GO:0042995,GO:0043226,GO:0043227,GO:0043229,GO:0043231,GO:0044424,GO:0044444,GO:0044464,GO:0048870,GO:0051179,GO:0051674,GO:0120025	-	ko:K17542	-	-	-	-	ko00000,ko01001	-	-	-	Pkinase
TRINITY_DN108859_c0_g1.p1	7029.ACYPI066262-PA	7.16e-31	119.0	2CXYR@1|root,2S0S7@2759|Eukaryota,39ZC1@33154|Opisthokonta,3BG55@33208|Metazoa,3CZ2K@33213|Bilateria	33208|Metazoa	-	-	-	-	-	-	-	-	-	-	-	-	-	-	YqaJ
TRINITY_DN108865_c0_g1.p1	7159.AAEL012207-PB	5.64e-110	316.0	COG5126@1|root,KOG0030@2759|Eukaryota,3A20N@33154|Opisthokonta,3BQH8@33208|Metazoa,3D79F@33213|Bilateria,41Z7H@6656|Arthropoda,3SMSS@50557|Insecta,45373@7147|Diptera,45HZN@7148|Nematocera	33208|Metazoa	Z	light chain 1	Mlc1	GO:0000146,GO:0003008,GO:0003012,GO:0003674,GO:0003774,GO:0003824,GO:0005575,GO:0005622,GO:0005623,GO:0005737,GO:0005856,GO:0005859,GO:0006936,GO:0007498,GO:0008150,GO:0009888,GO:0015629,GO:0016459,GO:0016460,GO:0016462,GO:0016787,GO:0016817,GO:0016818,GO:0017111,GO:0032501,GO:0032502,GO:0032991,GO:0043226,GO:0043228,GO:0043229,GO:0043232,GO:0043292,GO:0044422,GO:0044424,GO:0044430,GO:0044444,GO:…	-	ko:K12749	ko04260,ko04261,ko04371,ko05410,ko05414,map04260,map04261,map04371,map05410,map05414	-	-	-	ko00000,ko00001,ko04812	-	-	-	-
TRINITY_DN108869_c0_g1.p1	4792.ETI37757	5.12e-16	85.5	COG2801@1|root,KOG0017@2759|Eukaryota,3QBIP@4776|Peronosporales	4792.ETI37757|-	L	transposition, RNA-mediated	-	-	-	-	-	-	-	-	-	-	-	-	-
TRINITY_DN10887_c0_g1.p1	7029.ACYPI069698-PA	2.81e-52	179.0	COG2801@1|root,KOG0017@2759|Eukaryota,38F42@33154|Opisthokonta,3BA5H@33208|Metazoa,3CWAK@33213|Bilateria,41WI3@6656|Arthropoda,3SIRK@50557|Insecta,3ECJT@33342|Paraneoptera	33208|Metazoa	O	K02A2.6-like	-	-	-	-	-	-	-	-	-	-	-	-	Baculo_F,RVT_1,rve
TRINITY_DN108880_c0_g1.p1	7029.ACYPI060924-PA	1.2e-34	124.0	KOG4585@1|root,KOG4585@2759|Eukaryota	2759|Eukaryota	B	nuclease activity	-	-	-	-	-	-	-	-	-	-	-	-	DDE_Tnp_4
TRINITY_DN108882_c0_g1.p1	400682.PAC_15702290	1.82e-58	196.0	COG2801@1|root,KOG0017@2759|Eukaryota,38DPC@33154|Opisthokonta,3BS5J@33208|Metazoa	33208|Metazoa	L	Reverse transcriptase (RNA-dependent DNA polymerase)	-	-	-	-	-	-	-	-	-	-	-	-	RVT_2,rve
TRINITY_DN108884_c0_g1.p1	7370.XP_005182269.1	3.7e-42	142.0	2CRZI@1|root,2S48A@2759|Eukaryota,3A5YK@33154|Opisthokonta,3BSMB@33208|Metazoa,3D9PG@33213|Bilateria,420IG@6656|Arthropoda,3SP17@50557|Insecta,453SI@7147|Diptera	33208|Metazoa	S	Ejaculatory bulb-specific protein 3-like	-	-	-	ko:K15127	-	-	-	-	ko00000,ko03021,ko03036	-	-	-	OS-D
TRINITY_DN10888_c0_g1.p1	7460.GB41755-PA	6.3e-76	245.0	KOG3270@1|root,KOG3270@2759|Eukaryota,39U41@33154|Opisthokonta,3BCVD@33208|Metazoa,3D12W@33213|Bilateria,41YV3@6656|Arthropoda,3SM1T@50557|Insecta,46G7E@7399|Hymenoptera	33208|Metazoa	U	Modifier of rudimentary (Mod(r)) protein	VPS37A	GO:0000813,GO:0005575,GO:0005622,GO:0005623,GO:0005634,GO:0005654,GO:0005737,GO:0005768,GO:0005770,GO:0005813,GO:0005815,GO:0005829,GO:0005856,GO:0006508,GO:0006511,GO:0006807,GO:0006810,GO:0006914,GO:0006996,GO:0007032,GO:0008150,GO:0008152,GO:0009056,GO:0009057,GO:0009987,GO:0010008,GO:0010256,GO:0012505,GO:0015630,GO:0016020,GO:0016032,GO:0016043,GO:0016050,GO:0016192,GO:0016197,GO:0016236,GO:…	-	ko:K12185	ko04144,map04144	M00409	-	-	ko00000,ko00001,ko00002,ko04131,ko04147	-	-	-	Mod_r
TRINITY_DN108894_c0_g1.p1	7159.AAEL012736-PE	1.8e-68	209.0	COG1632@1|root,KOG1678@2759|Eukaryota,38C0Y@33154|Opisthokonta,3B9M5@33208|Metazoa,3CX2E@33213|Bilateria,41Y8S@6656|Arthropoda,3SGHY@50557|Insecta,452D0@7147|Diptera,45BBC@7148|Nematocera	33208|Metazoa	J	Belongs to the eukaryotic ribosomal protein eL15 family	RPL15	GO:0000184,GO:0000956,GO:0002181,GO:0003674,GO:0003676,GO:0003723,GO:0003735,GO:0005198,GO:0005488,GO:0005575,GO:0005622,GO:0005623,GO:0005634,GO:0005737,GO:0005829,GO:0005840,GO:0006139,GO:0006401,GO:0006402,GO:0006412,GO:0006413,GO:0006518,GO:0006605,GO:0006612,GO:0006613,GO:0006614,GO:0006725,GO:0006807,GO:0006810,GO:0006886,GO:0008104,GO:0008150,GO:0008152,GO:0009056,GO:0009057,GO:0009058,GO:…	-	ko:K02877,ko:K15276	ko03010,map03010	M00177,M00179	-	-	br01610,ko00000,ko00001,ko00002,ko02000,ko03011	2.A.7.11.2,2.A.7.11.3	-	-	Ribosomal_L15e
TRINITY_DN108896_c0_g1.p1	7029.ACYPI30352-PA	7.38e-17	84.3	KOG1075@1|root,KOG1075@2759|Eukaryota,39X0S@33154|Opisthokonta,3BF48@33208|Metazoa,3D5JC@33213|Bilateria,41X08@6656|Arthropoda	33208|Metazoa	L	Reverse transcriptase (RNA-dependent DNA polymerase)	-	-	2.4.1.17	ko:K00699,ko:K06515	ko00040,ko00053,ko00140,ko00830,ko00860,ko00980,ko00982,ko00983,ko01100,ko01110,ko05204,ko05231,map00040,map00053,map00140,map00830,map00860,map00980,map00982,map00983,map01100,map01110,map05204,map05231	M00014,M00129	R01383,R02358,R02389,R02478,R02502,R02902,R03091,R04352,R04353,R04354,R04683,R07106,R08259,R08261,R08262,R08263,R08615,R09426,R09427,R09428	RC00005,RC00033,RC00049,RC00059,RC00078,RC00171,RC00397,RC00523,RC00529,RC00708,RC02748	ko00000,ko00001,ko00002,ko01000,ko01003,ko02000,ko04090	2.A.92.1.1	GT1	-	Exo_endo_phos_2,PRE_C2HC,RVT_1
TRINITY_DN1088_c0_g1.p1	136037.KDR06361	0.0	2279.0	COG2183@1|root,KOG1856@2759|Eukaryota,38BWK@33154|Opisthokonta,3B9C5@33208|Metazoa,3CSRA@33213|Bilateria,41UGA@6656|Arthropoda,3SGGI@50557|Insecta	33208|Metazoa	K	Transcription elongation factor that enhances transcription elongation by RNA polymerase II (RNAPII)	SUPT6H	GO:0000003,GO:0000018,GO:0000785,GO:0000988,GO:0000990,GO:0000991,GO:0001756,GO:0002064,GO:0002065,GO:0002066,GO:0002637,GO:0002682,GO:0002694,GO:0002697,GO:0002700,GO:0002703,GO:0002706,GO:0002712,GO:0002759,GO:0002784,GO:0002805,GO:0002819,GO:0002822,GO:0002831,GO:0002889,GO:0002920,GO:0003002,GO:0003006,GO:0003674,GO:0003682,GO:0003700,GO:0005488,GO:0005515,GO:0005575,GO:0005622,GO:0005623,GO:…	-	ko:K11292	-	-	-	-	ko00000,ko03021,ko03036	-	-	-	DLD,HHH_7,HTH_44,S1,SH2_2,SPT6_acidic,YqgF
TRINITY_DN108918_c0_g1.p1	136037.KDR22196	7.04e-79	238.0	2CNI9@1|root,2QWHA@2759|Eukaryota,38FYJ@33154|Opisthokonta,3BKUT@33208|Metazoa,3D56V@33213|Bilateria,41V2Q@6656|Arthropoda,3SG4N@50557|Insecta	33208|Metazoa	S	Low-density lipoprotein receptor domain class A	-	-	-	-	-	-	-	-	-	-	-	-	CUB,Ldl_recept_a
TRINITY_DN10891_c0_g1.p1	7029.ACYPI065653-PA	6.3e-89	276.0	COG2801@1|root,KOG0017@2759|Eukaryota,3AAEP@33154|Opisthokonta	7029.ACYPI065653-PA|-	L	GAG-pre-integrase domain	-	-	-	-	-	-	-	-	-	-	-	-	-
TRINITY_DN108926_c0_g1.p1	121225.PHUM045460-PA	6.1e-75	236.0	KOG3760@1|root,KOG3760@2759|Eukaryota,39RZQ@33154|Opisthokonta,3BAMU@33208|Metazoa,3CV57@33213|Bilateria,41WNW@6656|Arthropoda,3SGU9@50557|Insecta,3EAHX@33342|Paraneoptera	33208|Metazoa	G	Racemase and epimerase activity, acting on carbohydrates and derivatives. It is involved in the biological process described with glycosaminoglycan biosynthetic process	GLCE	GO:0000139,GO:0003674,GO:0003824,GO:0005488,GO:0005515,GO:0005575,GO:0005622,GO:0005623,GO:0005737,GO:0005794,GO:0006022,GO:0006023,GO:0006024,GO:0006029,GO:0006082,GO:0006790,GO:0006807,GO:0008150,GO:0008152,GO:0009058,GO:0009059,GO:0009100,GO:0009101,GO:0009987,GO:0012505,GO:0015012,GO:0015015,GO:0016020,GO:0016853,GO:0016854,GO:0016857,GO:0019538,GO:0030166,GO:0030201,GO:0030202,GO:0030203,GO:…	5.1.3.17	ko:K01793	ko00534,ko01100,map00534,map01100	M00059	-	-	ko00000,ko00001,ko00002,ko01000	-	-	-	C5-epim_C
TRINITY_DN108928_c0_g1.p1	7029.ACYPI006938-PA	1.44e-27	104.0	2CAYR@1|root,2S3MH@2759|Eukaryota,3A5NU@33154|Opisthokonta,3BTHD@33208|Metazoa,3D9JB@33213|Bilateria,420RC@6656|Arthropoda,3SP26@50557|Insecta	33208|Metazoa	K	Alcohol dehydrogenase transcription factor Myb/SANT-like	-	-	-	-	-	-	-	-	-	-	-	-	MADF_DNA_bdg
TRINITY_DN108934_c0_g1.p1	6087.XP_004210686.1	4.72e-43	149.0	COG2801@1|root,KOG0017@2759|Eukaryota,3A4CN@33154|Opisthokonta,3BRMP@33208|Metazoa	33208|Metazoa	L	transposition, RNA-mediated	-	-	-	-	-	-	-	-	-	-	-	-	RVT_1,rve
TRINITY_DN108936_c0_g1.p1	136037.KDR12976	1.71e-248	721.0	2CMTW@1|root,2QRXT@2759|Eukaryota,38GP0@33154|Opisthokonta,3BGAA@33208|Metazoa,3CVSQ@33213|Bilateria,41VZ4@6656|Arthropoda,3SJYC@50557|Insecta	33208|Metazoa	S	HEAT repeat-containing protein	HEATR2	GO:0000226,GO:0001539,GO:0001578,GO:0003008,GO:0003341,GO:0003674,GO:0005488,GO:0005515,GO:0005575,GO:0005622,GO:0005623,GO:0005737,GO:0006928,GO:0006996,GO:0007010,GO:0007017,GO:0007018,GO:0007600,GO:0007605,GO:0007610,GO:0007626,GO:0008150,GO:0008344,GO:0009987,GO:0016043,GO:0022607,GO:0030030,GO:0030031,GO:0030317,GO:0030534,GO:0032501,GO:0034622,GO:0035082,GO:0036158,GO:0036159,GO:0040011,GO:…	-	ko:K19759	-	-	-	-	ko00000,ko04812	-	-	-	HEAT,HEAT_2,Vac14_Fab1_bd
TRINITY_DN108937_c0_g1.p1	136037.KDR10491	4.69e-172	509.0	KOG3608@1|root,KOG3608@2759|Eukaryota,39QFB@33154|Opisthokonta,3BGG5@33208|Metazoa,3CYAG@33213|Bilateria,41UCB@6656|Arthropoda,3SKYP@50557|Insecta	33208|Metazoa	K	Metal ion binding	HINFP	GO:0000075,GO:0000077,GO:0000082,GO:0000083,GO:0000122,GO:0000278,GO:0000976,GO:0000977,GO:0000978,GO:0000981,GO:0000982,GO:0000987,GO:0001012,GO:0001067,GO:0001078,GO:0001227,GO:0001701,GO:0003674,GO:0003676,GO:0003677,GO:0003682,GO:0003690,GO:0003700,GO:0003712,GO:0003713,GO:0005488,GO:0005515,GO:0005575,GO:0005622,GO:0005623,GO:0005634,GO:0005654,GO:0006139,GO:0006259,GO:0006281,GO:0006351,GO:…	-	-	-	-	-	-	-	-	-	-	zf-C2H2,zf-C2H2_4
TRINITY_DN10894_c0_g1.p1	7222.FBpp0157469	2.07e-23	96.7	KOG2246@1|root,KOG2246@2759|Eukaryota,38C0F@33154|Opisthokonta,3BANH@33208|Metazoa,3CS5Q@33213|Bilateria,41XRN@6656|Arthropoda,3SHHQ@50557|Insecta,451P0@7147|Diptera,45TEP@7214|Drosophilidae	33208|Metazoa	G	glycoprotein-N-acetylgalactosamine 3-beta-galactosyltransferase activity. It is involved in the biological process described with O-glycan processing	C1GALT1	GO:0000139,GO:0001525,GO:0001568,GO:0001655,GO:0001822,GO:0001944,GO:0002064,GO:0002065,GO:0002066,GO:0002682,GO:0002683,GO:0003674,GO:0003824,GO:0005575,GO:0005622,GO:0005623,GO:0005737,GO:0005794,GO:0006464,GO:0006486,GO:0006493,GO:0006629,GO:0006643,GO:0006664,GO:0006807,GO:0007275,GO:0007399,GO:0007417,GO:0007528,GO:0008150,GO:0008152,GO:0008378,GO:0008610,GO:0009058,GO:0009059,GO:0009100,GO:…	2.4.1.122	ko:K00731	ko00512,ko01100,map00512,map01100	M00056	R05908	-	ko00000,ko00001,ko00002,ko01000,ko01003	-	GT31	-	Fringe
TRINITY_DN10894_c0_g3.p1	7425.NV12946-PA	3.63e-129	375.0	KOG2246@1|root,KOG2246@2759|Eukaryota,38C0F@33154|Opisthokonta,3BANH@33208|Metazoa,3CS5Q@33213|Bilateria,41XRN@6656|Arthropoda,3SHHQ@50557|Insecta,46HWA@7399|Hymenoptera	33208|Metazoa	G	Fringe-like	C1GALT1	GO:0000003,GO:0000139,GO:0001525,GO:0001568,GO:0001655,GO:0001822,GO:0001944,GO:0002064,GO:0002065,GO:0002066,GO:0002682,GO:0002683,GO:0003674,GO:0003824,GO:0005575,GO:0005622,GO:0005623,GO:0005737,GO:0005794,GO:0005795,GO:0005797,GO:0006464,GO:0006486,GO:0006493,GO:0006629,GO:0006643,GO:0006664,GO:0006807,GO:0007275,GO:0007399,GO:0007417,GO:0007528,GO:0008150,GO:0008152,GO:0008378,GO:0008610,GO:…	2.4.1.122	ko:K00731	ko00512,ko01100,map00512,map01100	M00056	R05908	-	ko00000,ko00001,ko00002,ko01000,ko01003	-	GT31	-	Fringe
TRINITY_DN108950_c0_g1.p1	136037.KDR23121	1.47e-67	226.0	2CZN2@1|root,2S4RT@2759|Eukaryota,3A85V@33154|Opisthokonta,3BT3A@33208|Metazoa,3DA9Y@33213|Bilateria,420VV@6656|Arthropoda,3SP4B@50557|Insecta	33208|Metazoa	-	-	-	-	-	-	-	-	-	-	-	-	-	-	-
TRINITY_DN10895_c1_g1.p1	136037.KDR23808	5.76e-124	377.0	COG2123@1|root,KOG1614@2759|Eukaryota,38B7Z@33154|Opisthokonta,3BBNH@33208|Metazoa,3CWFF@33213|Bilateria,41VG6@6656|Arthropoda,3SHV5@50557|Insecta	33208|Metazoa	J	3' exoribonuclease family, domain 1	EXOSC9	GO:0000175,GO:0000176,GO:0000177,GO:0000178,GO:0000228,GO:0000288,GO:0000291,GO:0000459,GO:0000460,GO:0000466,GO:0000467,GO:0000469,GO:0000956,GO:0001085,GO:0001102,GO:0001558,GO:0002376,GO:0003674,GO:0003676,GO:0003723,GO:0003824,GO:0004518,GO:0004527,GO:0004532,GO:0004540,GO:0005488,GO:0005515,GO:0005575,GO:0005622,GO:0005623,GO:0005634,GO:0005654,GO:0005694,GO:0005730,GO:0005737,GO:0005829,GO:…	-	ko:K03678,ko:K12586	ko03018,map03018	M00391	-	-	ko00000,ko00001,ko00002,ko03019	-	-	-	RNase_PH,RNase_PH_C
TRINITY_DN108967_c0_g1.p1	136037.KDR16554	0.0	898.0	COG0459@1|root,KOG0360@2759|Eukaryota,38BK8@33154|Opisthokonta,3BAMK@33208|Metazoa,3CUQM@33213|Bilateria,41VZY@6656|Arthropoda,3SI8A@50557|Insecta	33208|Metazoa	O	assists the folding of proteins upon ATP hydrolysis	cct-1	GO:0000003,GO:0002064,GO:0002065,GO:0002066,GO:0003006,GO:0003674,GO:0005488,GO:0005515,GO:0005575,GO:0005622,GO:0005623,GO:0005634,GO:0005737,GO:0005829,GO:0005832,GO:0006457,GO:0006458,GO:0007276,GO:0007281,GO:0007292,GO:0008150,GO:0009888,GO:0009987,GO:0019953,GO:0022412,GO:0022414,GO:0030154,GO:0030707,GO:0030855,GO:0032501,GO:0032502,GO:0032504,GO:0032991,GO:0043226,GO:0043227,GO:0043229,GO:…	-	ko:K09493	-	-	-	-	ko00000,ko03036,ko03110,ko04147	-	-	-	Cpn60_TCP1
TRINITY_DN10896_c3_g1.p1	136037.KDR14663	1.91e-243	697.0	KOG2657@1|root,KOG2657@2759|Eukaryota,39RQA@33154|Opisthokonta,3BANZ@33208|Metazoa,3CT49@33213|Bilateria,41THI@6656|Arthropoda,3SK4J@50557|Insecta	33208|Metazoa	OT	It is involved in the biological process described with protein processing	NCSTN	GO:0000003,GO:0000323,GO:0000902,GO:0000904,GO:0001654,GO:0001745,GO:0001751,GO:0001754,GO:0001775,GO:0002252,GO:0002262,GO:0002263,GO:0002274,GO:0002275,GO:0002283,GO:0002366,GO:0002376,GO:0002443,GO:0002444,GO:0002446,GO:0003674,GO:0003824,GO:0004175,GO:0005575,GO:0005622,GO:0005623,GO:0005737,GO:0005764,GO:0005765,GO:0005766,GO:0005768,GO:0005770,GO:0005773,GO:0005774,GO:0005783,GO:0005794,GO:…	-	ko:K06171	ko04330,ko05010,map04330,map05010	M00682	-	-	ko00000,ko00001,ko00002	-	-	-	Nicastrin
TRINITY_DN108970_c0_g1.p1	136037.KDR22411	3.92e-71	239.0	COG0018@1|root,KOG1195@2759|Eukaryota,38K5N@33154|Opisthokonta,3BDFZ@33208|Metazoa,3CV5Y@33213|Bilateria,42002@6656|Arthropoda,3SN5Q@50557|Insecta	33208|Metazoa	J	It is involved in the biological process described with arginyl-tRNA aminoacylation	DALRD3	-	-	-	-	-	-	-	-	-	-	-	DALR_1
TRINITY_DN108985_c0_g1.p1	4572.TRIUR3_02824-P1	3.24e-48	158.0	COG1287@1|root,KOG2292@2759|Eukaryota,37M0F@33090|Viridiplantae,3G8TE@35493|Streptophyta,3KN67@4447|Liliopsida,3IEQK@38820|Poales	35493|Streptophyta	O	Oligosaccharyl transferase STT3 subunit	STT3B	GO:0003674,GO:0003824,GO:0004576,GO:0004579,GO:0005575,GO:0005622,GO:0005623,GO:0005737,GO:0005783,GO:0005789,GO:0005886,GO:0006464,GO:0006486,GO:0006487,GO:0006807,GO:0008150,GO:0008152,GO:0008250,GO:0009058,GO:0009059,GO:0009100,GO:0009101,GO:0009987,GO:0012505,GO:0016020,GO:0016740,GO:0016757,GO:0016758,GO:0018193,GO:0018196,GO:0018279,GO:0019538,GO:0031984,GO:0032991,GO:0034645,GO:0036211,GO:…	2.4.99.18	ko:K07151	ko00510,ko00513,ko01100,ko04141,map00510,map00513,map01100,map04141	M00072	R04216,R05976	RC00005,RC00482	ko00000,ko00001,ko00002,ko01000,ko01003	-	GT66	-	STT3
TRINITY_DN108988_c0_g1.p1	7425.NV31204-PA	6.34e-46	161.0	COG2801@1|root,KOG0017@2759|Eukaryota,396RZ@33154|Opisthokonta,3CB3X@33208|Metazoa,3DSCH@33213|Bilateria,428FP@6656|Arthropoda,3SU2P@50557|Insecta,46MPY@7399|Hymenoptera	7425.NV31204-PA|-	L	Integrase core domain	-	-	-	-	-	-	-	-	-	-	-	-	-
TRINITY_DN108990_c0_g1.p1	136037.KDR09397	1.09e-238	675.0	KOG3588@1|root,KOG3588@2759|Eukaryota,38DJN@33154|Opisthokonta,3BAVK@33208|Metazoa,3CYIJ@33213|Bilateria,41WHQ@6656|Arthropoda,3SG8J@50557|Insecta	33208|Metazoa	G	Acetylgalactosaminyltransferase activity	CSGALNACT1	GO:0000139,GO:0000271,GO:0001501,GO:0001503,GO:0001958,GO:0003674,GO:0003824,GO:0005488,GO:0005575,GO:0005622,GO:0005623,GO:0005737,GO:0005794,GO:0005975,GO:0005976,GO:0006022,GO:0006023,GO:0006024,GO:0006029,GO:0006040,GO:0006082,GO:0006139,GO:0006725,GO:0006790,GO:0006793,GO:0006807,GO:0006950,GO:0007275,GO:0007399,GO:0008037,GO:0008150,GO:0008152,GO:0008194,GO:0008283,GO:0008376,GO:0008955,GO:…	2.4.1.174,2.4.1.175	ko:K00746	ko00532,ko01100,map00532,map01100	M00058	R05929	-	ko00000,ko00001,ko00002,ko01000,ko01003	-	GT7	-	CHGN
TRINITY_DN108998_c0_g1.p1	43179.ENSSTOP00000023037	5e-63	210.0	KOG3639@1|root,KOG3639@2759|Eukaryota,38EN1@33154|Opisthokonta,3BDAM@33208|Metazoa,3CZMM@33213|Bilateria,48C49@7711|Chordata,4915D@7742|Vertebrata,3JA9A@40674|Mammalia,35AD0@314146|Euarchontoglires,4PVHV@9989|Rodentia	33208|Metazoa	S	Coiled-coil and C2	CC2D2A	GO:0000226,GO:0001578,GO:0001654,GO:0001838,GO:0001841,GO:0001843,GO:0002009,GO:0005575,GO:0005622,GO:0005623,GO:0005737,GO:0005829,GO:0005929,GO:0006996,GO:0007010,GO:0007017,GO:0007154,GO:0007165,GO:0007166,GO:0007224,GO:0007275,GO:0007368,GO:0007389,GO:0007399,GO:0007423,GO:0007507,GO:0008104,GO:0008150,GO:0009653,GO:0009790,GO:0009792,GO:0009799,GO:0009855,GO:0009888,GO:0009987,GO:0014020,GO:…	-	ko:K19352	-	-	-	-	ko00000,ko03036	-	-	-	C2,CC2D2AN-C2
TRINITY_DN1089_c0_g1.p1	136037.KDR21553	5.92e-172	506.0	COG0318@1|root,KOG1177@2759|Eukaryota,38ES8@33154|Opisthokonta,3BHR0@33208|Metazoa,3CTUM@33213|Bilateria,41UI4@6656|Arthropoda,3SINP@50557|Insecta	33208|Metazoa	I	activity. It is involved in the biological process described with metabolic process	ACSF2	GO:0003674,GO:0003824,GO:0003996,GO:0005575,GO:0005622,GO:0005623,GO:0005737,GO:0005739,GO:0005759,GO:0005777,GO:0006082,GO:0006139,GO:0006163,GO:0006629,GO:0006631,GO:0006633,GO:0006637,GO:0006725,GO:0006732,GO:0006753,GO:0006790,GO:0006793,GO:0006796,GO:0006807,GO:0008150,GO:0008152,GO:0008610,GO:0009058,GO:0009117,GO:0009150,GO:0009259,GO:0009987,GO:0015645,GO:0016053,GO:0016405,GO:0016874,GO:…	-	ko:K00666	-	-	-	-	ko00000,ko01000,ko01004	-	-	-	AMP-binding,AMP-binding_C
TRINITY_DN108_c0_g1.p1	7370.XP_005180511.1	1.42e-249	692.0	COG4992@1|root,KOG1402@2759|Eukaryota,38EEM@33154|Opisthokonta,3BC6G@33208|Metazoa,3CVEK@33213|Bilateria,41V5F@6656|Arthropoda,3SH8G@50557|Insecta,44YK4@7147|Diptera	33208|Metazoa	E	Belongs to the class-III pyridoxal-phosphate-dependent aminotransferase family	OAT	GO:0003008,GO:0003674,GO:0003824,GO:0003992,GO:0004587,GO:0005488,GO:0005515,GO:0005575,GO:0005622,GO:0005623,GO:0005634,GO:0005654,GO:0005737,GO:0005739,GO:0005759,GO:0006082,GO:0006520,GO:0006591,GO:0006807,GO:0007600,GO:0007601,GO:0008144,GO:0008150,GO:0008152,GO:0008483,GO:0008652,GO:0009058,GO:0009987,GO:0016043,GO:0016053,GO:0016740,GO:0016769,GO:0019752,GO:0019842,GO:0022607,GO:0030170,GO:…	2.6.1.13	ko:K00819	ko00330,ko01100,ko01110,ko01130,map00330,map01100,map01110,map01130	-	R00667	RC00006,RC00062	ko00000,ko00001,ko01000,ko01007	-	-	-	Aminotran_3
TRINITY_DN10902_c0_g1.p1	7029.ACYPI081049-PA	7.69e-50	172.0	KOG1075@1|root,KOG1075@2759|Eukaryota,39X0S@33154|Opisthokonta,3BF48@33208|Metazoa,3D5JC@33213|Bilateria,41X08@6656|Arthropoda,3SJDR@50557|Insecta	33208|Metazoa	G	Reverse transcriptase (RNA-dependent DNA polymerase)	-	-	2.4.1.17	ko:K00699,ko:K06515	ko00040,ko00053,ko00140,ko00830,ko00860,ko00980,ko00982,ko00983,ko01100,ko01110,ko05204,ko05231,map00040,map00053,map00140,map00830,map00860,map00980,map00982,map00983,map01100,map01110,map05204,map05231	M00014,M00129	R01383,R02358,R02389,R02478,R02502,R02902,R03091,R04352,R04353,R04354,R04683,R07106,R08259,R08261,R08262,R08263,R08615,R09426,R09427,R09428	RC00005,RC00033,RC00049,RC00059,RC00078,RC00171,RC00397,RC00523,RC00529,RC00708,RC02748	ko00000,ko00001,ko00002,ko01000,ko01003,ko02000,ko04090	2.A.92.1.1	GT1	-	Exo_endo_phos_2,PRE_C2HC,RVT_1
TRINITY_DN109038_c0_g1.p1	136037.KDR16312	9.61e-196	550.0	KOG1747@1|root,KOG1747@2759|Eukaryota,38DWE@33154|Opisthokonta,3BCZQ@33208|Metazoa,3CSKT@33213|Bilateria,41UUP@6656|Arthropoda,3SJ6H@50557|Insecta	33208|Metazoa	W	Actin binding. It is involved in the biological process described with negative regulation of actin filament polymerization	TWF1	GO:0000003,GO:0000166,GO:0001101,GO:0001558,GO:0001667,GO:0001932,GO:0002064,GO:0002065,GO:0002066,GO:0003006,GO:0003674,GO:0003779,GO:0003785,GO:0003824,GO:0004672,GO:0004713,GO:0005080,GO:0005488,GO:0005515,GO:0005524,GO:0005543,GO:0005546,GO:0005575,GO:0005622,GO:0005623,GO:0005737,GO:0005829,GO:0005856,GO:0005886,GO:0005911,GO:0006464,GO:0006468,GO:0006793,GO:0006796,GO:0006807,GO:0006810,GO:…	-	ko:K08870,ko:K10161,ko:K14962	ko03015,ko04620,ko05142,ko05143,ko05144,ko05152,ko05162,ko05168,map03015,map04620,map05142,map05143,map05144,map05152,map05162,map05168	-	-	-	ko00000,ko00001,ko03019,ko03036,ko04090	-	-	-	Cofilin_ADF
TRINITY_DN109052_c0_g1.p1	400682.PAC_15705808	6.23e-56	204.0	2CNQC@1|root,2QXFF@2759|Eukaryota,39Y03@33154|Opisthokonta,3BMKX@33208|Metazoa	33208|Metazoa	-	-	-	-	-	-	-	-	-	-	-	-	-	-	-
TRINITY_DN109054_c0_g1.p1	7070.TC006096-PA	1.43e-152	452.0	COG3320@1|root,KOG1221@2759|Eukaryota,39WVZ@33154|Opisthokonta,3BJYK@33208|Metazoa,3D16R@33213|Bilateria,41VT5@6656|Arthropoda,3SGUF@50557|Insecta	33208|Metazoa	I	Catalyzes the reduction of fatty acyl-CoA to fatty alcohols	-	GO:0003674,GO:0003824,GO:0005575,GO:0005622,GO:0005623,GO:0005737,GO:0005777,GO:0006139,GO:0006163,GO:0006637,GO:0006725,GO:0006732,GO:0006753,GO:0006790,GO:0006793,GO:0006796,GO:0006807,GO:0008150,GO:0008152,GO:0009058,GO:0009117,GO:0009150,GO:0009259,GO:0009987,GO:0010025,GO:0010166,GO:0016491,GO:0016620,GO:0016903,GO:0019637,GO:0019693,GO:0033865,GO:0033875,GO:0034032,GO:0034641,GO:0035336,GO:…	1.2.1.84	ko:K13356	ko00073,ko04146,ko04212,map00073,map04146,map04212	-	R09470	RC00004	ko00000,ko00001,ko01000	-	-	-	NAD_binding_4,Sterile
TRINITY_DN109074_c0_g1.p2	7070.TC007446-PA	3.04e-67	212.0	2CAWB@1|root,2QTG8@2759|Eukaryota,38ZEJ@33154|Opisthokonta,3BBVN@33208|Metazoa,3D0R0@33213|Bilateria,41ZP9@6656|Arthropoda,3SMQT@50557|Insecta	33208|Metazoa	S	It is involved in the biological process described with	SPRY2	GO:0000003,GO:0000132,GO:0000226,GO:0000278,GO:0000578,GO:0001654,GO:0001726,GO:0001736,GO:0001738,GO:0001745,GO:0001763,GO:0001932,GO:0001933,GO:0001934,GO:0002009,GO:0002064,GO:0002065,GO:0002066,GO:0003002,GO:0003006,GO:0003008,GO:0003401,GO:0003674,GO:0004857,GO:0004860,GO:0005488,GO:0005515,GO:0005575,GO:0005622,GO:0005623,GO:0005634,GO:0005737,GO:0005829,GO:0005856,GO:0005886,GO:0006355,GO:…	-	ko:K17383	ko04013,ko05206,map04013,map05206	-	-	-	ko00000,ko00001	-	-	-	Sprouty
TRINITY_DN109078_c0_g1.p1	7994.ENSAMXP00000004576	5.94e-13	70.5	KOG4383@1|root,KOG4383@2759|Eukaryota,38C04@33154|Opisthokonta,3BB94@33208|Metazoa,3CYTU@33213|Bilateria,488FG@7711|Chordata,48XI1@7742|Vertebrata,49RNC@7898|Actinopterygii	33208|Metazoa	S	Transmembrane protein 94	-	-	2.1.1.114,2.1.1.64	ko:K00591	ko00130,ko01100,ko01110,map00130,map01100,map01110	M00128	R02175,R04711,R07235,R08771,R08781	RC00003,RC00392,RC01895	ko00000,ko00001,ko00002,ko01000	-	-	-	Cation_ATPase_C
TRINITY_DN109081_c0_g1.p1	7668.SPU_016376-tr	1.05e-30	114.0	KOG1215@1|root,KOG1215@2759|Eukaryota,38B6M@33154|Opisthokonta,3B9HR@33208|Metazoa,3CTVB@33213|Bilateria	33208|Metazoa	T	coreceptor activity involved in canonical Wnt signaling pathway	-	-	-	ko:K03068	ko04150,ko04310,ko05200,ko05224,ko05225,ko05226,map04150,map04310,map05200,map05224,map05225,map05226	-	-	-	ko00000,ko00001,ko04131	-	-	-	FXa_inhibition,Ldl_recept_a,Ldl_recept_b
TRINITY_DN109088_c0_g1.p1	12957.ACEP15547-PA	1.36e-70	226.0	KOG3594@1|root,KOG3594@2759|Eukaryota,39UD8@33154|Opisthokonta,3B97K@33208|Metazoa,3D3XT@33213|Bilateria,41XQU@6656|Arthropoda,3SJ51@50557|Insecta,46EQD@7399|Hymenoptera	33208|Metazoa	S	Cadherin repeats.	-	GO:0003674,GO:0005488,GO:0005509,GO:0005575,GO:0005623,GO:0005886,GO:0005887,GO:0007155,GO:0008150,GO:0016020,GO:0016021,GO:0016339,GO:0022610,GO:0031224,GO:0031226,GO:0043167,GO:0043169,GO:0044331,GO:0044425,GO:0044459,GO:0044464,GO:0046872,GO:0071944,GO:0098609,GO:0098742	-	-	-	-	-	-	-	-	-	-	Cadherin
TRINITY_DN10908_c0_g2.p1	13249.RPRC007725-PA	3.08e-110	327.0	KOG1471@1|root,KOG1471@2759|Eukaryota,39Y0Z@33154|Opisthokonta,3BG5Z@33208|Metazoa,3CW94@33213|Bilateria,41YF4@6656|Arthropoda,3SHC7@50557|Insecta,3E9CU@33342|Paraneoptera	33208|Metazoa	I	Domain in homologues of a S. cerevisiae phosphatidylinositol transfer protein (Sec14p)	-	-	-	-	-	-	-	-	-	-	-	-	CRAL_TRIO
TRINITY_DN109099_c0_g1.p1	7425.NV10067-PA	8.09e-75	227.0	2CAJ0@1|root,2RZ1S@2759|Eukaryota,3A2ZG@33154|Opisthokonta,3BQJ9@33208|Metazoa,3D7D9@33213|Bilateria,41ZK1@6656|Arthropoda,3SMFS@50557|Insecta,46IBR@7399|Hymenoptera	33208|Metazoa	S	Single domain von Willebrand factor type C	-	GO:0005575,GO:0005576,GO:0005615,GO:0044421	-	-	-	-	-	-	-	-	-	-	SVWC
TRINITY_DN1090_c0_g1.p1	136037.KDR08945	3.8e-103	307.0	KOG0766@1|root,KOG0766@2759|Eukaryota,39TKN@33154|Opisthokonta,3BH7J@33208|Metazoa,3CZDJ@33213|Bilateria,41WH1@6656|Arthropoda,3SJU0@50557|Insecta	33208|Metazoa	C	Mitochondrial carrier required for the biosynthesis of heme, possibly by facilitating 5-aminolevulinate (ALA) production. May act by importing glycine into mitochondria or by exchanging glycine for ALA across the mitochondrial inner membrane	SLC25A38	GO:0002262,GO:0002376,GO:0002520,GO:0003333,GO:0003674,GO:0005215,GO:0005326,GO:0005342,GO:0005575,GO:0005622,GO:0005623,GO:0005737,GO:0005739,GO:0005740,GO:0005743,GO:0006725,GO:0006778,GO:0006779,GO:0006783,GO:0006807,GO:0006810,GO:0006811,GO:0006812,GO:0006820,GO:0006836,GO:0006839,GO:0006855,GO:0006865,GO:0007275,GO:0008150,GO:0008152,GO:0008324,GO:0008509,GO:0008514,GO:0009058,GO:0009059,GO:…	-	ko:K15118	-	-	-	-	ko00000,ko02000	2.A.29	-	-	Mito_carr
TRINITY_DN109119_c0_g1.p1	121225.PHUM576670-PA	4.93e-123	359.0	COG5092@1|root,KOG2779@2759|Eukaryota,38E8P@33154|Opisthokonta,3BCBH@33208|Metazoa,3CVZ4@33213|Bilateria,41UZB@6656|Arthropoda,3SHAB@50557|Insecta,3E7BQ@33342|Paraneoptera	33208|Metazoa	I	Adds a myristoyl group to the N-terminal glycine residue of certain cellular proteins	NMT1	GO:0001700,GO:0001701,GO:0002009,GO:0003674,GO:0003824,GO:0004379,GO:0005575,GO:0005622,GO:0005623,GO:0005737,GO:0005794,GO:0005829,GO:0005886,GO:0006464,GO:0006497,GO:0006498,GO:0006499,GO:0006807,GO:0006810,GO:0006839,GO:0006996,GO:0007005,GO:0007006,GO:0007275,GO:0007391,GO:0008150,GO:0008152,GO:0008277,GO:0009058,GO:0009059,GO:0009653,GO:0009790,GO:0009792,GO:0009888,GO:0009966,GO:0009967,GO:…	2.3.1.97	ko:K00671	-	-	-	-	ko00000,ko01000	-	-	-	NMT,NMT_C
TRINITY_DN109129_c0_g1.p1	9258.ENSOANP00000011071	4e-16	75.1	COG0123@1|root,KOG1343@2759|Eukaryota,38BSE@33154|Opisthokonta,3BBYX@33208|Metazoa,3CVCR@33213|Bilateria,480XY@7711|Chordata,495Y4@7742|Vertebrata	33208|Metazoa	B	histone deacetylase activity (H3-K14 specific)	HDAC10	GO:0000118,GO:0000122,GO:0003674,GO:0003824,GO:0004407,GO:0005488,GO:0005515,GO:0005575,GO:0005622,GO:0005623,GO:0005634,GO:0005654,GO:0005737,GO:0006325,GO:0006355,GO:0006357,GO:0006464,GO:0006476,GO:0006807,GO:0006996,GO:0007275,GO:0007399,GO:0007417,GO:0008150,GO:0008152,GO:0009889,GO:0009890,GO:0009892,GO:0009987,GO:0010001,GO:0010468,GO:0010556,GO:0010558,GO:0010605,GO:0010629,GO:0014003,GO:…	3.5.1.98	ko:K11407,ko:K18671	ko05034,ko05165,ko05203,map05034,map05165,map05203	-	-	-	ko00000,ko00001,ko01000,ko01009,ko03019,ko03036,ko04131	-	-	-	Hist_deacetyl,zf-UBP
TRINITY_DN109132_c0_g1.p1	121225.PHUM236500-PA	1.17e-228	645.0	KOG3544@1|root,KOG3545@1|root,KOG3544@2759|Eukaryota,KOG3545@2759|Eukaryota,38I0G@33154|Opisthokonta,3BK4X@33208|Metazoa,3CTYN@33213|Bilateria,41UWB@6656|Arthropoda,3SJXS@50557|Insecta,3E8YN@33342|Paraneoptera	33208|Metazoa	W	Olfactomedin-like domains	OLFML2B	GO:0000902,GO:0000904,GO:0003674,GO:0005488,GO:0005575,GO:0005576,GO:0005623,GO:0005886,GO:0006928,GO:0006935,GO:0007275,GO:0007399,GO:0007409,GO:0007411,GO:0008037,GO:0008038,GO:0008039,GO:0008045,GO:0008150,GO:0009605,GO:0009653,GO:0009987,GO:0010646,GO:0010648,GO:0016020,GO:0016043,GO:0016201,GO:0022008,GO:0023051,GO:0023057,GO:0030030,GO:0030154,GO:0030182,GO:0030198,GO:0031012,GO:0031175,GO:…	-	ko:K16364	-	-	-	-	ko00000,ko04516	-	-	-	Collagen,I-set,Ig_3,OLF
TRINITY_DN109139_c0_g1.p1	132113.XP_003485572.1	6.09e-202	568.0	KOG3541@1|root,KOG3541@2759|Eukaryota,38HIU@33154|Opisthokonta,3BCC0@33208|Metazoa,3CYVT@33213|Bilateria,41XTN@6656|Arthropoda,3SKI6@50557|Insecta	33208|Metazoa	T	Guanyl-nucleotide exchange factor activity. It is involved in the biological process described with regulation of small GTPase mediated signal transduction	RASGEF1C	GO:0003674,GO:0005085,GO:0005088,GO:0005488,GO:0005515,GO:0008150,GO:0009966,GO:0009967,GO:0010646,GO:0010647,GO:0017016,GO:0019899,GO:0023051,GO:0023056,GO:0031267,GO:0046578,GO:0046579,GO:0048518,GO:0048522,GO:0048583,GO:0048584,GO:0050789,GO:0050794,GO:0051020,GO:0051056,GO:0051057,GO:0065007,GO:0065009,GO:0098772,GO:1902531,GO:1902533	-	-	-	-	-	-	-	-	-	-	RasGEF,RasGEF_N
TRINITY_DN109140_c0_g1.p1	6669.EFX60588	1.28e-08	57.0	KOG1947@1|root,KOG1947@2759|Eukaryota,38GTK@33154|Opisthokonta,3BE2P@33208|Metazoa,3D03G@33213|Bilateria,41TIA@6656|Arthropoda	33208|Metazoa	S	Leucine-rich repeat - CC (cysteine-containing) subfamily	FBXL7	GO:0000086,GO:0000151,GO:0000209,GO:0000278,GO:0003002,GO:0003674,GO:0003824,GO:0004842,GO:0005575,GO:0005622,GO:0005623,GO:0005634,GO:0005737,GO:0005813,GO:0005815,GO:0005829,GO:0005856,GO:0005911,GO:0006464,GO:0006508,GO:0006511,GO:0006807,GO:0007049,GO:0007275,GO:0007346,GO:0007389,GO:0007444,GO:0007447,GO:0007449,GO:0008150,GO:0008152,GO:0008283,GO:0009056,GO:0009057,GO:0009888,GO:0009954,GO:…	-	ko:K10273	-	-	-	-	ko00000,ko04121	-	-	-	F-box-like,LRR_1,LRR_6
TRINITY_DN109153_c0_g1.p1	7460.GB52755-PA	1.49e-60	213.0	COG2940@1|root,KOG2084@2759|Eukaryota,38DMQ@33154|Opisthokonta,3BDP3@33208|Metazoa,3D0T1@33213|Bilateria,41YE1@6656|Arthropoda,3SK83@50557|Insecta,46FQF@7399|Hymenoptera	33208|Metazoa	B	SET and MYND domain-containing protein	-	GO:0001654,GO:0001745,GO:0001751,GO:0001754,GO:0003674,GO:0005488,GO:0005515,GO:0005575,GO:0005622,GO:0005623,GO:0005634,GO:0005737,GO:0007275,GO:0007399,GO:0007423,GO:0008150,GO:0009653,GO:0009887,GO:0009892,GO:0009987,GO:0010468,GO:0010605,GO:0010629,GO:0019222,GO:0019899,GO:0022008,GO:0030154,GO:0030182,GO:0032501,GO:0032502,GO:0042051,GO:0042461,GO:0042462,GO:0042826,GO:0043226,GO:0043227,GO:…	-	ko:K11426	-	-	-	-	ko00000,ko03036	-	-	-	SET,zf-MYND
TRINITY_DN109155_c0_g1.p1	13735.ENSPSIP00000018929	1.28e-50	173.0	2CN11@1|root,2QT83@2759|Eukaryota,38D3X@33154|Opisthokonta,3BDRF@33208|Metazoa,3CX54@33213|Bilateria	33208|Metazoa	S	DNA-binding transcription factor activity, RNA polymerase II-specific	-	-	-	-	-	-	-	-	-	-	-	-	DUF4371,Dimer_Tnp_hAT
TRINITY_DN109181_c0_g1.p1	7029.ACYPI061271-PA	2.43e-76	253.0	COG2801@1|root,KOG0017@2759|Eukaryota,38DPC@33154|Opisthokonta,3BGB6@33208|Metazoa,3D5G4@33213|Bilateria,41ZUZ@6656|Arthropoda,3SKEY@50557|Insecta	33208|Metazoa	L	Reverse transcriptase (RNA-dependent DNA polymerase)	-	-	-	-	-	-	-	-	-	-	-	-	RVT_2,Retrotran_gag_2,gag_pre-integrs,rve
TRINITY_DN109184_c0_g1.p1	136037.KDR12185	0.0	894.0	KOG2218@1|root,KOG2218@2759|Eukaryota,38E05@33154|Opisthokonta,3BAVV@33208|Metazoa,3CWX2@33213|Bilateria,41X4W@6656|Arthropoda,3SIHW@50557|Insecta	33208|Metazoa	DU	RINT-1 / TIP-1 family	RINT1	GO:0000003,GO:0000280,GO:0000910,GO:0005575,GO:0005622,GO:0005623,GO:0005737,GO:0005783,GO:0005789,GO:0005829,GO:0006810,GO:0006890,GO:0006996,GO:0007030,GO:0007049,GO:0007112,GO:0007140,GO:0007276,GO:0007346,GO:0008150,GO:0009966,GO:0009987,GO:0010256,GO:0010324,GO:0010389,GO:0010564,GO:0010646,GO:0012505,GO:0016020,GO:0016043,GO:0016192,GO:0019953,GO:0022402,GO:0022412,GO:0022414,GO:0023051,GO:…	-	ko:K20474	-	-	-	-	ko00000,ko04131	-	-	-	RINT1_TIP1
TRINITY_DN109193_c0_g1.p1	13037.EHJ71987	1.3e-183	514.0	COG0699@1|root,KOG0446@2759|Eukaryota,38C4B@33154|Opisthokonta,3B9RQ@33208|Metazoa,3CRKQ@33213|Bilateria,41WWH@6656|Arthropoda,3SHAV@50557|Insecta,443VC@7088|Lepidoptera	33208|Metazoa	U	Dynamin central region	DNM1L	GO:0000139,GO:0000166,GO:0000266,GO:0000278,GO:0000281,GO:0000910,GO:0001505,GO:0001666,GO:0001703,GO:0001836,GO:0001882,GO:0001883,GO:0001956,GO:0002791,GO:0002793,GO:0003008,GO:0003013,GO:0003015,GO:0003373,GO:0003374,GO:0003674,GO:0003824,GO:0003924,GO:0005096,GO:0005488,GO:0005515,GO:0005525,GO:0005575,GO:0005622,GO:0005623,GO:0005737,GO:0005739,GO:0005740,GO:0005741,GO:0005777,GO:0005783,GO:…	3.6.5.5	ko:K17065	ko04139,ko04214,ko04217,ko04621,ko04668,map04139,map04214,map04217,map04621,map04668	-	-	-	ko00000,ko00001,ko01000,ko03029,ko04131,ko04147	-	-	-	Dynamin_M,Dynamin_N,GED
TRINITY_DN10919_c0_g2.p1	13735.ENSPSIP00000001526	1.2e-17	80.9	COG2801@1|root,KOG0017@2759|Eukaryota,38F42@33154|Opisthokonta,3BA5H@33208|Metazoa,3CWAK@33213|Bilateria,48B0V@7711|Chordata,499U9@7742|Vertebrata,4CK8P@8459|Testudines	33208|Metazoa	L	K02A2.6-like	-	-	-	-	-	-	-	-	-	-	-	-	RVT_1,SCAN,rve,zf-CCHC,zf-H2C2
TRINITY_DN109207_c0_g1.p1	7159.AAEL000410-PA	3.22e-77	234.0	KOG1690@1|root,KOG1690@2759|Eukaryota,38HEZ@33154|Opisthokonta,3BA85@33208|Metazoa,3CTI0@33213|Bilateria,41UHX@6656|Arthropoda,3SGHH@50557|Insecta,452J9@7147|Diptera,45HCG@7148|Nematocera	33208|Metazoa	U	emp24/gp25L/p24 family/GOLD	TMED4	GO:0000139,GO:0000149,GO:0002790,GO:0003002,GO:0003674,GO:0005215,GO:0005488,GO:0005515,GO:0005575,GO:0005622,GO:0005623,GO:0005737,GO:0005783,GO:0005789,GO:0005793,GO:0005794,GO:0005798,GO:0006810,GO:0006888,GO:0006890,GO:0006900,GO:0006901,GO:0006903,GO:0006996,GO:0007030,GO:0007154,GO:0007267,GO:0007275,GO:0007389,GO:0007444,GO:0008104,GO:0008150,GO:0009306,GO:0009888,GO:0009953,GO:0009987,GO:…	-	ko:K20346	-	-	-	-	ko00000,ko02000,ko04131	9.B.188	-	-	EMP24_GP25L
TRINITY_DN109217_c0_g1.p1	136037.KDR10546	2.72e-181	520.0	KOG2699@1|root,KOG2699@2759|Eukaryota,38BYE@33154|Opisthokonta,3BEM1@33208|Metazoa,3CTAX@33213|Bilateria,41Y9H@6656|Arthropoda,3SKHB@50557|Insecta	33208|Metazoa	O	UBX domain-containing protein	UBXN6	GO:0000323,GO:0005575,GO:0005622,GO:0005623,GO:0005737,GO:0005764,GO:0005765,GO:0005768,GO:0005769,GO:0005770,GO:0005773,GO:0005774,GO:0005829,GO:0005938,GO:0006508,GO:0006807,GO:0006810,GO:0006914,GO:0006950,GO:0007034,GO:0007041,GO:0008150,GO:0008152,GO:0008333,GO:0009056,GO:0009057,GO:0009966,GO:0009967,GO:0009987,GO:0010008,GO:0010033,GO:0010243,GO:0010498,GO:0010646,GO:0010647,GO:0012505,GO:…	-	ko:K14011	ko04141,map04141	-	-	-	ko00000,ko00001	-	-	-	PUB,UBX
TRINITY_DN109222_c0_g1.p1	136037.KDR21935	3.19e-232	680.0	KOG4396@1|root,KOG4396@2759|Eukaryota,39MRJ@33154|Opisthokonta,3BAZT@33208|Metazoa,3CVA8@33213|Bilateria,41VMR@6656|Arthropoda,3SGP3@50557|Insecta	33208|Metazoa	S	Sphingomyelin phosphodiesterase D activity	SMPD4	GO:0003674,GO:0003824,GO:0004620,GO:0004767,GO:0005575,GO:0005622,GO:0005623,GO:0005737,GO:0005783,GO:0005789,GO:0005794,GO:0005802,GO:0006629,GO:0006643,GO:0006644,GO:0006650,GO:0006664,GO:0006665,GO:0006672,GO:0006684,GO:0006685,GO:0006687,GO:0006793,GO:0006796,GO:0006807,GO:0008081,GO:0008150,GO:0008152,GO:0008610,GO:0009056,GO:0009058,GO:0009395,GO:0009987,GO:0010033,GO:0012505,GO:0016020,GO:…	3.1.4.12	ko:K12353	ko00600,ko01100,map00600,map01100	-	R02541	RC00017,RC00425	ko00000,ko00001,ko01000	-	-	-	mit_SMPDase
TRINITY_DN109257_c0_g1.p1	400682.PAC_15724514	1.05e-14	75.1	29Q9H@1|root,2RX81@2759|Eukaryota,39ZQJ@33154|Opisthokonta,3BNMR@33208|Metazoa	33208|Metazoa	-	-	-	-	-	-	-	-	-	-	-	-	-	-	DUF4371,Dimer_Tnp_hAT
TRINITY_DN109258_c0_g1.p1	7460.GB49345-PA	5.45e-233	657.0	KOG1822@1|root,KOG1822@2759|Eukaryota,38CYV@33154|Opisthokonta,3BAYA@33208|Metazoa,3CT7F@33213|Bilateria,41V2J@6656|Arthropoda,3SGEP@50557|Insecta,46DXZ@7399|Hymenoptera	33208|Metazoa	S	HEAT repeat-containing protein	HEATR5B	GO:0008104,GO:0008150,GO:0033036,GO:0045176,GO:0051179	-	-	-	-	-	-	-	-	-	-	-
TRINITY_DN109261_c0_g1.p1	103372.F4WVL5	2.84e-78	239.0	COG0142@1|root,KOG0777@2759|Eukaryota,38B3Z@33154|Opisthokonta,3BDF8@33208|Metazoa,3CWTQ@33213|Bilateria,41TBT@6656|Arthropoda,3SFVS@50557|Insecta,46HKC@7399|Hymenoptera	33208|Metazoa	H	Polyprenyl synthetase	GGPS1	GO:0000003,GO:0003006,GO:0003674,GO:0003824,GO:0004161,GO:0004311,GO:0004337,GO:0004659,GO:0005488,GO:0005515,GO:0005575,GO:0005622,GO:0005623,GO:0005737,GO:0005829,GO:0006066,GO:0006629,GO:0006694,GO:0006695,GO:0006720,GO:0006928,GO:0007275,GO:0007276,GO:0007281,GO:0007292,GO:0007507,GO:0008150,GO:0008152,GO:0008202,GO:0008203,GO:0008354,GO:0008610,GO:0009058,GO:0009790,GO:0009888,GO:0009889,GO:…	2.5.1.1,2.5.1.10,2.5.1.29	ko:K00804	ko00900,ko01100,ko01110,ko01130,map00900,map01100,map01110,map01130	M00367	R01658,R02003,R02061	RC00279	ko00000,ko00001,ko00002,ko01000,ko01006	-	-	-	polyprenyl_synt
TRINITY_DN109265_c0_g1.p1	136037.KDR17640	9.3e-59	192.0	2E93Y@1|root,2SFHR@2759|Eukaryota,3AAH2@33154|Opisthokonta,3BV1N@33208|Metazoa,3DBKW@33213|Bilateria,423JQ@6656|Arthropoda,3SPRR@50557|Insecta	33208|Metazoa	S	C-type lectin (CTL) or carbohydrate-recognition domain (CRD)	-	-	-	-	-	-	-	-	-	-	-	-	Lectin_C
TRINITY_DN10927_c0_g1.p1	6211.A0A068XUQ9	3.35e-10	64.7	COG2801@1|root,KOG0017@2759|Eukaryota,38F42@33154|Opisthokonta,3BA5H@33208|Metazoa,3CWAK@33213|Bilateria	33208|Metazoa	E	K02A2.6-like	-	-	-	-	-	-	-	-	-	-	-	-	RVT_1,rve
TRINITY_DN109288_c0_g1.p1	7029.ACYPI066431-PA	1.97e-62	204.0	COG2801@1|root,KOG0017@2759|Eukaryota,38F42@33154|Opisthokonta,3BA5H@33208|Metazoa,3CWAK@33213|Bilateria,41WI3@6656|Arthropoda,3SIRK@50557|Insecta,3ECJT@33342|Paraneoptera	33208|Metazoa	O	K02A2.6-like	-	-	-	-	-	-	-	-	-	-	-	-	RVT_1,Retrotrans_gag,gag-asp_proteas,rve
TRINITY_DN109291_c0_g1.p1	121225.PHUM596850-PA	0.0	949.0	KOG3629@1|root,KOG3542@2759|Eukaryota,38F50@33154|Opisthokonta,3B985@33208|Metazoa,3CV99@33213|Bilateria,41W45@6656|Arthropoda,3SGAD@50557|Insecta,3E82I@33342|Paraneoptera	33208|Metazoa	T	Guanine nucleotide exchange factor for Ras-like GTPases; N-terminal motif	RAPGEF2	GO:0000003,GO:0000165,GO:0000166,GO:0001568,GO:0001654,GO:0001664,GO:0001700,GO:0001764,GO:0001885,GO:0001932,GO:0001934,GO:0001944,GO:0002009,GO:0002064,GO:0002165,GO:0002376,GO:0002520,GO:0003006,GO:0003158,GO:0003674,GO:0005085,GO:0005088,GO:0005096,GO:0005102,GO:0005488,GO:0005509,GO:0005515,GO:0005543,GO:0005575,GO:0005576,GO:0005622,GO:0005623,GO:0005737,GO:0005768,GO:0005770,GO:0005813,GO:…	-	ko:K08018,ko:K08020	ko04010,ko04015,ko04530,map04010,map04015,map04530	-	-	-	ko00000,ko00001	-	-	-	PDZ,RA,RasGEF,RasGEF_N,cNMP_binding
TRINITY_DN109296_c0_g1.p1	136037.KDR02399	2.25e-146	434.0	KOG2761@1|root,KOG2761@2759|Eukaryota,39T8H@33154|Opisthokonta,3BDVU@33208|Metazoa,3CSH6@33213|Bilateria,41XW4@6656|Arthropoda,3SIQD@50557|Insecta	33208|Metazoa	I	Lipid binding	STARD7	GO:0005575,GO:0005622,GO:0005623,GO:0005737,GO:0005739,GO:0005740,GO:0005741,GO:0006629,GO:0006644,GO:0006650,GO:0006656,GO:0006793,GO:0006796,GO:0006807,GO:0008150,GO:0008152,GO:0008610,GO:0008654,GO:0009058,GO:0009987,GO:0016020,GO:0019637,GO:0019867,GO:0031090,GO:0031966,GO:0031967,GO:0031968,GO:0031975,GO:0043226,GO:0043227,GO:0043229,GO:0043231,GO:0044237,GO:0044238,GO:0044249,GO:0044255,GO:…	-	-	-	-	-	-	-	-	-	-	START
TRINITY_DN109298_c0_g1.p1	13249.RPRC015446-PA	1.16e-63	201.0	COG0513@1|root,KOG4284@2759|Eukaryota,38E1M@33154|Opisthokonta,3BE44@33208|Metazoa,3CRK0@33213|Bilateria,41UTF@6656|Arthropoda,3SG13@50557|Insecta,3ECIP@33342|Paraneoptera	33208|Metazoa	A	DEAD-like helicases superfamily	DDX20	GO:0000003,GO:0000122,GO:0000244,GO:0000375,GO:0000377,GO:0000387,GO:0000398,GO:0003006,GO:0003674,GO:0003724,GO:0003824,GO:0004004,GO:0004386,GO:0005488,GO:0005515,GO:0005575,GO:0005622,GO:0005623,GO:0005634,GO:0005654,GO:0005730,GO:0005737,GO:0005829,GO:0005856,GO:0006139,GO:0006355,GO:0006357,GO:0006396,GO:0006397,GO:0006725,GO:0006807,GO:0006810,GO:0006913,GO:0007276,GO:0007281,GO:0007292,GO:…	3.6.4.13	ko:K13131	ko03013,map03013	M00426	-	-	ko00000,ko00001,ko00002,ko01000,ko03041	-	-	-	DEAD,Helicase_C
TRINITY_DN1092_c0_g1.p1	136037.KDR19994	2.56e-155	442.0	COG0224@1|root,KOG1531@2759|Eukaryota,38C4S@33154|Opisthokonta,3BBJU@33208|Metazoa,3CYZ3@33213|Bilateria,41W9M@6656|Arthropoda,3SKBJ@50557|Insecta	33208|Metazoa	C	proton-transporting ATPase activity, rotational mechanism. It is involved in the biological process described with ATP synthesis coupled proton transport	ATP5C1	GO:0000275,GO:0003674,GO:0003824,GO:0005215,GO:0005575,GO:0005622,GO:0005623,GO:0005737,GO:0005739,GO:0005740,GO:0005743,GO:0005753,GO:0005759,GO:0006091,GO:0006119,GO:0006139,GO:0006163,GO:0006164,GO:0006725,GO:0006753,GO:0006754,GO:0006793,GO:0006796,GO:0006807,GO:0006810,GO:0006811,GO:0006812,GO:0006839,GO:0006996,GO:0007005,GO:0007006,GO:0007007,GO:0008150,GO:0008152,GO:0009058,GO:0009117,GO:…	-	ko:K02136	ko00190,ko01100,ko04714,ko05010,ko05012,ko05016,map00190,map01100,map04714,map05010,map05012,map05016	M00158	-	-	ko00000,ko00001,ko00002	3.A.2.1	-	-	ATP-synt
TRINITY_DN10931_c0_g1.p1	7029.ACYPI002895-PA	2.77e-120	355.0	KOG3858@1|root,KOG3858@2759|Eukaryota,38CCJ@33154|Opisthokonta,3BHRV@33208|Metazoa,3CWF1@33213|Bilateria,41WUP@6656|Arthropoda,3SKYA@50557|Insecta,3E9HP@33342|Paraneoptera	33208|Metazoa	T	Ephrin	EFNB2	GO:0000902,GO:0000904,GO:0001525,GO:0001568,GO:0001654,GO:0001655,GO:0001667,GO:0001756,GO:0001822,GO:0001944,GO:0001945,GO:0002009,GO:0002040,GO:0002042,GO:0002376,GO:0002682,GO:0002684,GO:0002694,GO:0002696,GO:0003002,GO:0003404,GO:0003674,GO:0003824,GO:0004672,GO:0004713,GO:0005102,GO:0005488,GO:0005515,GO:0005575,GO:0005623,GO:0005886,GO:0005887,GO:0006464,GO:0006468,GO:0006793,GO:0006796,GO:…	-	ko:K05463,ko:K19495	ko04360,map04360	-	-	-	ko00000,ko00001,ko04052,ko04147,ko04516	-	-	-	Ephrin
TRINITY_DN109329_c0_g1.p1	136037.KDR22501	2.06e-36	142.0	COG0308@1|root,KOG1046@2759|Eukaryota,38CFG@33154|Opisthokonta,3BD0T@33208|Metazoa,3CUKR@33213|Bilateria,41W20@6656|Arthropoda,3SINB@50557|Insecta	33208|Metazoa	EO	zinc ion binding. It is involved in the biological process described with proteolysis	-	GO:0000003,GO:0003674,GO:0003824,GO:0004177,GO:0005488,GO:0005575,GO:0005576,GO:0005622,GO:0005623,GO:0005737,GO:0006508,GO:0006518,GO:0006807,GO:0008150,GO:0008152,GO:0008233,GO:0008235,GO:0008237,GO:0008238,GO:0008270,GO:0009056,GO:0009987,GO:0016787,GO:0019538,GO:0032501,GO:0032504,GO:0033218,GO:0034641,GO:0042277,GO:0043167,GO:0043169,GO:0043170,GO:0043171,GO:0043603,GO:0044237,GO:0044238,GO:…	3.4.11.2	ko:K11140	ko00480,ko01100,ko04614,ko04640,map00480,map01100,map04614,map04640	-	R00899,R04951	RC00096,RC00141	ko00000,ko00001,ko01000,ko01002,ko04090,ko04131,ko04147	-	-	-	ERAP1_C,Peptidase_M1
TRINITY_DN109336_c0_g1.p1	7029.ACYPI080233-PA	5.99e-29	120.0	COG2801@1|root,KOG0017@2759|Eukaryota,38F42@33154|Opisthokonta,3BA5H@33208|Metazoa,3CWAK@33213|Bilateria,41WI3@6656|Arthropoda,3SIRK@50557|Insecta,3ECJT@33342|Paraneoptera	33208|Metazoa	O	K02A2.6-like	-	-	-	-	-	-	-	-	-	-	-	-	RVP_2,RVT_1,gag-asp_proteas,rve
TRINITY_DN109341_c0_g1.p1	7091.BGIBMGA012482-TA	9.68e-70	244.0	KOG1028@1|root,KOG1028@2759|Eukaryota,38B7T@33154|Opisthokonta,3BAKJ@33208|Metazoa,3CTIK@33213|Bilateria,41W59@6656|Arthropoda,3SGJ6@50557|Insecta,443NX@7088|Lepidoptera	33208|Metazoa	TU	It is involved in the biological process described with	SYTL5	GO:0000149,GO:0001505,GO:0001703,GO:0001736,GO:0001738,GO:0002009,GO:0002164,GO:0002165,GO:0002168,GO:0002576,GO:0002791,GO:0002792,GO:0002793,GO:0003674,GO:0005102,GO:0005488,GO:0005509,GO:0005515,GO:0005543,GO:0005544,GO:0005575,GO:0005622,GO:0005623,GO:0005634,GO:0005654,GO:0005737,GO:0005768,GO:0005815,GO:0005829,GO:0005856,GO:0005886,GO:0006810,GO:0006836,GO:0006887,GO:0006906,GO:0006996,GO:…	-	ko:K17598	-	-	-	-	ko00000,ko01009,ko04131	-	-	-	C2,FYVE_2
TRINITY_DN109344_c0_g1.p1	136037.KDR24371	5.38e-241	684.0	COG0339@1|root,KOG2090@2759|Eukaryota,38FWV@33154|Opisthokonta,3B9X7@33208|Metazoa,3CTJ9@33213|Bilateria,41VVJ@6656|Arthropoda,3SI21@50557|Insecta	33208|Metazoa	O	metalloendopeptidase activity. It is involved in the biological process described with proteolysis	MIPEP	GO:0003674,GO:0003824,GO:0004175,GO:0004222,GO:0005575,GO:0005622,GO:0005623,GO:0005737,GO:0005739,GO:0005759,GO:0006508,GO:0006518,GO:0006605,GO:0006626,GO:0006627,GO:0006807,GO:0006810,GO:0006839,GO:0006886,GO:0006996,GO:0007005,GO:0008104,GO:0008150,GO:0008152,GO:0008233,GO:0008237,GO:0009987,GO:0010467,GO:0015031,GO:0015833,GO:0016043,GO:0016485,GO:0016787,GO:0019538,GO:0031974,GO:0033036,GO:…	3.4.24.59	ko:K01410	-	-	-	-	ko00000,ko01000,ko01002,ko03029	-	-	-	Peptidase_M3
TRINITY_DN109349_c0_g1.p1	136037.KDR09503	1.81e-44	147.0	KOG4517@1|root,KOG4517@2759|Eukaryota,3A4EW@33154|Opisthokonta,3BUZG@33208|Metazoa,3D83R@33213|Bilateria,421E3@6656|Arthropoda,3SPBQ@50557|Insecta	33208|Metazoa	S	Uncharacterized conserved protein (DUF2367)	-	-	-	-	-	-	-	-	-	-	-	-	DUF2367
TRINITY_DN109373_c0_g1.p1	121225.PHUM249050-PA	2.75e-133	434.0	KOG1721@1|root,KOG1721@2759|Eukaryota,396Z6@33154|Opisthokonta,3BC9A@33208|Metazoa,3CZNU@33213|Bilateria,41VU4@6656|Arthropoda,3SGUE@50557|Insecta,3E8YR@33342|Paraneoptera	33208|Metazoa	S	zinc finger	ZNF462	GO:0000003,GO:0000122,GO:0000976,GO:0000977,GO:0000978,GO:0000981,GO:0000982,GO:0000987,GO:0001012,GO:0001067,GO:0001078,GO:0001227,GO:0003674,GO:0003676,GO:0003677,GO:0003682,GO:0003690,GO:0003700,GO:0005488,GO:0005575,GO:0005622,GO:0005623,GO:0005634,GO:0006355,GO:0006357,GO:0007276,GO:0007283,GO:0008150,GO:0009889,GO:0009890,GO:0009892,GO:0010468,GO:0010556,GO:0010558,GO:0010605,GO:0010629,GO:…	-	-	-	-	-	-	-	-	-	-	zf-H2C2_5
TRINITY_DN109375_c0_g1.p1	136037.KDR13104	8.68e-60	195.0	COG3145@1|root,KOG2731@2759|Eukaryota,38GMG@33154|Opisthokonta,3BAF7@33208|Metazoa,3D1DF@33213|Bilateria,41UK8@6656|Arthropoda,3SK7N@50557|Insecta	33208|Metazoa	A	Oxidoreductase activity, acting on paired donors, with incorporation or reduction of molecular oxygen, 2-oxoglutarate as one donor, and incorporation of one atom each of oxygen into both donors. It is involved in the biological process described with oxidation-reduction process	ALKBH1	GO:0000003,GO:0000049,GO:0000228,GO:0000785,GO:0000790,GO:0000791,GO:0001701,GO:0001764,GO:0001890,GO:0002097,GO:0002101,GO:0003006,GO:0003674,GO:0003676,GO:0003723,GO:0003824,GO:0003906,GO:0005102,GO:0005488,GO:0005506,GO:0005515,GO:0005575,GO:0005622,GO:0005623,GO:0005634,GO:0005694,GO:0005719,GO:0005737,GO:0005739,GO:0006139,GO:0006259,GO:0006281,GO:0006304,GO:0006307,GO:0006396,GO:0006399,GO:…	4.2.99.18	ko:K10765	-	-	-	-	ko00000,ko01000	-	-	-	2OG-FeII_Oxy_2
TRINITY_DN109377_c0_g1.p1	136037.KDR17864	5.99e-273	761.0	KOG2864@1|root,KOG2864@2759|Eukaryota,38DRE@33154|Opisthokonta,3B9UJ@33208|Metazoa,3CVNW@33213|Bilateria,41TSN@6656|Arthropoda,3SK6R@50557|Insecta	33208|Metazoa	D	Lipid transporter activity. It is involved in the biological process described with lipid transport	RFT1	GO:0005575,GO:0005622,GO:0005623,GO:0005737,GO:0005783,GO:0005789,GO:0006810,GO:0006869,GO:0008150,GO:0009987,GO:0010876,GO:0012505,GO:0016020,GO:0016043,GO:0031984,GO:0033036,GO:0034203,GO:0034204,GO:0042175,GO:0043226,GO:0043227,GO:0043229,GO:0043231,GO:0044422,GO:0044424,GO:0044425,GO:0044432,GO:0044444,GO:0044446,GO:0044464,GO:0046836,GO:0051179,GO:0051234,GO:0061024,GO:0065007,GO:0065008,GO:…	-	ko:K06316	-	-	-	-	ko00000,ko02000	2.A.66.3	-	-	Rft-1
TRINITY_DN10937_c0_g1.p1	13249.RPRC005087-PA	6.48e-16	76.3	2E81Y@1|root,2SEJM@2759|Eukaryota,3ADM2@33154|Opisthokonta,3BVKI@33208|Metazoa,3DC9U@33213|Bilateria,421SI@6656|Arthropoda,3SPUD@50557|Insecta	33208|Metazoa	S	Coiled-coil domain containing 32	-	-	-	-	-	-	-	-	-	-	-	-	CCDC32
TRINITY_DN10937_c1_g2.p1	8083.ENSXMAP00000007397	1.38e-45	168.0	KOG3875@1|root,KOG3875@2759|Eukaryota,38HTZ@33154|Opisthokonta,3BHEW@33208|Metazoa,3CZ3B@33213|Bilateria,483V6@7711|Chordata,48W0F@7742|Vertebrata,49R8T@7898|Actinopterygii	33208|Metazoa	T	Peroxisome biogenesis factor 13	PEX13	GO:0000003,GO:0000268,GO:0001561,GO:0001764,GO:0001967,GO:0002119,GO:0002164,GO:0003674,GO:0005048,GO:0005488,GO:0005575,GO:0005622,GO:0005623,GO:0005737,GO:0005777,GO:0005778,GO:0005779,GO:0006082,GO:0006464,GO:0006605,GO:0006625,GO:0006629,GO:0006631,GO:0006807,GO:0006810,GO:0006886,GO:0006928,GO:0006996,GO:0007017,GO:0007031,GO:0007275,GO:0007276,GO:0007283,GO:0007399,GO:0007417,GO:0007420,GO:…	-	ko:K13344	ko04146,map04146	-	-	-	ko00000,ko00001	3.A.20.1	-	-	Peroxin-13_N,SH3_9
TRINITY_DN109384_c0_g1.p1	136037.KDR16023	1.2e-288	810.0	KOG3719@1|root,KOG3719@2759|Eukaryota,3AK4E@33154|Opisthokonta,3BE60@33208|Metazoa,3CYBZ@33213|Bilateria,41VNW@6656|Arthropoda,3SJQX@50557|Insecta	33208|Metazoa	I	Belongs to the carnitine choline acetyltransferase family	CPT2	GO:0003674,GO:0003824,GO:0004095,GO:0005575,GO:0005622,GO:0005623,GO:0005634,GO:0005654,GO:0005730,GO:0005737,GO:0005739,GO:0005740,GO:0005743,GO:0006082,GO:0006091,GO:0006629,GO:0006631,GO:0006635,GO:0006810,GO:0006811,GO:0006820,GO:0006839,GO:0006853,GO:0006869,GO:0006950,GO:0008150,GO:0008152,GO:0008374,GO:0009056,GO:0009058,GO:0009062,GO:0009605,GO:0009987,GO:0009991,GO:0010876,GO:0015711,GO:…	2.3.1.21	ko:K08766	ko00071,ko01212,ko03320,ko04714,map00071,map01212,map03320,map04714	-	R01923	RC00004,RC00037,RC02816	ko00000,ko00001,ko01000	-	-	-	Carn_acyltransf
TRINITY_DN109406_c0_g1.p2	8496.XP_006272656.1	2.26e-35	130.0	KOG2798@1|root,KOG2798@2759|Eukaryota,38H1C@33154|Opisthokonta,3BG3I@33208|Metazoa,3CSKA@33213|Bilateria,481D7@7711|Chordata,496D6@7742|Vertebrata	33208|Metazoa	G	Chromosome 9 open reading frame 41	C9orf41	GO:0003674,GO:0003824,GO:0005575,GO:0005622,GO:0005623,GO:0005634,GO:0005737,GO:0005829,GO:0006082,GO:0006518,GO:0006520,GO:0006547,GO:0006548,GO:0006575,GO:0006725,GO:0006807,GO:0008150,GO:0008152,GO:0008168,GO:0008757,GO:0009056,GO:0009063,GO:0009987,GO:0016054,GO:0016740,GO:0016741,GO:0017144,GO:0019439,GO:0019752,GO:0030735,GO:0032259,GO:0034641,GO:0035498,GO:0043226,GO:0043227,GO:0043229,GO:…	2.1.1.22	ko:K19787	ko00340,map00340	-	R02144	RC00003,RC00333	ko00000,ko00001,ko01000	-	-	-	N2227
TRINITY_DN10941_c0_g1.p1	136037.KDR23746	4.05e-33	126.0	2CY7C@1|root,2S2IU@2759|Eukaryota,3A3P8@33154|Opisthokonta,3BRX5@33208|Metazoa,3D8IW@33213|Bilateria,4205E@6656|Arthropoda,3SN6P@50557|Insecta	33208|Metazoa	S	N-acetyltransferase activity	Dat	GO:0001505,GO:0003674,GO:0003824,GO:0004059,GO:0004060,GO:0005575,GO:0005622,GO:0005623,GO:0005737,GO:0006066,GO:0006576,GO:0006584,GO:0006725,GO:0006807,GO:0008080,GO:0008150,GO:0008152,GO:0009056,GO:0009308,GO:0009310,GO:0009712,GO:0009987,GO:0016407,GO:0016410,GO:0016740,GO:0016746,GO:0016747,GO:0017144,GO:0018958,GO:0019336,GO:0019439,GO:0019614,GO:0030431,GO:0032501,GO:0034641,GO:0042133,GO:…	2.3.1.87	ko:K00669	ko00380,ko01100,map00380,map01100	M00037	R02911	RC00004,RC00096	ko00000,ko00001,ko00002,ko01000	-	-	-	Acetyltransf_1,Acetyltransf_10
TRINITY_DN109425_c0_g1.p1	126957.SMAR012623-PA	4.33e-48	162.0	arCOG07452@1|root,2QRCP@2759|Eukaryota,38HK2@33154|Opisthokonta,3BGN2@33208|Metazoa,3CT37@33213|Bilateria,41WU7@6656|Arthropoda	33208|Metazoa	S	Hydrolase activity, hydrolyzing O-glycosyl compounds. It is involved in the biological process described with carbohydrate metabolic process	hex-4	GO:0003674,GO:0003824,GO:0004553,GO:0005975,GO:0008150,GO:0008152,GO:0015929,GO:0016787,GO:0016798,GO:0044238,GO:0071704	3.2.1.52	ko:K14459	ko00511,ko00513,ko01100,map00511,map00513,map01100	-	R09323	-	ko00000,ko00001,ko01000	-	GH20	-	Glyco_hydro_20
TRINITY_DN109440_c0_g1.p1	12957.ACEP13335-PA	4.69e-37	137.0	COG1525@1|root,KOG2039@2759|Eukaryota,38GXE@33154|Opisthokonta,3B9BU@33208|Metazoa,3CT8S@33213|Bilateria,41VNK@6656|Arthropoda,3SG4E@50557|Insecta,46I09@7399|Hymenoptera	33208|Metazoa	K	Tudor domain	TDRD6	GO:0000003,GO:0000578,GO:0003002,GO:0003006,GO:0005575,GO:0005622,GO:0005623,GO:0005634,GO:0005737,GO:0005739,GO:0005783,GO:0005829,GO:0006403,GO:0006996,GO:0007028,GO:0007275,GO:0007276,GO:0007277,GO:0007281,GO:0007283,GO:0007292,GO:0007308,GO:0007309,GO:0007314,GO:0007315,GO:0007350,GO:0007351,GO:0007389,GO:0008150,GO:0008298,GO:0008358,GO:0008595,GO:0009790,GO:0009798,GO:0009880,GO:0009948,GO:…	-	ko:K18405	-	-	-	-	ko00000,ko03036	-	-	-	TUDOR
TRINITY_DN10944_c3_g1.p1	7217.FBpp0125441	1.09e-75	241.0	28IT9@1|root,2QR4J@2759|Eukaryota,38RI0@33154|Opisthokonta,3B9FB@33208|Metazoa,3CUGD@33213|Bilateria,41V44@6656|Arthropoda,3SIYK@50557|Insecta,4503T@7147|Diptera,45QBG@7214|Drosophilidae	33208|Metazoa	I	Short gastrulation Source FlyBase	CHRD	GO:0000003,GO:0000578,GO:0001501,GO:0001503,GO:0001649,GO:0001655,GO:0001667,GO:0001702,GO:0001703,GO:0001704,GO:0001707,GO:0001756,GO:0001947,GO:0002009,GO:0002053,GO:0002165,GO:0002376,GO:0002520,GO:0003002,GO:0003006,GO:0003007,GO:0003143,GO:0003674,GO:0005488,GO:0005515,GO:0005518,GO:0005539,GO:0005575,GO:0005576,GO:0005615,GO:0005623,GO:0005886,GO:0006355,GO:0006357,GO:0006928,GO:0007154,GO:…	-	ko:K04657	ko04350,map04350	-	-	-	ko00000,ko00001	-	-	-	CHRD,VWC
TRINITY_DN109455_c0_g1.p1	136037.KDR11245	0.0	1124.0	COG5113@1|root,KOG2042@2759|Eukaryota,38DSP@33154|Opisthokonta,3BAQV@33208|Metazoa,3CYTB@33213|Bilateria,41XKC@6656|Arthropoda,3SIME@50557|Insecta	33208|Metazoa	O	Ubiquitin-ubiquitin ligase activity. It is involved in the biological process described with ubiquitin-dependent protein catabolic process	UBE4A	GO:0000151,GO:0000209,GO:0003674,GO:0003824,GO:0004842,GO:0005575,GO:0005622,GO:0005623,GO:0005634,GO:0005737,GO:0006464,GO:0006508,GO:0006511,GO:0006807,GO:0006950,GO:0008150,GO:0008152,GO:0009056,GO:0009057,GO:0009987,GO:0010033,GO:0010243,GO:0010498,GO:0016567,GO:0016740,GO:0019538,GO:0019787,GO:0019941,GO:0030163,GO:0030433,GO:0032446,GO:0032991,GO:0033554,GO:0034450,GO:0034976,GO:0036211,GO:…	2.3.2.27	ko:K10596	ko04120,map04120	-	-	-	ko00000,ko00001,ko01000,ko04121	-	-	-	U-box,Ufd2P_core
TRINITY_DN109457_c0_g1.p1	136037.KDR12773	1.16e-198	574.0	COG2272@1|root,KOG1516@2759|Eukaryota,38D2A@33154|Opisthokonta,3BDJX@33208|Metazoa,3CTBY@33213|Bilateria,41TV5@6656|Arthropoda,3SJIG@50557|Insecta	33208|Metazoa	G	Belongs to the type-B carboxylesterase lipase family	CES5A	GO:0003674,GO:0003824,GO:0004771,GO:0004806,GO:0005575,GO:0005576,GO:0005615,GO:0005622,GO:0005623,GO:0005737,GO:0005783,GO:0005788,GO:0005811,GO:0005829,GO:0006066,GO:0006082,GO:0006139,GO:0006163,GO:0006464,GO:0006486,GO:0006629,GO:0006631,GO:0006637,GO:0006638,GO:0006639,GO:0006690,GO:0006692,GO:0006693,GO:0006694,GO:0006695,GO:0006725,GO:0006732,GO:0006753,GO:0006790,GO:0006793,GO:0006796,GO:…	3.1.1.1,3.1.1.56,3.1.1.7,3.1.1.84	ko:K01044,ko:K01049,ko:K03927,ko:K15743	ko00564,ko00983,ko01100,ko04725,map00564,map00983,map01100,map04725	-	R01026,R06728,R08220,R08249,R08251,R08255,R08258	RC00020,RC00041,RC00055,RC00162,RC00475,RC00476,RC00523,RC00962,RC02264	ko00000,ko00001,ko00537,ko01000	-	CE10	-	COesterase
TRINITY_DN109471_c0_g1.p1	7260.FBpp0252600	2.91e-26	104.0	KOG2568@1|root,KOG2568@2759|Eukaryota,38HGW@33154|Opisthokonta,3BD9K@33208|Metazoa,3CV77@33213|Bilateria,41TR0@6656|Arthropoda,3SGMC@50557|Insecta,44YST@7147|Diptera,45PH5@7214|Drosophilidae	33208|Metazoa	S	Lung seven transmembrane receptor	TMEM87A	GO:0000139,GO:0005575,GO:0005622,GO:0005623,GO:0005737,GO:0005794,GO:0005795,GO:0006810,GO:0008150,GO:0012505,GO:0016020,GO:0016192,GO:0016197,GO:0016482,GO:0031090,GO:0031984,GO:0031985,GO:0032580,GO:0042147,GO:0043226,GO:0043227,GO:0043229,GO:0043231,GO:0044422,GO:0044424,GO:0044431,GO:0044444,GO:0044446,GO:0044464,GO:0046907,GO:0051179,GO:0051234,GO:0051641,GO:0051649,GO:0098588,GO:0098791	-	-	-	-	-	-	-	-	-	-	Lung_7-TM_R
TRINITY_DN109473_c0_g1.p1	7029.ACYPI085378-PA	4.51e-26	100.0	COG2124@1|root,KOG0157@2759|Eukaryota,38CHP@33154|Opisthokonta,3B9GY@33208|Metazoa,3CSG8@33213|Bilateria,41U3I@6656|Arthropoda,3SGAE@50557|Insecta,3EE7Z@33342|Paraneoptera	33208|Metazoa	Q	Cytochrome P-450	-	-	-	ko:K07427,ko:K15001	-	-	-	-	ko00000,ko00199,ko01000	-	-	-	p450
TRINITY_DN109476_c0_g1.p1	136037.KDR23527	1.16e-127	388.0	COG2940@1|root,KOG2084@2759|Eukaryota,38DMQ@33154|Opisthokonta,3BEFP@33208|Metazoa,3D2H3@33213|Bilateria,41WDG@6656|Arthropoda,3SJ66@50557|Insecta	33208|Metazoa	B	SET domain	-	GO:0001654,GO:0001745,GO:0001751,GO:0001754,GO:0003674,GO:0005488,GO:0005515,GO:0005575,GO:0005622,GO:0005623,GO:0005737,GO:0007275,GO:0007399,GO:0007423,GO:0008150,GO:0009653,GO:0009887,GO:0009892,GO:0009987,GO:0010468,GO:0010605,GO:0010629,GO:0019222,GO:0019899,GO:0022008,GO:0030154,GO:0030182,GO:0032501,GO:0032502,GO:0042051,GO:0042461,GO:0042462,GO:0042826,GO:0044424,GO:0044464,GO:0046530,GO:…	-	-	-	-	-	-	-	-	-	-	SET,zf-MYND
TRINITY_DN1094_c0_g1.p1	136037.KDR12554	1.01e-18	89.0	2E93Y@1|root,2SFHR@2759|Eukaryota,3AAH2@33154|Opisthokonta,3BV1N@33208|Metazoa,3DBKW@33213|Bilateria,423JQ@6656|Arthropoda,3SRS0@50557|Insecta	33208|Metazoa	S	C-type lectin (CTL) or carbohydrate-recognition domain (CRD)	-	-	-	-	-	-	-	-	-	-	-	-	Lectin_C
TRINITY_DN10950_c0_g1.p1	136037.KDR06596	2.2e-164	486.0	KOG4370@1|root,KOG4370@2759|Eukaryota,3A65N@33154|Opisthokonta,3BBTX@33208|Metazoa,3CR8V@33213|Bilateria,41Y9Z@6656|Arthropoda,3SIRR@50557|Insecta	33208|Metazoa	T	It is involved in the biological process described with signal transduction	RALBP1	GO:0000226,GO:0000278,GO:0000922,GO:0003674,GO:0003824,GO:0005096,GO:0005215,GO:0005488,GO:0005515,GO:0005575,GO:0005622,GO:0005623,GO:0005737,GO:0005819,GO:0005829,GO:0005856,GO:0005886,GO:0006810,GO:0006811,GO:0006812,GO:0006855,GO:0006897,GO:0006898,GO:0006935,GO:0006996,GO:0007010,GO:0007017,GO:0007049,GO:0007051,GO:0007052,GO:0007154,GO:0007165,GO:0007264,GO:0008047,GO:0008150,GO:0008285,GO:…	-	ko:K08773	ko04014,ko05200,ko05212,map04014,map05200,map05212	-	-	-	ko00000,ko00001,ko04131	-	-	-	RhoGAP
TRINITY_DN109520_c0_g1.p1	6087.XP_004210677.1	1.79e-109	342.0	COG2801@1|root,KOG0017@2759|Eukaryota,39RZN@33154|Opisthokonta,3BK6W@33208|Metazoa	33208|Metazoa	L	transposition, RNA-mediated	-	-	-	-	-	-	-	-	-	-	-	-	Asp_protease_2,RVT_1,gag-asp_proteas,rve
TRINITY_DN109521_c0_g1.p1	136037.KDR13835	4.1e-70	225.0	2CFJQ@1|root,2S9CB@2759|Eukaryota,3A8ZM@33154|Opisthokonta,3BUFS@33208|Metazoa,3DARB@33213|Bilateria,4219U@6656|Arthropoda,3SP94@50557|Insecta	33208|Metazoa	-	-	-	-	-	-	-	-	-	-	-	-	-	-	-
TRINITY_DN109530_c0_g1.p1	7425.NV20192-PA	3.64e-06	51.6	2C9XS@1|root,2T1RB@2759|Eukaryota,3ASBN@33154|Opisthokonta,3C4AT@33208|Metazoa,3DK5Y@33213|Bilateria,423K5@6656|Arthropoda,3SSEB@50557|Insecta,46MRT@7399|Hymenoptera	33208|Metazoa	S	A Receptor for Ubiquitination Targets	-	-	-	-	-	-	-	-	-	-	-	-	F-box,F-box-like
TRINITY_DN10953_c0_g1.p1	3659.XP_004170165.1	0.000953	49.7	COG2801@1|root,KOG0017@2759|Eukaryota,37NRU@33090|Viridiplantae,3GGV0@35493|Streptophyta	35493|Streptophyta	E	L-threonine ammonia-lyase activity	-	-	-	-	-	-	-	-	-	-	-	-	Chromo,RVP_2,RVT_1,Retrotrans_gag,rve
TRINITY_DN109551_c0_g1.p1	936053.I1BLZ2	8.49e-15	74.7	COG2801@1|root,KOG0017@2759|Eukaryota,38F42@33154|Opisthokonta,3NVKU@4751|Fungi	4751|Fungi	Z	retrotransposable element tf2 155 kda protein type 1-like	-	-	-	-	-	-	-	-	-	-	-	-	Asp_protease_2,RVT_1,Retrotrans_gag,gag-asp_proteas,rve,zf-CCHC
TRINITY_DN109553_c0_g1.p1	136037.KDR11513	1.74e-35	130.0	2CXRQ@1|root,2RZ9T@2759|Eukaryota,3A4J4@33154|Opisthokonta,3BQHA@33208|Metazoa,3D99K@33213|Bilateria,420CE@6656|Arthropoda,3SRGD@50557|Insecta	33208|Metazoa	-	-	-	-	-	-	-	-	-	-	-	-	-	-	DDE_3
TRINITY_DN109558_c0_g1.p1	7029.ACYPI000351-PA	7.84e-36	126.0	KOG1721@1|root,KOG1721@2759|Eukaryota,38DQB@33154|Opisthokonta,3BH74@33208|Metazoa,3CUX0@33213|Bilateria,41U38@6656|Arthropoda,3SFK9@50557|Insecta	33208|Metazoa	S	nucleic acid binding	NKRF	GO:0000976,GO:0000977,GO:0000978,GO:0000981,GO:0000982,GO:0000987,GO:0001012,GO:0001067,GO:0001077,GO:0001228,GO:0003674,GO:0003676,GO:0003677,GO:0003690,GO:0003700,GO:0005488,GO:0005575,GO:0005622,GO:0005623,GO:0005634,GO:0005654,GO:0005730,GO:0006139,GO:0006351,GO:0006355,GO:0006357,GO:0006366,GO:0006725,GO:0006807,GO:0007154,GO:0007165,GO:0008150,GO:0008152,GO:0009058,GO:0009059,GO:0009889,GO:…	-	-	-	-	-	-	-	-	-	-	G-patch,R3H,XTBD,dsrm
TRINITY_DN10956_c3_g1.p1	136037.KDQ71698	1.07e-07	57.4	COG3040@1|root,KOG4824@2759|Eukaryota,3AUQS@33154|Opisthokonta,3C57M@33208|Metazoa,3DK7T@33213|Bilateria,423YE@6656|Arthropoda,3SSD7@50557|Insecta	33208|Metazoa	M	Lipocalin-like domain	-	-	-	ko:K03098	-	-	-	-	ko00000,ko04147	-	-	-	Lipocalin_2
TRINITY_DN109570_c0_g1.p1	69319.XP_008556348.1	0.000178	47.4	2EY9G@1|root,2SZTN@2759|Eukaryota,3AT68@33154|Opisthokonta,3C4XD@33208|Metazoa,3DKDH@33213|Bilateria,423B4@6656|Arthropoda,3SYAM@50557|Insecta,46MX7@7399|Hymenoptera	33208|Metazoa	-	-	-	-	-	-	-	-	-	-	-	-	-	-	-
TRINITY_DN109588_c0_g1.p1	6087.XP_004205527.1	7.11e-37	136.0	KOG1075@1|root,KOG1075@2759|Eukaryota,3AB3G@33154|Opisthokonta,3BQKC@33208|Metazoa	33208|Metazoa	O	Reverse transcriptase (RNA-dependent DNA polymerase)	-	-	-	ko:K10577	ko03013,ko04064,ko04120,ko05206,map03013,map04064,map04120,map05206	M00427	-	-	ko00000,ko00001,ko00002,ko03019,ko04121	-	-	-	RVT_1
TRINITY_DN109590_c0_g1.p1	136037.KDR15317	0.0	1140.0	KOG1894@1|root,KOG4732@1|root,KOG1894@2759|Eukaryota,KOG4732@2759|Eukaryota,38D2N@33154|Opisthokonta,3BFTB@33208|Metazoa,3CS6U@33213|Bilateria,41UZD@6656|Arthropoda,3SIGI@50557|Insecta	33208|Metazoa	S	RPAP1-like, N-terminal	RPAP1	GO:0005575,GO:0005622,GO:0005623,GO:0005634,GO:0005737,GO:0006139,GO:0006351,GO:0006366,GO:0006725,GO:0006807,GO:0008150,GO:0008152,GO:0009058,GO:0009059,GO:0009987,GO:0010467,GO:0016070,GO:0018130,GO:0019438,GO:0030880,GO:0032774,GO:0032991,GO:0034641,GO:0034645,GO:0034654,GO:0043170,GO:0043226,GO:0043227,GO:0043229,GO:0043231,GO:0044237,GO:0044238,GO:0044249,GO:0044260,GO:0044271,GO:0044424,GO:…	-	ko:K19496,ko:K20826	-	-	-	-	ko00000,ko03021,ko04040	1.A.17.1.1,1.A.17.1.22	-	-	RPAP1_C,RPAP1_N
TRINITY_DN109596_c0_g1.p1	7159.AAEL011587-PA	6.15e-88	258.0	COG2163@1|root,KOG3418@2759|Eukaryota,3A1HM@33154|Opisthokonta,3BPIU@33208|Metazoa,3D67U@33213|Bilateria,41ZBB@6656|Arthropoda,3SMQX@50557|Insecta,453DG@7147|Diptera,45I0P@7148|Nematocera	33208|Metazoa	J	Belongs to the eukaryotic ribosomal protein eL27 family	RPL27	GO:0000184,GO:0000956,GO:0002181,GO:0002262,GO:0002376,GO:0002520,GO:0003674,GO:0003735,GO:0005198,GO:0005575,GO:0005622,GO:0005623,GO:0005737,GO:0005783,GO:0005789,GO:0005791,GO:0005829,GO:0005840,GO:0006139,GO:0006364,GO:0006396,GO:0006401,GO:0006402,GO:0006412,GO:0006413,GO:0006518,GO:0006605,GO:0006612,GO:0006613,GO:0006614,GO:0006725,GO:0006807,GO:0006810,GO:0006886,GO:0007275,GO:0008104,GO:…	-	ko:K02901	ko03010,map03010	M00177	-	-	br01610,ko00000,ko00001,ko00002,ko03011	-	-	-	KOW,Ribosomal_L27e
TRINITY_DN1095_c0_g1.p1	12957.ACEP16870-PA	2.86e-88	293.0	COG5022@1|root,KOG0161@2759|Eukaryota,38CVC@33154|Opisthokonta,3BBPR@33208|Metazoa,3CSM1@33213|Bilateria,41XGJ@6656|Arthropoda,3SH7R@50557|Insecta,46EE0@7399|Hymenoptera	33208|Metazoa	Z	Belongs to the TRAFAC class myosin-kinesin ATPase superfamily. Myosin family	Mhc1	GO:0000003,GO:0001667,GO:0002064,GO:0002065,GO:0002066,GO:0003006,GO:0003008,GO:0003012,GO:0003674,GO:0003824,GO:0005198,GO:0005488,GO:0005515,GO:0005575,GO:0005622,GO:0005623,GO:0005694,GO:0005700,GO:0005703,GO:0005737,GO:0005856,GO:0006928,GO:0006936,GO:0006996,GO:0007010,GO:0007015,GO:0007275,GO:0007276,GO:0007281,GO:0007292,GO:0007297,GO:0007298,GO:0007517,GO:0007525,GO:0007527,GO:0008150,GO:…	-	ko:K10352,ko:K17751	ko04260,ko04261,ko04530,ko05416,map04260,map04261,map04530,map05416	-	-	-	ko00000,ko00001,ko04147,ko04812	-	-	-	IQ,Myosin_N,Myosin_head,Myosin_tail_1
TRINITY_DN109605_c0_g1.p1	34740.HMEL009640-PA	2.39e-39	135.0	COG1028@1|root,KOG1201@2759|Eukaryota,38DUA@33154|Opisthokonta,3BKJ3@33208|Metazoa,3D5AP@33213|Bilateria,41WE3@6656|Arthropoda,3SIEQ@50557|Insecta,448NB@7088|Lepidoptera	33208|Metazoa	Q	Enoyl-(Acyl carrier protein) reductase	-	-	-	-	-	-	-	-	-	-	-	-	adh_short
TRINITY_DN109611_c0_g1.p2	7234.FBpp0184622	2.3e-20	90.5	2BX6E@1|root,2QQYV@2759|Eukaryota,3954E@33154|Opisthokonta,3BF60@33208|Metazoa,3CRCZ@33213|Bilateria,41WIH@6656|Arthropoda,3SGDP@50557|Insecta,4512Z@7147|Diptera,45XF0@7214|Drosophilidae	33208|Metazoa	S	cell-cell junction organization	C9orf172	GO:0003674,GO:0005488,GO:0005515,GO:0008157,GO:0019899,GO:0019902,GO:0019903	-	-	-	-	-	-	-	-	-	-	zf-MYND
TRINITY_DN109613_c0_g1.p1	136037.KDR15559	4.59e-120	367.0	28MU2@1|root,2QUCB@2759|Eukaryota,39XEV@33154|Opisthokonta,3BKTK@33208|Metazoa,3D60A@33213|Bilateria,41X2H@6656|Arthropoda,3SHGZ@50557|Insecta	33208|Metazoa	S	Domain of unknown function (DUF4793)	-	-	-	-	-	-	-	-	-	-	-	-	DUF4792,DUF4793
TRINITY_DN109625_c0_g1.p1	7370.XP_005184422.1	4.89e-08	59.7	KOG1721@1|root,KOG1721@2759|Eukaryota,3A9XM@33154|Opisthokonta,3C5T3@33208|Metazoa,3DM39@33213|Bilateria,426SU@6656|Arthropoda,3ST8Z@50557|Insecta,44Z9Y@7147|Diptera	33154|Opisthokonta	S	Zinc ion binding	-	-	-	-	-	-	-	-	-	-	-	-	KRAB,zf-AD,zf-C2H2,zf-C2H2_4
TRINITY_DN109655_c0_g1.p2	136037.KDR15731	1.88e-110	319.0	COG2157@1|root,KOG0829@2759|Eukaryota,38FEA@33154|Opisthokonta,3BD11@33208|Metazoa,3CVTY@33213|Bilateria,41WG6@6656|Arthropoda,3SIWD@50557|Insecta	33208|Metazoa	J	Belongs to the eukaryotic ribosomal protein eL20 family	RPL18A	GO:0000184,GO:0000956,GO:0002181,GO:0003674,GO:0003676,GO:0003723,GO:0003735,GO:0005198,GO:0005488,GO:0005575,GO:0005622,GO:0005623,GO:0005737,GO:0005829,GO:0005840,GO:0005844,GO:0006139,GO:0006401,GO:0006402,GO:0006412,GO:0006413,GO:0006518,GO:0006605,GO:0006612,GO:0006613,GO:0006614,GO:0006725,GO:0006807,GO:0006810,GO:0006886,GO:0008104,GO:0008150,GO:0008152,GO:0009056,GO:0009057,GO:0009058,GO:…	-	ko:K02882	ko03010,map03010	M00177	-	-	br01610,ko00000,ko00001,ko00002,ko03011	-	-	-	Ribosomal_L18A
TRINITY_DN109660_c0_g1.p1	7029.ACYPI008022-PA	4.31e-72	240.0	28N19@1|root,2SH6U@2759|Eukaryota,3AHJ5@33154|Opisthokonta,3BY8H@33208|Metazoa,3DD5N@33213|Bilateria,421Z7@6656|Arthropoda,3SJ8G@50557|Insecta,3ECJD@33342|Paraneoptera	33208|Metazoa	G	Lipase	-	-	-	-	-	-	-	-	-	-	-	-	Lipase
TRINITY_DN109662_c0_g1.p1	7159.AAEL017532-PA	3.27e-84	261.0	COG0474@1|root,KOG0206@2759|Eukaryota,38BZ2@33154|Opisthokonta,3BC43@33208|Metazoa,3CXRU@33213|Bilateria,41TXQ@6656|Arthropoda,3SIG0@50557|Insecta,44X61@7147|Diptera	33208|Metazoa	P	Belongs to the cation transport ATPase (P-type) (TC 3.A.3) family. Type IV subfamily	ATP10B	GO:0000166,GO:0000287,GO:0003674,GO:0003824,GO:0004012,GO:0005215,GO:0005319,GO:0005488,GO:0005524,GO:0005548,GO:0005575,GO:0005622,GO:0005623,GO:0005634,GO:0005654,GO:0005737,GO:0005783,GO:0005789,GO:0005886,GO:0006629,GO:0006810,GO:0006811,GO:0006812,GO:0006820,GO:0006869,GO:0006886,GO:0006950,GO:0006996,GO:0007030,GO:0008104,GO:0008144,GO:0008150,GO:0008152,GO:0008202,GO:0008360,GO:0009987,GO:…	3.6.3.1	ko:K01530	-	-	-	-	ko00000,ko01000	-	-	-	Cation_ATPase,E1-E2_ATPase,Hydrolase,PhoLip_ATPase_C,PhoLip_ATPase_N
TRINITY_DN109665_c0_g1.p1	136037.KDR17084	7.03e-255	714.0	COG1219@1|root,KOG0745@2759|Eukaryota,38BKK@33154|Opisthokonta,3BCBU@33208|Metazoa,3CRYF@33213|Bilateria,41TGV@6656|Arthropoda,3SHVP@50557|Insecta	33208|Metazoa	O	unfolded protein binding. It is involved in the biological process described with protein folding	-	GO:0000166,GO:0003674,GO:0003824,GO:0004175,GO:0004176,GO:0004252,GO:0005488,GO:0005524,GO:0005575,GO:0005622,GO:0005623,GO:0005737,GO:0005739,GO:0005759,GO:0006508,GO:0006807,GO:0008144,GO:0008150,GO:0008152,GO:0008233,GO:0008236,GO:0009056,GO:0009057,GO:0016462,GO:0016787,GO:0016817,GO:0016818,GO:0016887,GO:0017076,GO:0017111,GO:0017171,GO:0019538,GO:0030163,GO:0030554,GO:0031974,GO:0032553,GO:…	-	ko:K03544	ko04112,map04112	-	-	-	ko00000,ko00001,ko03110	-	-	-	AAA_2,ClpB_D2-small
TRINITY_DN109667_c0_g1.p1	126957.SMAR008112-PA	9.95e-122	398.0	COG4354@1|root,KOG1059@2759|Eukaryota,38EZD@33154|Opisthokonta,3BG9B@33208|Metazoa,3CY1Q@33213|Bilateria,41Y3N@6656|Arthropoda	33208|Metazoa	U	Belongs to the adaptor complexes large subunit family	AP3D1	GO:0000041,GO:0002376,GO:0002475,GO:0002682,GO:0002684,GO:0002694,GO:0002696,GO:0003674,GO:0005215,GO:0005575,GO:0005622,GO:0005623,GO:0005737,GO:0005768,GO:0005770,GO:0005783,GO:0005794,GO:0005795,GO:0005798,GO:0005802,GO:0006725,GO:0006726,GO:0006727,GO:0006807,GO:0006810,GO:0006811,GO:0006812,GO:0006829,GO:0006886,GO:0006887,GO:0006892,GO:0006895,GO:0006897,GO:0006900,GO:0006928,GO:0006996,GO:…	-	ko:K12396	ko04142,map04142	-	-	-	ko00000,ko00001,ko04131	-	-	-	AP3D1,Adaptin_N
TRINITY_DN109677_c0_g1.p1	7029.ACYPI45423-PA	2.53e-100	311.0	2D6DX@1|root,2T1PF@2759|Eukaryota,3AVWA@33154|Opisthokonta,3C4Q6@33208|Metazoa,3DJJQ@33213|Bilateria,423JG@6656|Arthropoda,3SS2K@50557|Insecta	33208|Metazoa	-	-	-	-	-	-	-	-	-	-	-	-	-	-	-
TRINITY_DN109681_c0_g1.p1	7237.FBpp0288143	2.06e-11	68.9	28SNG@1|root,2QZCC@2759|Eukaryota,38NUU@33154|Opisthokonta,3BHZ7@33208|Metazoa,3CUYT@33213|Bilateria,42AN9@6656|Arthropoda,3T01E@50557|Insecta	33208|Metazoa	S	centrosome-templated microtubule nucleation	NIN	GO:0000226,GO:0000242,GO:0000902,GO:0000904,GO:0000922,GO:0003674,GO:0005488,GO:0005515,GO:0005575,GO:0005622,GO:0005623,GO:0005634,GO:0005730,GO:0005737,GO:0005813,GO:0005814,GO:0005815,GO:0005819,GO:0005856,GO:0005874,GO:0005886,GO:0005929,GO:0006996,GO:0007010,GO:0007017,GO:0007020,GO:0007049,GO:0007098,GO:0007275,GO:0007399,GO:0007409,GO:0007417,GO:0007420,GO:0008104,GO:0008150,GO:0009653,GO:…	-	ko:K16476,ko:K16477	-	-	-	-	ko00000,ko03036	-	-	-	EF-hand_7
TRINITY_DN109682_c0_g1.p1	7029.ACYPI27494-PA	1.74e-07	56.2	2BXPG@1|root,2S2FM@2759|Eukaryota,3A3WK@33154|Opisthokonta,3BRCR@33208|Metazoa,3D8NG@33213|Bilateria	33208|Metazoa	-	-	-	-	-	-	-	-	-	-	-	-	-	-	-
TRINITY_DN109684_c0_g1.p1	9544.ENSMMUP00000015826	1.69e-59	192.0	KOG2157@1|root,KOG2157@2759|Eukaryota,38HHW@33154|Opisthokonta,3BARB@33208|Metazoa,3CSMD@33213|Bilateria,4802E@7711|Chordata,48YD5@7742|Vertebrata,3J29A@40674|Mammalia,35J8P@314146|Euarchontoglires,4MB5R@9443|Primates,35WWA@314294|Cercopithecoidea	33208|Metazoa	O	Tubulin tyrosine	TTLL5	GO:0000003,GO:0000226,GO:0001578,GO:0001654,GO:0003006,GO:0003674,GO:0003824,GO:0005575,GO:0005622,GO:0005623,GO:0005737,GO:0005813,GO:0005815,GO:0005829,GO:0005856,GO:0005886,GO:0005929,GO:0006464,GO:0006807,GO:0006928,GO:0006996,GO:0007010,GO:0007017,GO:0007275,GO:0007276,GO:0007281,GO:0007283,GO:0007286,GO:0007288,GO:0007423,GO:0008150,GO:0008152,GO:0009566,GO:0009987,GO:0015630,GO:0016020,GO:…	-	ko:K16602	-	-	-	-	ko00000,ko01000,ko04812	-	-	-	TTL
TRINITY_DN109687_c0_g1.p1	6087.XP_004211124.1	1.99e-37	136.0	COG2801@1|root,KOG0017@2759|Eukaryota,38F42@33154|Opisthokonta,3BA5H@33208|Metazoa	33208|Metazoa	OU	K02A2.6-like	-	-	-	-	-	-	-	-	-	-	-	-	MULE,RVT_1,gag-asp_proteas,rve
TRINITY_DN109688_c0_g1.p1	482537.XP_008577359.1	5.55e-24	96.7	KOG3665@1|root,KOG3665@2759|Eukaryota,38NQ4@33154|Opisthokonta,3BH4X@33208|Metazoa,3CV34@33213|Bilateria,47Z7Q@7711|Chordata,4915M@7742|Vertebrata,3JEBH@40674|Mammalia,35HRW@314146|Euarchontoglires	33208|Metazoa	S	regulation of ligase activity	ZYG11B	GO:0000003,GO:0000151,GO:0000280,GO:0000578,GO:0000819,GO:0003002,GO:0003674,GO:0003824,GO:0004842,GO:0005488,GO:0005515,GO:0005575,GO:0005622,GO:0005623,GO:0006464,GO:0006508,GO:0006511,GO:0006807,GO:0006928,GO:0006996,GO:0007017,GO:0007018,GO:0007049,GO:0007059,GO:0007135,GO:0007275,GO:0007350,GO:0007351,GO:0007389,GO:0008150,GO:0008152,GO:0008595,GO:0009056,GO:0009057,GO:0009790,GO:0009792,GO:…	-	ko:K10350	-	-	-	-	ko00000,ko04121	-	-	-	-
TRINITY_DN10968_c0_g1.p1	7029.ACYPI060190-PA	2.29e-39	144.0	2CXS3@1|root,2RZBP@2759|Eukaryota,39T23@33154|Opisthokonta,3BGRC@33208|Metazoa,3DA9T@33213|Bilateria	33208|Metazoa	-	-	-	-	-	-	-	-	-	-	-	-	-	-	DUF4371,Dimer_Tnp_hAT
TRINITY_DN109694_c0_g1.p1	7220.FBpp0129625	3.01e-33	127.0	KOG3622@1|root,KOG3622@2759|Eukaryota,38BFV@33154|Opisthokonta,3BFQ1@33208|Metazoa,3CZQM@33213|Bilateria,41UDP@6656|Arthropoda,3SKKT@50557|Insecta,451DQ@7147|Diptera	33208|Metazoa	S	It is involved in the biological process described with autophagy	EPG5	GO:0005575,GO:0005622,GO:0005623,GO:0005737,GO:0006810,GO:0006914,GO:0008150,GO:0008152,GO:0009056,GO:0009892,GO:0009894,GO:0009895,GO:0009987,GO:0010506,GO:0010507,GO:0010639,GO:0016043,GO:0016192,GO:0016197,GO:0016236,GO:0016241,GO:0016242,GO:0019222,GO:0022411,GO:0031323,GO:0031324,GO:0031329,GO:0031330,GO:0032456,GO:0032984,GO:0033043,GO:0043933,GO:0044087,GO:0044088,GO:0044237,GO:0044248,GO:…	-	-	-	-	-	-	-	-	-	-	-
TRINITY_DN10970_c0_g1.p1	136037.KDR11498	5.31e-85	282.0	COG2319@1|root,KOG0263@2759|Eukaryota,38CV7@33154|Opisthokonta,3BHR6@33208|Metazoa,3CX1J@33213|Bilateria,42AMC@6656|Arthropoda,3T04Q@50557|Insecta	33208|Metazoa	K	TAF5-like RNA polymerase II p300 CBP-associated factor-associated factor 65 kDa subunit	TAF5L	GO:0000123,GO:0000428,GO:0003674,GO:0003700,GO:0003712,GO:0003713,GO:0005575,GO:0005622,GO:0005623,GO:0005634,GO:0005654,GO:0005667,GO:0005737,GO:0006139,GO:0006325,GO:0006351,GO:0006355,GO:0006366,GO:0006464,GO:0006473,GO:0006475,GO:0006725,GO:0006807,GO:0006996,GO:0008150,GO:0008152,GO:0009058,GO:0009059,GO:0009889,GO:0009891,GO:0009893,GO:0009987,GO:0010467,GO:0010468,GO:0010556,GO:0010557,GO:…	-	ko:K03130,ko:K05657	ko02010,ko03022,ko05168,map02010,map03022,map05168	-	-	-	ko00000,ko00001,ko02000,ko03021,ko03036	3.A.1.201	-	-	TFIID_NTD2,WD40
TRINITY_DN109712_c0_g1.p1	7029.ACYPI089545-PA	8.33e-34	129.0	2AENI@1|root,2RYW1@2759|Eukaryota,39ZI9@33154|Opisthokonta,3BQBS@33208|Metazoa,3D2GS@33213|Bilateria,41TJ8@6656|Arthropoda,3SQF4@50557|Insecta	33208|Metazoa	-	-	-	-	-	-	-	-	-	-	-	-	-	-	-
TRINITY_DN109745_c0_g1.p1	7029.ACYPI56854-PA	3.45e-207	621.0	COG2801@1|root,KOG0017@2759|Eukaryota,38F42@33154|Opisthokonta,3BA5H@33208|Metazoa,3CZSS@33213|Bilateria,41Y67@6656|Arthropoda,3SGFP@50557|Insecta,3EDC8@33342|Paraneoptera	33208|Metazoa	L	Reverse transcriptase (RNA-dependent DNA polymerase)	-	-	-	-	-	-	-	-	-	-	-	-	RVT_1,rve,zf-H2C2
TRINITY_DN109765_c0_g1.p2	121225.PHUM361810-PA	1.35e-34	123.0	2B1WH@1|root,2S0BD@2759|Eukaryota,3A1YK@33154|Opisthokonta,3BPKE@33208|Metazoa,3DA7S@33213|Bilateria,420UJ@6656|Arthropoda,3SN92@50557|Insecta,3EB1G@33342|Paraneoptera	33208|Metazoa	I	MAPEG family	MGST1	GO:0000003,GO:0000323,GO:0001775,GO:0002237,GO:0002252,GO:0002263,GO:0002274,GO:0002275,GO:0002283,GO:0002366,GO:0002376,GO:0002443,GO:0002444,GO:0002446,GO:0003006,GO:0003674,GO:0003824,GO:0004364,GO:0004601,GO:0004602,GO:0005488,GO:0005515,GO:0005575,GO:0005622,GO:0005623,GO:0005634,GO:0005737,GO:0005739,GO:0005740,GO:0005741,GO:0005764,GO:0005765,GO:0005766,GO:0005773,GO:0005774,GO:0005777,GO:…	2.5.1.18	ko:K00799	ko00480,ko00980,ko00982,ko00983,ko01524,ko05200,ko05204,ko05225,ko05418,map00480,map00980,map00982,map00983,map01524,map05200,map05204,map05225,map05418	-	R03522,R07002,R07003,R07004,R07023,R07024,R07025,R07026,R07069,R07070,R07083,R07084,R07091,R07092,R07093,R07094,R07100,R07113,R07116,R08280,R09409,R11905	RC00004,RC00069,RC00840,RC00948,RC01704,RC01705,RC01706,RC01758,RC01759,RC01765,RC01767,RC01769,RC02243,RC02527,RC02939,RC02940,RC02942,RC02943,RC02944	ko00000,ko00001,ko01000,ko02000	1.A.12.2.2,1.A.12.3.2	-	-	MAPEG
TRINITY_DN109767_c0_g1.p1	136037.KDR10964	0.0	1473.0	COG5022@1|root,KOG4229@2759|Eukaryota,38DNN@33154|Opisthokonta,3BDWW@33208|Metazoa,3CWTT@33213|Bilateria,41UCC@6656|Arthropoda,3SHPJ@50557|Insecta	33208|Metazoa	Z	Belongs to the TRAFAC class myosin-kinesin ATPase superfamily. Myosin family	MYO7A	GO:0000146,GO:0000166,GO:0000323,GO:0000902,GO:0000904,GO:0001654,GO:0001750,GO:0001754,GO:0001845,GO:0001917,GO:0002009,GO:0002064,GO:0002065,GO:0002066,GO:0002093,GO:0002139,GO:0002140,GO:0002164,GO:0002165,GO:0002168,GO:0003002,GO:0003008,GO:0003674,GO:0003774,GO:0003779,GO:0003824,GO:0005488,GO:0005515,GO:0005516,GO:0005524,GO:0005575,GO:0005576,GO:0005622,GO:0005623,GO:0005737,GO:0005764,GO:…	-	ko:K10359,ko:K21868	-	-	-	-	ko00000,ko03036,ko04131,ko04812	-	-	-	FERM_M,IQ,MyTH4,Myosin_head,SH3_2
TRINITY_DN109768_c0_g1.p1	1123508.JH636439_gene1396	5.47e-26	104.0	COG2217@1|root,COG2217@2|Bacteria,2IXAD@203682|Planctomycetes	203682|Planctomycetes	P	heavy metal translocating P-type ATPase	-	-	3.6.3.54	ko:K17686	ko01524,ko04016,map01524,map04016	-	R00086	RC00002	ko00000,ko00001,ko01000	3.A.3.5	-	-	E1-E2_ATPase,HMA,Hydrolase,YHS
TRINITY_DN109773_c0_g1.p1	136037.KDR18514	3.32e-42	142.0	KOG3524@1|root,KOG3524@2759|Eukaryota,38C1C@33154|Opisthokonta,3BDRH@33208|Metazoa,3D1GW@33213|Bilateria,41UIU@6656|Arthropoda,3SFKR@50557|Insecta	33208|Metazoa	T	guanyl-nucleotide exchange factor activity. It is involved in the biological process described with positive regulation of neuron differentiation	ECT2	GO:0000003,GO:0000226,GO:0000278,GO:0000281,GO:0000302,GO:0000902,GO:0000910,GO:0000912,GO:0000915,GO:0001655,GO:0001667,GO:0001704,GO:0001707,GO:0001709,GO:0001932,GO:0001934,GO:0002009,GO:0003674,GO:0005085,GO:0005088,GO:0005089,GO:0005096,GO:0005102,GO:0005488,GO:0005515,GO:0005543,GO:0005575,GO:0005622,GO:0005623,GO:0005634,GO:0005737,GO:0005819,GO:0005829,GO:0005856,GO:0005886,GO:0005911,GO:…	-	ko:K20704	-	-	-	-	ko00000,ko04131	-	-	-	BRCT,PTCB-BRCT,RhoGEF
TRINITY_DN109781_c0_g1.p1	10116.ENSRNOP00000001365	9.38e-44	153.0	KOG2622@1|root,KOG2622@2759|Eukaryota,38CRY@33154|Opisthokonta,3BAF1@33208|Metazoa,3CXK6@33213|Bilateria,488QU@7711|Chordata,494A7@7742|Vertebrata,3JDVX@40674|Mammalia,35BFQ@314146|Euarchontoglires,4PVAN@9989|Rodentia	33208|Metazoa	V	Vacuolar fusion protein CCZ1 homolog	CCZ1	GO:0001845,GO:0003674,GO:0005085,GO:0005488,GO:0005515,GO:0005575,GO:0005622,GO:0005623,GO:0005737,GO:0005768,GO:0005770,GO:0005829,GO:0006810,GO:0006897,GO:0006909,GO:0006914,GO:0006996,GO:0007033,GO:0007034,GO:0007040,GO:0007041,GO:0008150,GO:0008152,GO:0008333,GO:0009056,GO:0009987,GO:0012505,GO:0016043,GO:0016050,GO:0016192,GO:0016197,GO:0016234,GO:0016235,GO:0019899,GO:0022607,GO:0030139,GO:…	-	-	-	-	-	-	-	-	-	-	DUF1712
TRINITY_DN109784_c0_g1.p1	136037.KDR20395	0.0	1258.0	COG5259@1|root,KOG1279@2759|Eukaryota,38CQX@33154|Opisthokonta,3B9WE@33208|Metazoa,3CXJV@33213|Bilateria,41TPU@6656|Arthropoda,3SH0Y@50557|Insecta	33208|Metazoa	B	chromatin binding	SMARCC1	GO:0000003,GO:0000122,GO:0000228,GO:0000785,GO:0000790,GO:0000803,GO:0000981,GO:0001741,GO:0002009,GO:0002119,GO:0002164,GO:0002165,GO:0002682,GO:0003002,GO:0003006,GO:0003674,GO:0003682,GO:0003700,GO:0003712,GO:0003713,GO:0005488,GO:0005515,GO:0005575,GO:0005622,GO:0005623,GO:0005634,GO:0005654,GO:0005694,GO:0005737,GO:0006323,GO:0006325,GO:0006333,GO:0006337,GO:0006338,GO:0006355,GO:0006357,GO:…	-	ko:K11649	ko04714,ko05225,map04714,map05225	-	-	-	ko00000,ko00001,ko03021,ko03036	-	-	-	Myb_DNA-binding,SWIRM,SWIRM-assoc_1,SWIRM-assoc_2,SWIRM-assoc_3
TRINITY_DN109793_c0_g1.p1	482537.XP_008562719.1	1.21e-37	134.0	COG4178@1|root,KOG0060@2759|Eukaryota,3AETW@33154|Opisthokonta,3BFUM@33208|Metazoa,3CZQZ@33213|Bilateria,4893T@7711|Chordata,490ES@7742|Vertebrata,3JBRX@40674|Mammalia,35GPB@314146|Euarchontoglires	33208|Metazoa	I	peroxisomal long-chain fatty acid import	ABCD3	GO:0000038,GO:0000166,GO:0003674,GO:0003824,GO:0005215,GO:0005319,GO:0005324,GO:0005488,GO:0005515,GO:0005524,GO:0005575,GO:0005622,GO:0005623,GO:0005737,GO:0005739,GO:0005777,GO:0005778,GO:0005782,GO:0005829,GO:0006082,GO:0006629,GO:0006631,GO:0006633,GO:0006635,GO:0006810,GO:0006811,GO:0006820,GO:0006869,GO:0006996,GO:0007031,GO:0008144,GO:0008150,GO:0008152,GO:0008610,GO:0009056,GO:0009058,GO:…	-	ko:K05677	ko02010,ko04146,map02010,map04146	-	-	-	ko00000,ko00001,ko02000	3.A.1.203.1	-	-	ABC_membrane_2,ABC_tran
TRINITY_DN109808_c0_g1.p1	7370.XP_005191798.1	2.49e-44	157.0	COG2303@1|root,KOG1238@2759|Eukaryota,38UEK@33154|Opisthokonta,3BBXZ@33208|Metazoa,3CRXP@33213|Bilateria,42205@6656|Arthropoda,3SQCY@50557|Insecta,44ZNS@7147|Diptera	33208|Metazoa	E	flavin adenine dinucleotide binding. It is involved in the biological process described with oxidation-reduction process	-	GO:0002165,GO:0003674,GO:0003824,GO:0006629,GO:0007275,GO:0008150,GO:0008152,GO:0008202,GO:0009791,GO:0009987,GO:0010817,GO:0016491,GO:0032501,GO:0032502,GO:0034754,GO:0042180,GO:0042445,GO:0044237,GO:0044238,GO:0044281,GO:0045455,GO:0048856,GO:0055114,GO:0065007,GO:0065008,GO:0071704,GO:1901360	1.1.3.49,1.1.99.1	ko:K00108,ko:K21270	ko00260,ko01100,map00260,map01100	M00555	R01025	RC00087	ko00000,ko00001,ko00002,ko01000	-	-	-	GMC_oxred_C,GMC_oxred_N
TRINITY_DN109829_c0_g1.p1	136037.KDR11095	5.61e-169	525.0	COG1112@1|root,KOG1803@2759|Eukaryota,38E4S@33154|Opisthokonta,3BEEC@33208|Metazoa,3CSH2@33213|Bilateria,41XY2@6656|Arthropoda	33208|Metazoa	L	AAA domain	-	-	3.6.4.12,3.6.4.13	ko:K19036	-	-	-	-	ko00000,ko01000,ko03009,ko03012	-	-	-	AAA_11,AAA_12,R3H,zf-AN1
TRINITY_DN109834_c0_g1.p1	136037.KDR16062	0.0	1017.0	COG0013@1|root,KOG0188@2759|Eukaryota,39U51@33154|Opisthokonta,3BKAE@33208|Metazoa,3D5Y0@33213|Bilateria,41W5G@6656|Arthropoda,3SG3R@50557|Insecta	33208|Metazoa	J	Catalyzes the attachment of alanine to tRNA(Ala) in a two-step reaction alanine is first activated by ATP to form Ala- AMP and then transferred to the acceptor end of tRNA(Ala). Also edits incorrectly charged tRNA(Ala) via its editing domain	-	GO:0000049,GO:0003674,GO:0003676,GO:0003723,GO:0003824,GO:0004812,GO:0004813,GO:0005488,GO:0005575,GO:0005622,GO:0005623,GO:0005737,GO:0005739,GO:0006082,GO:0006139,GO:0006396,GO:0006399,GO:0006400,GO:0006412,GO:0006418,GO:0006419,GO:0006518,GO:0006520,GO:0006725,GO:0006807,GO:0008033,GO:0008150,GO:0008152,GO:0009058,GO:0009059,GO:0009451,GO:0009987,GO:0010467,GO:0016070,GO:0016597,GO:0016874,GO:…	6.1.1.7	ko:K01872	ko00970,map00970	M00359,M00360	R03038	RC00055,RC00523	ko00000,ko00001,ko00002,ko01000,ko01007,ko03016	-	-	-	tRNA-synt_2c,tRNA_SAD
TRINITY_DN109839_c0_g1.p1	126957.SMAR015429-PA	3.42e-14	73.6	2CMP4@1|root,2QR56@2759|Eukaryota,39VQX@33154|Opisthokonta,3BR69@33208|Metazoa,3D755@33213|Bilateria,4230R@6656|Arthropoda	33208|Metazoa	S	Pao retrotransposon peptidase	-	-	-	-	-	-	-	-	-	-	-	-	DUF1758,DUF1759,Peptidase_A17,Phlebovirus_G2,RVT_1,rve
TRINITY_DN10983_c0_g1.p1	7460.GB42649-PA	9.22e-132	385.0	COG0084@1|root,KOG3020@2759|Eukaryota,38FZ5@33154|Opisthokonta,3BC10@33208|Metazoa,3CV6G@33213|Bilateria,41V3X@6656|Arthropoda,3SJ16@50557|Insecta,46K5X@7399|Hymenoptera	33208|Metazoa	L	TatD related DNase	TATDN1	GO:0003674,GO:0003824,GO:0004518,GO:0004536,GO:0005575,GO:0005622,GO:0005623,GO:0005634,GO:0005654,GO:0006139,GO:0006259,GO:0006308,GO:0006725,GO:0006807,GO:0008150,GO:0008152,GO:0009056,GO:0009057,GO:0009987,GO:0016787,GO:0016788,GO:0019439,GO:0031974,GO:0031981,GO:0034641,GO:0034655,GO:0043170,GO:0043226,GO:0043227,GO:0043229,GO:0043231,GO:0043233,GO:0044237,GO:0044238,GO:0044248,GO:0044260,GO:…	-	ko:K03424	-	-	-	-	ko00000,ko01000	-	-	-	TatD_DNase
TRINITY_DN109841_c0_g1.p1	7739.XP_002603636.1	3.58e-35	133.0	KOG2177@1|root,KOG2177@2759|Eukaryota,38G1C@33154|Opisthokonta,3B9TN@33208|Metazoa,3CU8W@33213|Bilateria,47ZFM@7711|Chordata	33208|Metazoa	O	tripartite motif containing	TRIM24	GO:0000122,GO:0000228,GO:0000785,GO:0000790,GO:0000791,GO:0000902,GO:0000904,GO:0000976,GO:0000977,GO:0000978,GO:0000987,GO:0001012,GO:0001067,GO:0002039,GO:0002262,GO:0002376,GO:0002520,GO:0003674,GO:0003676,GO:0003677,GO:0003682,GO:0003690,GO:0003712,GO:0003713,GO:0003824,GO:0004672,GO:0004713,GO:0004842,GO:0005102,GO:0005488,GO:0005515,GO:0005575,GO:0005622,GO:0005623,GO:0005634,GO:0005654,GO:…	2.3.2.27,2.7.12.1	ko:K08825,ko:K08881,ko:K08883	-	-	-	-	ko00000,ko01000,ko01001,ko04121,ko04131	-	-	-	Bromodomain,PHD,zf-B_box,zf-RING_UBOX
TRINITY_DN109876_c0_g1.p1	34740.HMEL013473-PA	1.47e-75	234.0	COG0194@1|root,KOG0609@2759|Eukaryota,38CU2@33154|Opisthokonta,3BA43@33208|Metazoa,3CXF3@33213|Bilateria,41XW0@6656|Arthropoda,3SK9T@50557|Insecta,44881@7088|Lepidoptera	33208|Metazoa	T	Belongs to the MAGUK family	MPP7	GO:0003674,GO:0005198,GO:0005488,GO:0005515,GO:0005575,GO:0005622,GO:0005623,GO:0005634,GO:0005654,GO:0005737,GO:0005886,GO:0005911,GO:0005912,GO:0005923,GO:0007043,GO:0007163,GO:0008104,GO:0008150,GO:0008582,GO:0009966,GO:0009967,GO:0009987,GO:0010646,GO:0010647,GO:0016020,GO:0016043,GO:0019904,GO:0022607,GO:0023051,GO:0023056,GO:0030010,GO:0030054,GO:0030424,GO:0031334,GO:0031974,GO:0031981,GO:…	-	-	-	-	-	-	-	-	-	-	Guanylate_kin,L27,PDZ,SH3_1,SH3_2
TRINITY_DN109895_c0_g1.p1	69319.XP_008556373.1	5.17e-51	178.0	KOG1893@1|root,KOG1893@2759|Eukaryota,38CQW@33154|Opisthokonta,3B9ET@33208|Metazoa,3CSYW@33213|Bilateria,41UWY@6656|Arthropoda,3SJWZ@50557|Insecta,46ED5@7399|Hymenoptera	33208|Metazoa	P	Piezo-type mechanosensitive ion channel component	-	GO:0003674,GO:0005215,GO:0005216,GO:0005261,GO:0005575,GO:0005623,GO:0005886,GO:0006810,GO:0006811,GO:0006812,GO:0007610,GO:0007638,GO:0008150,GO:0008324,GO:0008381,GO:0009581,GO:0009582,GO:0009605,GO:0009612,GO:0009628,GO:0009987,GO:0015075,GO:0015267,GO:0015318,GO:0016020,GO:0022803,GO:0022836,GO:0022838,GO:0022857,GO:0022890,GO:0034220,GO:0042391,GO:0044464,GO:0050896,GO:0050982,GO:0051179,GO:…	-	ko:K22128	-	-	-	-	ko00000,ko02000,ko04131	1.A.75.1	-	-	PIEZO,Piezo_RRas_bdg
TRINITY_DN109898_c0_g1.p1	7029.ACYPI56230-PA	9.37e-42	143.0	KOG4585@1|root,KOG4585@2759|Eukaryota,39THK@33154|Opisthokonta,3BGF1@33208|Metazoa,3D09T@33213|Bilateria,41Z3Y@6656|Arthropoda,3SIRQ@50557|Insecta	33208|Metazoa	L	DDE superfamily endonuclease	-	-	-	-	-	-	-	-	-	-	-	-	DDE_Tnp_4
TRINITY_DN1098_c0_g1.p1	136037.KDR24385	1.97e-157	451.0	COG2130@1|root,KOG1196@2759|Eukaryota,39AU4@33154|Opisthokonta,3BC1U@33208|Metazoa,3CZZB@33213|Bilateria,41UVE@6656|Arthropoda,3SFSU@50557|Insecta	33208|Metazoa	L	Prostaglandin reductase	PTGR1	GO:0003674,GO:0003824,GO:0005575,GO:0005622,GO:0005623,GO:0005737,GO:0005829,GO:0006082,GO:0006690,GO:0006691,GO:0008150,GO:0008152,GO:0009987,GO:0016491,GO:0016614,GO:0016616,GO:0019752,GO:0036185,GO:0042221,GO:0042493,GO:0043436,GO:0044237,GO:0044281,GO:0044424,GO:0044444,GO:0044464,GO:0050896,GO:0055114,GO:0071704,GO:0097257,GO:0097327,GO:1901568	1.3.1.48,1.3.1.74	ko:K13948	-	-	-	-	ko00000,ko01000	-	-	-	ADH_N_2,ADH_zinc_N
TRINITY_DN109907_c0_g1.p1	7029.ACYPI066262-PA	1.16e-22	99.0	2CXYR@1|root,2S0S7@2759|Eukaryota,39ZC1@33154|Opisthokonta,3BG55@33208|Metazoa,3CZ2K@33213|Bilateria	33208|Metazoa	-	-	-	-	-	-	-	-	-	-	-	-	-	-	YqaJ
TRINITY_DN10991_c0_g1.p1	7739.XP_002588889.1	1.87e-42	146.0	28KQY@1|root,2QT70@2759|Eukaryota,39T99@33154|Opisthokonta,3BI2W@33208|Metazoa,3CZA7@33213|Bilateria,484CG@7711|Chordata	33208|Metazoa	S	SCF-dependent proteasomal ubiquitin-dependent protein catabolic process	FBXO28	GO:0000151,GO:0000209,GO:0000775,GO:0000776,GO:0005575,GO:0005622,GO:0005623,GO:0005694,GO:0006464,GO:0006508,GO:0006511,GO:0006807,GO:0008150,GO:0008152,GO:0009056,GO:0009057,GO:0009987,GO:0010498,GO:0016567,GO:0019005,GO:0019538,GO:0019941,GO:0030163,GO:0031146,GO:0031461,GO:0032446,GO:0032991,GO:0036211,GO:0043161,GO:0043170,GO:0043226,GO:0043228,GO:0043229,GO:0043232,GO:0043412,GO:0043632,GO:…	-	ko:K10306	-	-	-	-	ko00000,ko04121	-	-	-	F-box
TRINITY_DN109923_c0_g1.p1	51511.ENSCSAVP00000017663	2.25e-37	139.0	28PUT@1|root,2QWHD@2759|Eukaryota,38EA4@33154|Opisthokonta,3BMU4@33208|Metazoa,3CZSB@33213|Bilateria,48F19@7711|Chordata	33208|Metazoa	S	Transposase IS4	PGBD4	-	-	-	-	-	-	-	-	-	-	-	DDE_Tnp_1_7,Tnp_zf-ribbon_2
TRINITY_DN109926_c0_g1.p1	136037.KDR19727	7.35e-225	654.0	28KI0@1|root,2QW7D@2759|Eukaryota,39TSK@33154|Opisthokonta,3BM68@33208|Metazoa,3CTBM@33213|Bilateria,41VUN@6656|Arthropoda,3SIWG@50557|Insecta	33208|Metazoa	C	Transferrins are iron binding transport proteins which bind Fe(3 ) ion in association with the binding of an anion, usually bicarbonate	-	-	-	-	-	-	-	-	-	-	-	-	Transferrin
TRINITY_DN109931_c0_g1.p1	136037.KDR21855	9.23e-26	108.0	2E04P@1|root,2S7KA@2759|Eukaryota,39XHP@33154|Opisthokonta,3BHX6@33208|Metazoa,3E4F1@33213|Bilateria,42AD2@6656|Arthropoda,3SZUM@50557|Insecta	33208|Metazoa	S	Gemini of Cajal bodies-associated protein 8	GEMIN8	GO:0000375,GO:0000377,GO:0000387,GO:0000398,GO:0005575,GO:0005622,GO:0005623,GO:0005634,GO:0005654,GO:0005737,GO:0005829,GO:0006139,GO:0006396,GO:0006397,GO:0006725,GO:0006807,GO:0006810,GO:0006913,GO:0008150,GO:0008152,GO:0008380,GO:0009987,GO:0010467,GO:0016043,GO:0016070,GO:0016071,GO:0022607,GO:0022613,GO:0022618,GO:0031974,GO:0031981,GO:0032797,GO:0032991,GO:0034622,GO:0034641,GO:0034719,GO:…	-	ko:K13136	ko03013,map03013	M00426	-	-	ko00000,ko00001,ko00002,ko03041	-	-	-	GEMIN8
TRINITY_DN10993_c0_g1.p1	136037.KDR18363	9.06e-263	739.0	KOG0667@1|root,KOG0667@2759|Eukaryota,38D9D@33154|Opisthokonta,3BCTZ@33208|Metazoa,3CRMD@33213|Bilateria,41UWH@6656|Arthropoda,3SIXN@50557|Insecta	33208|Metazoa	T	It is involved in the biological process described with protein phosphorylation	DYRK4	GO:0000166,GO:0003008,GO:0003674,GO:0003824,GO:0004672,GO:0004674,GO:0005488,GO:0005524,GO:0005575,GO:0005622,GO:0005623,GO:0005737,GO:0005829,GO:0006464,GO:0006468,GO:0006793,GO:0006796,GO:0006807,GO:0007600,GO:0007606,GO:0007608,GO:0007610,GO:0007635,GO:0008144,GO:0008150,GO:0008152,GO:0009314,GO:0009416,GO:0009628,GO:0009966,GO:0009967,GO:0009987,GO:0010646,GO:0010647,GO:0016301,GO:0016310,GO:…	2.7.12.1	ko:K08825,ko:K18669	ko04111,map04111	-	-	-	ko00000,ko00001,ko01000,ko01001,ko04131	-	-	-	Pkinase
TRINITY_DN109940_c0_g1.p1	400682.PAC_15709069	1.11e-17	81.6	KOG4585@1|root,KOG4585@2759|Eukaryota,39QPW@33154|Opisthokonta,3C1AY@33208|Metazoa	2759|Eukaryota	L	Plant transposon protein	-	-	-	-	-	-	-	-	-	-	-	-	DDE_Tnp_4
TRINITY_DN109943_c0_g1.p1	6669.EFX69971	3.7e-10	62.8	2E7WW@1|root,2SEF2@2759|Eukaryota,3AE34@33154|Opisthokonta,3BVJM@33208|Metazoa,3DCDH@33213|Bilateria,4232U@6656|Arthropoda	33208|Metazoa	S	Protein of unknown function (DUF1759)	-	-	-	-	-	-	-	-	-	-	-	-	DUF1758,DUF1759
TRINITY_DN109965_c0_g1.p1	7955.ENSDARP00000097063	4.34e-14	77.4	2D7UV@1|root,2T7IY@2759|Eukaryota,3ADUT@33154|Opisthokonta	33154|Opisthokonta	K	BESS motif	-	-	-	-	-	-	-	-	-	-	-	-	BESS,MADF_DNA_bdg
TRINITY_DN109974_c0_g1.p1	9986.ENSOCUP00000008898	7.12e-08	57.4	KOG1217@1|root,KOG1217@2759|Eukaryota,3ATIU@33154|Opisthokonta,3CPET@33208|Metazoa,3DMBY@33213|Bilateria,489VF@7711|Chordata,49API@7742|Vertebrata	33208|Metazoa	T	Human growth factor-like EGF	-	-	-	ko:K02599,ko:K19601	ko01522,ko04320,ko04330,ko04658,ko04919,ko05020,ko05165,ko05200,ko05206,ko05224,map01522,map04320,map04330,map04658,map04919,map05020,map05165,map05200,map05206,map05224	M00682	-	-	ko00000,ko00001,ko00002	-	-	-	EGF,EGF_CA,Laminin_G_2,hEGF
TRINITY_DN109996_c0_g1.p1	7070.TC006968-PA	2.01e-25	102.0	COG2801@1|root,KOG0017@2759|Eukaryota,38F42@33154|Opisthokonta,3BA5H@33208|Metazoa	33208|Metazoa	OU	K02A2.6-like	-	-	-	-	-	-	-	-	-	-	-	-	RVT_1,rve,zf-CCHC,zf-H2C2
TRINITY_DN1099_c0_g1.p1	136037.KDR19658	1.71e-131	397.0	KOG3656@1|root,KOG3656@2759|Eukaryota,39WYU@33154|Opisthokonta,3BBIW@33208|Metazoa,3D3TP@33213|Bilateria,41WCN@6656|Arthropoda,3SKES@50557|Insecta	33208|Metazoa	S	G-protein coupled receptor activity. It is involved in the biological process described with G-protein coupled receptor signaling pathway	-	GO:0001653,GO:0003674,GO:0004888,GO:0004930,GO:0005575,GO:0005623,GO:0005886,GO:0005887,GO:0007154,GO:0007165,GO:0007186,GO:0007218,GO:0008150,GO:0008188,GO:0008528,GO:0009987,GO:0016020,GO:0016021,GO:0023052,GO:0031224,GO:0031226,GO:0035236,GO:0038023,GO:0044425,GO:0044459,GO:0044464,GO:0050789,GO:0050794,GO:0050896,GO:0051716,GO:0060089,GO:0065007,GO:0071944	-	ko:K08428	-	-	-	-	ko00000,ko04030	-	-	-	7TM_GPCR_Srw,7tm_1
TRINITY_DN11001_c0_g1.p1	7029.ACYPI085879-PA	5.57e-59	193.0	KOG4585@1|root,KOG4585@2759|Eukaryota	2759|Eukaryota	B	nuclease activity	-	-	-	-	-	-	-	-	-	-	-	-	DDE_Tnp_4
TRINITY_DN110025_c0_g1.p1	7029.ACYPI22743-PA	3.67e-39	152.0	COG5178@1|root,KOG1795@2759|Eukaryota,3ABVU@33154|Opisthokonta,3BVGY@33208|Metazoa,3DGS1@33213|Bilateria,422J6@6656|Arthropoda,3SR53@50557|Insecta	33208|Metazoa	A	U5 snRNA binding	-	-	-	-	-	-	-	-	-	-	-	-	-
TRINITY_DN110027_c0_g1.p1	7955.ENSDARP00000105900	2.15e-69	221.0	KOG1851@1|root,KOG1851@2759|Eukaryota,38EI6@33154|Opisthokonta,3B9QR@33208|Metazoa,3CSTV@33213|Bilateria,47ZG5@7711|Chordata,49165@7742|Vertebrata,4A05I@7898|Actinopterygii	33208|Metazoa	S	Proteasome (prosome, macropain) activator subunit	PSME4	GO:0000003,GO:0000502,GO:0003006,GO:0003674,GO:0005488,GO:0005515,GO:0005575,GO:0005622,GO:0005623,GO:0005634,GO:0005654,GO:0005737,GO:0005829,GO:0005839,GO:0006139,GO:0006259,GO:0006281,GO:0006323,GO:0006325,GO:0006338,GO:0006464,GO:0006508,GO:0006725,GO:0006807,GO:0006950,GO:0006974,GO:0006996,GO:0006997,GO:0007276,GO:0007281,GO:0007283,GO:0007286,GO:0007289,GO:0008047,GO:0008150,GO:0008152,GO:…	-	ko:K06699	ko03050,map03050	-	-	-	ko00000,ko00001,ko03051	-	-	-	BLM10_mid,DUF3437
TRINITY_DN11002_c0_g1.p1	136037.KDR03827	5.28e-99	303.0	KOG2612@1|root,KOG2612@2759|Eukaryota,38FJF@33154|Opisthokonta,3BK0J@33208|Metazoa,3CTCX@33213|Bilateria,41YN0@6656|Arthropoda,3SMDV@50557|Insecta	33208|Metazoa	K	Component of the transcription regulatory histone acetylation (HAT) complex SAGA, a multiprotein complex that activates transcription by remodeling chromatin and mediating histone acetylation and deubiquitination. Within the SAGA complex, participates in a subcomplex that specifically deubiquitinates histone H2B. The SAGA complex is recruited to specific gene promoters by activators, where it is …	ATXN7L3	GO:0000123,GO:0000124,GO:0003674,GO:0003712,GO:0003713,GO:0005488,GO:0005515,GO:0005575,GO:0005622,GO:0005623,GO:0005634,GO:0005654,GO:0006325,GO:0006355,GO:0006464,GO:0006508,GO:0006513,GO:0006807,GO:0006996,GO:0008150,GO:0008152,GO:0009889,GO:0009891,GO:0009893,GO:0009987,GO:0010390,GO:0010468,GO:0010556,GO:0010557,GO:0010604,GO:0010628,GO:0016043,GO:0016567,GO:0016569,GO:0016570,GO:0016574,GO:…	-	ko:K11363	-	-	-	-	ko00000,ko03021,ko03036	-	-	-	SCA7,Sgf11
TRINITY_DN110053_c0_g1.p1	400682.PAC_15714136	1.93e-34	124.0	COG2801@1|root,KOG0017@2759|Eukaryota,38F42@33154|Opisthokonta	33154|Opisthokonta	G	retrotransposable element Tf2 155 kDa protein type 1-like	-	-	-	-	-	-	-	-	-	-	-	-	RVT_1
TRINITY_DN110061_c0_g1.p1	136037.KDR16811	1.91e-212	595.0	COG3483@1|root,KOG3906@2759|Eukaryota,38BTM@33154|Opisthokonta,3BB71@33208|Metazoa,3CUF5@33213|Bilateria,41W0Q@6656|Arthropoda,3SH4N@50557|Insecta	33208|Metazoa	E	Heme-dependent dioxygenase that catalyzes the oxidative cleavage of the L-tryptophan (L-Trp) pyrrole ring and converts L- tryptophan to N-formyl-L-kynurenine. Catalyzes the oxidative cleavage of the indole moiety	TDO2	GO:0003674,GO:0003824,GO:0004833,GO:0005488,GO:0005515,GO:0005575,GO:0005622,GO:0005623,GO:0005737,GO:0005829,GO:0006082,GO:0006084,GO:0006139,GO:0006163,GO:0006520,GO:0006568,GO:0006569,GO:0006576,GO:0006586,GO:0006637,GO:0006725,GO:0006726,GO:0006727,GO:0006732,GO:0006753,GO:0006790,GO:0006793,GO:0006796,GO:0006807,GO:0008055,GO:0008144,GO:0008150,GO:0008152,GO:0009056,GO:0009058,GO:0009063,GO:…	1.13.11.11	ko:K00453	ko00380,ko01100,map00380,map01100	M00038	R00678	RC00356	ko00000,ko00001,ko00002,ko01000	-	-	-	Trp_dioxygenase
TRINITY_DN110062_c0_g1.p1	69319.XP_008545858.1	1.81e-170	490.0	KOG4724@1|root,KOG4724@2759|Eukaryota,38FZ8@33154|Opisthokonta,3B9BI@33208|Metazoa,3D93K@33213|Bilateria,41VRH@6656|Arthropoda,3SKHD@50557|Insecta,46GQ2@7399|Hymenoptera	33208|Metazoa	T	GTPase-activator protein for Rho-like GTPases	-	GO:0000902,GO:0000904,GO:0002009,GO:0002064,GO:0002165,GO:0003381,GO:0003382,GO:0003383,GO:0003384,GO:0003674,GO:0005096,GO:0005575,GO:0005623,GO:0006928,GO:0007154,GO:0007165,GO:0007264,GO:0007265,GO:0007266,GO:0007275,GO:0007369,GO:0007444,GO:0007478,GO:0007480,GO:0007552,GO:0007560,GO:0008047,GO:0008150,GO:0009653,GO:0009790,GO:0009791,GO:0009886,GO:0009887,GO:0009888,GO:0009987,GO:0016043,GO:…	-	ko:K20641	-	-	-	-	ko00000,ko04131	-	-	-	RhoGAP
TRINITY_DN110065_c0_g1.p1	6087.XP_004211385.1	0.000505	45.4	2EY8J@1|root,2SZSV@2759|Eukaryota,3AURG@33154|Opisthokonta	2759|Eukaryota	-	-	-	-	-	-	-	-	-	-	-	-	-	-	DDE_1
TRINITY_DN110088_c0_g1.p1	7029.ACYPI53581-PA	2.94e-23	101.0	29QV0@1|root,2RX9E@2759|Eukaryota,39YJ4@33154|Opisthokonta,3BIE9@33208|Metazoa,3D8SA@33213|Bilateria,420B9@6656|Arthropoda,3SQBN@50557|Insecta	33208|Metazoa	S	Transposase protein	-	-	-	-	-	-	-	-	-	-	-	-	THAP,Tnp_P_element
TRINITY_DN110090_c0_g1.p1	9258.ENSOANP00000028377	2e-46	158.0	KOG1997@1|root,KOG1998@2759|Eukaryota,38BY5@33154|Opisthokonta,3B9R9@33208|Metazoa,3CSAM@33213|Bilateria,483W6@7711|Chordata,492P7@7742|Vertebrata,3JC2P@40674|Mammalia	33208|Metazoa	T	negative regulation of vascular smooth muscle contraction	DOCK4	GO:0000132,GO:0000226,GO:0000278,GO:0001654,GO:0001745,GO:0001751,GO:0001754,GO:0003002,GO:0003008,GO:0003013,GO:0003018,GO:0003056,GO:0003674,GO:0005085,GO:0005088,GO:0005089,GO:0005096,GO:0005102,GO:0005488,GO:0005515,GO:0005575,GO:0005622,GO:0005623,GO:0005634,GO:0005730,GO:0005737,GO:0005794,GO:0005829,GO:0005886,GO:0006810,GO:0006897,GO:0006909,GO:0006911,GO:0006915,GO:0006928,GO:0006935,GO:…	-	ko:K05727,ko:K12367,ko:K13708,ko:K17697,ko:K17707	ko04015,ko04062,ko04510,ko04666,ko04810,ko05100,ko05131,map04015,map04062,map04510,map04666,map04810,map05100,map05131	-	-	-	ko00000,ko00001,ko03036,ko04131	-	-	-	DHR-2,DOCK-C2,DOCK_N,SH3_2
TRINITY_DN110092_c0_g1.p1	12957.ACEP15558-PA	7.82e-270	743.0	COG1222@1|root,KOG0652@2759|Eukaryota,38BDY@33154|Opisthokonta,3BFKF@33208|Metazoa,3CSUH@33213|Bilateria,41Y5N@6656|Arthropoda,3SJV0@50557|Insecta,46HQW@7399|Hymenoptera	33208|Metazoa	O	Holliday junction DNA helicase ruvB N-terminus	PSMC3	GO:0000502,GO:0000932,GO:0001701,GO:0001775,GO:0001824,GO:0002252,GO:0002263,GO:0002274,GO:0002275,GO:0002283,GO:0002366,GO:0002376,GO:0002443,GO:0002444,GO:0002446,GO:0003674,GO:0003824,GO:0005488,GO:0005515,GO:0005575,GO:0005576,GO:0005622,GO:0005623,GO:0005634,GO:0005654,GO:0005737,GO:0005829,GO:0005838,GO:0006355,GO:0006357,GO:0006464,GO:0006508,GO:0006511,GO:0006807,GO:0006810,GO:0006887,GO:…	-	ko:K03065	ko03050,ko05169,map03050,map05169	M00341	-	-	ko00000,ko00001,ko00002,ko03051	-	-	-	AAA
TRINITY_DN110093_c0_g1.p1	13249.RPRC013410-PA	2.35e-38	146.0	KOG2532@1|root,KOG2532@2759|Eukaryota,39C0R@33154|Opisthokonta,3BKKJ@33208|Metazoa,3D5M6@33213|Bilateria,41V0E@6656|Arthropoda,3SHV3@50557|Insecta,3E7DJ@33342|Paraneoptera	33208|Metazoa	G	Major Facilitator Superfamily	-	GO:0003674,GO:0005215,GO:0005575,GO:0005623,GO:0005886,GO:0006810,GO:0006811,GO:0006820,GO:0008150,GO:0016020,GO:0016021,GO:0022857,GO:0031224,GO:0044425,GO:0044464,GO:0051179,GO:0051234,GO:0055085,GO:0071944	-	-	-	-	-	-	-	-	-	-	MFS_1
TRINITY_DN110098_c0_g1.p1	8364.ENSXETP00000063490	2.94e-14	74.3	2BVFU@1|root,2S27U@2759|Eukaryota,3A329@33154|Opisthokonta,3BQX6@33208|Metazoa,3DB71@33213|Bilateria	33208|Metazoa	-	-	-	-	-	-	-	-	-	-	-	-	-	-	-
TRINITY_DN1100_c0_g1.p1	7070.TC007251-PA	2.93e-112	323.0	COG0456@1|root,KOG3234@2759|Eukaryota,39SD1@33154|Opisthokonta,3BC97@33208|Metazoa,3CW77@33213|Bilateria,41THA@6656|Arthropoda,3SK57@50557|Insecta	33208|Metazoa	S	N-acetyltransferase activity	NAA20	GO:0003674,GO:0003824,GO:0004596,GO:0005575,GO:0005622,GO:0005623,GO:0005634,GO:0005737,GO:0005829,GO:0006325,GO:0006464,GO:0006473,GO:0006474,GO:0006475,GO:0006807,GO:0006996,GO:0008080,GO:0008150,GO:0008152,GO:0009987,GO:0010467,GO:0010941,GO:0016043,GO:0016407,GO:0016410,GO:0016569,GO:0016570,GO:0016573,GO:0016740,GO:0016746,GO:0016747,GO:0017196,GO:0018193,GO:0018205,GO:0018206,GO:0018393,GO:…	2.3.1.254	ko:K17972	-	-	-	-	ko00000,ko01000,ko03029	-	-	-	Acetyltransf_1
TRINITY_DN11010_c0_g1.p1	13037.EHJ74035	4.41e-77	271.0	KOG1075@1|root,KOG1075@2759|Eukaryota,3AQAX@33154|Opisthokonta,3C23C@33208|Metazoa,3DI9Q@33213|Bilateria,422W7@6656|Arthropoda,3T0KF@50557|Insecta	33208|Metazoa	S	Ribonuclease H protein	-	-	-	-	-	-	-	-	-	-	-	-	Exo_endo_phos_2,RVT_1
TRINITY_DN110115_c1_g1.p1	136037.KDR15567	2.17e-85	286.0	28HFB@1|root,2QPTB@2759|Eukaryota,39ARX@33154|Opisthokonta,3BGD7@33208|Metazoa,3CWJ2@33213|Bilateria,420MH@6656|Arthropoda,3SNTP@50557|Insecta	33208|Metazoa	S	Metal ion binding	NUFIP1	GO:0000228,GO:0000491,GO:0000492,GO:0000785,GO:0000790,GO:0001650,GO:0003674,GO:0003676,GO:0003677,GO:0003723,GO:0005488,GO:0005515,GO:0005575,GO:0005622,GO:0005623,GO:0005634,GO:0005654,GO:0005694,GO:0005726,GO:0005730,GO:0006139,GO:0006355,GO:0006357,GO:0006396,GO:0006725,GO:0006807,GO:0008023,GO:0008150,GO:0008152,GO:0009889,GO:0009891,GO:0009893,GO:0009987,GO:0010467,GO:0010468,GO:0010556,GO:…	-	-	-	-	-	-	-	-	-	-	NUFIP1,zf-C2H2_jaz
TRINITY_DN110141_c0_g1.p1	10228.TriadP20314	7.48e-05	48.1	KOG2462@1|root,KOG2462@2759|Eukaryota,38FRK@33154|Opisthokonta,3BA3Q@33208|Metazoa	33208|Metazoa	K	Transcriptional repressor scratch	SCRT2	GO:0000122,GO:0000228,GO:0000785,GO:0000790,GO:0000976,GO:0000977,GO:0000981,GO:0000982,GO:0001012,GO:0001067,GO:0001078,GO:0001227,GO:0003674,GO:0003676,GO:0003677,GO:0003690,GO:0003700,GO:0005488,GO:0005515,GO:0005575,GO:0005622,GO:0005623,GO:0005634,GO:0005654,GO:0005694,GO:0006355,GO:0006357,GO:0007275,GO:0007399,GO:0008150,GO:0009889,GO:0009890,GO:0009892,GO:0009966,GO:0009968,GO:0009987,GO:…	-	ko:K09219	-	-	-	-	ko00000,ko03000	-	-	-	zf-C2H2,zf-C2H2_6
TRINITY_DN110142_c0_g1.p1	7159.AAEL007305-PA	1.16e-132	381.0	28JEZ@1|root,2QV45@2759|Eukaryota,38CZ3@33154|Opisthokonta,3BFRJ@33208|Metazoa,3CS1V@33213|Bilateria,41VMM@6656|Arthropoda,3SI01@50557|Insecta,44Z9J@7147|Diptera,45F2J@7148|Nematocera	33208|Metazoa	S	PAN domain	-	GO:0000902,GO:0000904,GO:0002064,GO:0003382,GO:0003383,GO:0005575,GO:0005623,GO:0005886,GO:0006928,GO:0006996,GO:0007010,GO:0007015,GO:0007155,GO:0007160,GO:0008150,GO:0008360,GO:0009653,GO:0009888,GO:0009987,GO:0016020,GO:0016043,GO:0016324,GO:0016476,GO:0022603,GO:0022604,GO:0022610,GO:0030029,GO:0030036,GO:0030048,GO:0030154,GO:0030855,GO:0031589,GO:0032502,GO:0032989,GO:0044425,GO:0044459,GO:…	-	-	-	-	-	-	-	-	-	-	PAN_1,PAN_4,Zona_pellucida
TRINITY_DN11014_c0_g1.p1	13249.RPRC001472-PA	3.7e-77	241.0	KOG0266@1|root,KOG0266@2759|Eukaryota,39U87@33154|Opisthokonta,3BCQD@33208|Metazoa,3CYTD@33213|Bilateria,41URW@6656|Arthropoda,3SGDE@50557|Insecta,3EBZ2@33342|Paraneoptera	33208|Metazoa	S	WD domain, G-beta repeat	AMBRA1	GO:0000045,GO:0000422,GO:0000423,GO:0003674,GO:0005488,GO:0005515,GO:0005575,GO:0005622,GO:0005623,GO:0005737,GO:0005739,GO:0005740,GO:0005741,GO:0005829,GO:0005856,GO:0005929,GO:0005930,GO:0006914,GO:0006950,GO:0006996,GO:0007005,GO:0007033,GO:0007275,GO:0007399,GO:0008150,GO:0008152,GO:0008285,GO:0009056,GO:0009790,GO:0009792,GO:0009888,GO:0009893,GO:0009894,GO:0009896,GO:0009987,GO:0010506,GO:…	-	ko:K17985	ko04137,ko04140,map04137,map04140	-	-	-	ko00000,ko00001,ko03029,ko04131	-	-	-	WD40
TRINITY_DN110154_c0_g1.p1	136037.KDR24474	3.19e-162	496.0	COG0464@1|root,KOG0733@2759|Eukaryota,38CEF@33154|Opisthokonta,3BADF@33208|Metazoa,3CV7U@33213|Bilateria,41USS@6656|Arthropoda,3SJ0S@50557|Insecta	33208|Metazoa	O	ATP- binding	NVL	GO:0000166,GO:0003674,GO:0003824,GO:0005488,GO:0005515,GO:0005524,GO:0005575,GO:0005622,GO:0005623,GO:0005634,GO:0005654,GO:0005697,GO:0005730,GO:0006950,GO:0007154,GO:0008144,GO:0008150,GO:0009267,GO:0009605,GO:0009889,GO:0009891,GO:0009893,GO:0009987,GO:0009991,GO:0010556,GO:0010557,GO:0010604,GO:0010876,GO:0010941,GO:0016462,GO:0016787,GO:0016817,GO:0016818,GO:0016887,GO:0017076,GO:0017111,GO:…	-	ko:K14571	ko03008,map03008	-	-	-	ko00000,ko00001,ko03009	-	-	-	AAA,Nucleolin_bd
TRINITY_DN110165_c0_g1.p1	136037.KDR23840	5e-235	652.0	KOG3887@1|root,KOG3887@2759|Eukaryota,38C0P@33154|Opisthokonta,3B9ER@33208|Metazoa,3CR5W@33213|Bilateria,41VC6@6656|Arthropoda,3SGNJ@50557|Insecta	33208|Metazoa	U	GTP binding	RRAGD	GO:0000166,GO:0000287,GO:0000323,GO:0001101,GO:0001882,GO:0001883,GO:0003674,GO:0003824,GO:0003924,GO:0005488,GO:0005515,GO:0005525,GO:0005575,GO:0005622,GO:0005623,GO:0005634,GO:0005654,GO:0005737,GO:0005764,GO:0005768,GO:0005773,GO:0005774,GO:0005813,GO:0005815,GO:0005829,GO:0005856,GO:0006139,GO:0006351,GO:0006396,GO:0006725,GO:0006807,GO:0006915,GO:0006950,GO:0007049,GO:0007050,GO:0007154,GO:…	-	ko:K16186	ko04140,ko04150,map04140,map04150	-	-	-	ko00000,ko00001	-	-	-	Gtr1_RagA
TRINITY_DN110166_c0_g1.p1	43179.ENSSTOP00000016549	2.5e-94	282.0	KOG3765@1|root,KOG3765@2759|Eukaryota,38GQG@33154|Opisthokonta,3BB4S@33208|Metazoa,3CTYH@33213|Bilateria,486CP@7711|Chordata,495IE@7742|Vertebrata,3J9ND@40674|Mammalia,35HKI@314146|Euarchontoglires,4PTCA@9989|Rodentia	33208|Metazoa	G	Glycosyl-transferase for dystroglycan	LARGE	GO:0000139,GO:0003674,GO:0003824,GO:0005488,GO:0005575,GO:0005622,GO:0005623,GO:0005737,GO:0005794,GO:0006040,GO:0006044,GO:0006464,GO:0006486,GO:0006493,GO:0006629,GO:0006643,GO:0006664,GO:0006665,GO:0006687,GO:0006688,GO:0006807,GO:0006950,GO:0007275,GO:0007517,GO:0008150,GO:0008152,GO:0008194,GO:0008375,GO:0008610,GO:0009058,GO:0009059,GO:0009100,GO:0009101,GO:0009247,GO:0009611,GO:0009888,GO:…	-	ko:K09668	ko00515,ko01100,map00515,map01100	-	-	-	ko00000,ko00001,ko01000,ko01003	-	GT49,GT8	-	Glyco_transf_49,Glyco_transf_8
TRINITY_DN11016_c0_g1.p1	7234.FBpp0179762	1.61e-20	92.4	COG2801@1|root,KOG0017@2759|Eukaryota,393WH@33154|Opisthokonta,3C93X@33208|Metazoa,3DQ73@33213|Bilateria,426DQ@6656|Arthropoda,3SW22@50557|Insecta,45B2T@7147|Diptera,45YZ0@7214|Drosophilidae	33208|Metazoa	L	transposition, RNA-mediated	-	-	-	-	-	-	-	-	-	-	-	-	-
TRINITY_DN110170_c0_g1.p1	7029.ACYPI42602-PA	2.38e-11	68.2	2BXPG@1|root,2S2FM@2759|Eukaryota,3A3WK@33154|Opisthokonta,3BRCR@33208|Metazoa,3D8NG@33213|Bilateria	33208|Metazoa	-	-	-	-	-	-	-	-	-	-	-	-	-	-	-
TRINITY_DN110177_c0_g1.p1	7176.CPIJ019440-PA	8.92e-54	178.0	COG2219@1|root,KOG2267@2759|Eukaryota,38FWH@33154|Opisthokonta,3BFMC@33208|Metazoa,3CRN7@33213|Bilateria,41WUJ@6656|Arthropoda,3SH7S@50557|Insecta,451PB@7147|Diptera,45HC2@7148|Nematocera	33208|Metazoa	L	DNA primase is the polymerase that synthesizes small RNA primers for the Okazaki fragments made during discontinuous DNA replication	PRIM2	GO:0000082,GO:0000228,GO:0000278,GO:0000428,GO:0000723,GO:0001654,GO:0001745,GO:0003674,GO:0003676,GO:0003677,GO:0003697,GO:0003824,GO:0003887,GO:0003896,GO:0003899,GO:0005488,GO:0005575,GO:0005622,GO:0005623,GO:0005634,GO:0005654,GO:0005657,GO:0005658,GO:0005694,GO:0006139,GO:0006259,GO:0006260,GO:0006261,GO:0006269,GO:0006725,GO:0006807,GO:0006996,GO:0007049,GO:0007275,GO:0007423,GO:0008150,GO:…	-	ko:K02685	ko00230,ko00240,ko01100,ko03030,map00230,map00240,map01100,map03030	M00261	R00375,R00376,R00377,R00378	RC02795	ko00000,ko00001,ko00002,ko01000,ko03032	-	-	-	DNA_primase_lrg
TRINITY_DN110188_c0_g1.p1	7029.ACYPI37891-PA	3.88e-74	238.0	2D4HY@1|root,2SV82@2759|Eukaryota,3ATP4@33154|Opisthokonta,3C40G@33208|Metazoa,3DJMG@33213|Bilateria,423M9@6656|Arthropoda,3SSF1@50557|Insecta	33208|Metazoa	-	-	-	-	-	-	-	-	-	-	-	-	-	-	-
TRINITY_DN110201_c0_g1.p1	7460.GB49108-PA	7.65e-64	230.0	KOG3532@1|root,KOG3532@2759|Eukaryota,38CBF@33154|Opisthokonta,3B96K@33208|Metazoa,3CTFV@33213|Bilateria,41VEJ@6656|Arthropoda,3SG04@50557|Insecta,46EM5@7399|Hymenoptera	33208|Metazoa	S	Protein kinase C conserved region 1 (C1) domains (Cysteine-rich domains)	PDZD8	GO:0005575,GO:0005622,GO:0005623,GO:0005737,GO:0005783,GO:0005789,GO:0006873,GO:0006874,GO:0006875,GO:0006996,GO:0007010,GO:0008150,GO:0009987,GO:0012505,GO:0016020,GO:0016043,GO:0019725,GO:0022406,GO:0022603,GO:0022604,GO:0030003,GO:0031984,GO:0042175,GO:0042592,GO:0043226,GO:0043227,GO:0043229,GO:0043231,GO:0044232,GO:0044233,GO:0044422,GO:0044424,GO:0044425,GO:0044432,GO:0044444,GO:0044446,GO:…	-	-	-	-	-	-	-	-	-	-	C1_1,PDZ,PDZ_2
TRINITY_DN110213_c0_g1.p1	132113.XP_003489020.1	4.15e-72	218.0	COG1958@1|root,KOG3459@2759|Eukaryota,3A1WS@33154|Opisthokonta,3BQB8@33208|Metazoa,3D7B6@33213|Bilateria,41ZAJ@6656|Arthropoda,3SMK1@50557|Insecta,46IC4@7399|Hymenoptera	33208|Metazoa	A	snRNP Sm proteins	snrpd2	GO:0000375,GO:0000377,GO:0000387,GO:0000398,GO:0003674,GO:0003676,GO:0003723,GO:0005488,GO:0005515,GO:0005575,GO:0005622,GO:0005623,GO:0005634,GO:0005681,GO:0005682,GO:0005685,GO:0005686,GO:0006139,GO:0006396,GO:0006397,GO:0006725,GO:0006807,GO:0008150,GO:0008152,GO:0008380,GO:0009987,GO:0010467,GO:0016043,GO:0016070,GO:0016071,GO:0022607,GO:0022613,GO:0022618,GO:0030532,GO:0032991,GO:0034622,GO:…	-	ko:K11096	ko03040,map03040	M00351,M00352,M00354,M00355,M00398	-	-	ko00000,ko00001,ko00002,ko03032,ko03041	-	-	-	LSM
TRINITY_DN11021_c1_g1.p1	136037.KDR06507	8.45e-200	583.0	COG5260@1|root,KOG2277@2759|Eukaryota,38GCI@33154|Opisthokonta,3BA4D@33208|Metazoa,3CW3A@33213|Bilateria,41W1K@6656|Arthropoda,3SGGK@50557|Insecta	33208|Metazoa	D	Poly(A) RNA polymerase	MTPAP	GO:0000166,GO:0000287,GO:0000956,GO:0000959,GO:0000963,GO:0000965,GO:0001882,GO:0001884,GO:0002134,GO:0003674,GO:0003676,GO:0003723,GO:0003824,GO:0004652,GO:0005488,GO:0005515,GO:0005524,GO:0005575,GO:0005622,GO:0005623,GO:0005737,GO:0005739,GO:0006139,GO:0006378,GO:0006396,GO:0006397,GO:0006401,GO:0006402,GO:0006725,GO:0006807,GO:0008144,GO:0008150,GO:0008152,GO:0008334,GO:0009056,GO:0009057,GO:…	2.7.7.19	ko:K18060	-	-	-	-	ko00000,ko01000,ko03029	-	-	-	PAP_assoc
TRINITY_DN110224_c0_g1.p1	136037.KDR10585	3.89e-17	88.2	28PWP@1|root,2QWJA@2759|Eukaryota,3ABNQ@33154|Opisthokonta,3BVS6@33208|Metazoa,3DNK3@33213|Bilateria,421UJ@6656|Arthropoda	33208|Metazoa	S	DNA binding. It is involved in the biological process described with double-strand break repair	-	-	-	ko:K10886	ko03450,map03450	-	-	-	ko00000,ko00001,ko03400	-	-	-	XRCC4
TRINITY_DN11022_c0_g2.p1	136037.KDR19091	7.63e-41	163.0	2CMEI@1|root,2QQ4W@2759|Eukaryota,38E2Y@33154|Opisthokonta,3BFK1@33208|Metazoa,3CXZ8@33213|Bilateria,41YUK@6656|Arthropoda,3SM0C@50557|Insecta	33208|Metazoa	S	Spindle assembly abnormal protein	SASS6	GO:0000003,GO:0000226,GO:0000278,GO:0000280,GO:0003674,GO:0005488,GO:0005515,GO:0005575,GO:0005622,GO:0005623,GO:0005737,GO:0005813,GO:0005814,GO:0005815,GO:0005829,GO:0005856,GO:0006996,GO:0007010,GO:0007017,GO:0007049,GO:0007051,GO:0007052,GO:0007098,GO:0007099,GO:0007275,GO:0007276,GO:0007283,GO:0008150,GO:0009790,GO:0009987,GO:0010457,GO:0015630,GO:0016043,GO:0019953,GO:0022402,GO:0022414,GO:…	-	ko:K16487	-	-	-	-	ko00000,ko03036	-	-	-	SAS-6_N
TRINITY_DN11023_c0_g1.p1	7897.ENSLACP00000000521	3.97e-52	176.0	28ZQM@1|root,2R6J9@2759|Eukaryota,39SUH@33154|Opisthokonta,3BF4U@33208|Metazoa,3D3MP@33213|Bilateria,48AZ8@7711|Chordata,49A0T@7742|Vertebrata	33208|Metazoa	S	Domain of unknown function (DUF4371)	-	-	-	-	-	-	-	-	-	-	-	-	DUF4371,Dimer_Tnp_hAT
TRINITY_DN110251_c0_g1.p1	7029.ACYPI065669-PA	7.04e-62	204.0	2CN6C@1|root,2QU3U@2759|Eukaryota,38GGN@33154|Opisthokonta,3BC7U@33208|Metazoa,3DKI7@33213|Bilateria,422A5@6656|Arthropoda,3SQP0@50557|Insecta	33208|Metazoa	S	52 kDa repressor of the inhibitor of the protein	Prkrir	-	-	-	-	-	-	-	-	-	-	-	DUF4371,Dimer_Tnp_hAT,THAP
TRINITY_DN110260_c0_g1.p1	400682.PAC_15713042	6.19e-07	53.9	KOG1121@1|root,KOG1121@2759|Eukaryota,38HW4@33154|Opisthokonta,3BBP7@33208|Metazoa	33208|Metazoa	L	zinc finger BED domain-containing protein	-	GO:0000976,GO:0000977,GO:0001012,GO:0001067,GO:0003674,GO:0003676,GO:0003677,GO:0003690,GO:0003700,GO:0005488,GO:0005575,GO:0005622,GO:0005623,GO:0005634,GO:0006355,GO:0006357,GO:0008150,GO:0009889,GO:0010468,GO:0010556,GO:0019219,GO:0019222,GO:0031323,GO:0031326,GO:0043226,GO:0043227,GO:0043229,GO:0043231,GO:0043565,GO:0044212,GO:0044424,GO:0044464,GO:0050789,GO:0050794,GO:0051171,GO:0051252,GO:…	-	-	-	-	-	-	-	-	-	-	Dimer_Tnp_hAT,zf-BED
TRINITY_DN110271_c0_g1.p1	7029.ACYPI061271-PA	1.57e-86	273.0	COG2801@1|root,KOG0017@2759|Eukaryota,38DPC@33154|Opisthokonta,3BGB6@33208|Metazoa,3D5G4@33213|Bilateria,41ZUZ@6656|Arthropoda,3SKEY@50557|Insecta	33208|Metazoa	L	Reverse transcriptase (RNA-dependent DNA polymerase)	-	-	-	-	-	-	-	-	-	-	-	-	RVT_2,Retrotran_gag_2,gag_pre-integrs,rve
TRINITY_DN110272_c0_g1.p1	7668.SPU_018629-tr	3.99e-10	60.5	2CMYU@1|root,2QSU3@2759|Eukaryota,38FNT@33154|Opisthokonta,3BK0X@33208|Metazoa,3D503@33213|Bilateria	33208|Metazoa	S	Domain of unknown function (DUF4371)	ZMYM1	GO:0000981,GO:0003674,GO:0003676,GO:0003677,GO:0003700,GO:0005488,GO:0005575,GO:0005622,GO:0005623,GO:0005634,GO:0005654,GO:0005737,GO:0006355,GO:0006357,GO:0008150,GO:0009889,GO:0010468,GO:0010556,GO:0019219,GO:0019222,GO:0031323,GO:0031326,GO:0031974,GO:0031981,GO:0043226,GO:0043227,GO:0043229,GO:0043231,GO:0043233,GO:0044422,GO:0044424,GO:0044428,GO:0044446,GO:0044464,GO:0050789,GO:0050794,GO:…	-	-	-	-	-	-	-	-	-	-	DUF4371,Dimer_Tnp_hAT,zf-FCS
TRINITY_DN110280_c0_g1.p1	7070.TC003064-PA	7.2e-153	456.0	KOG0032@1|root,KOG0689@1|root,KOG0032@2759|Eukaryota,KOG0689@2759|Eukaryota,3AGJF@33154|Opisthokonta,3BXXU@33208|Metazoa,3DFPC@33213|Bilateria,421Z6@6656|Arthropoda,3SQQV@50557|Insecta	33208|Metazoa	T	Immunoglobulin	-	-	2.7.11.1	ko:K08810	-	-	-	-	ko00000,ko01000,ko01001,ko04131	-	-	-	I-set,Pkinase
TRINITY_DN110282_c0_g1.p1	69319.XP_008557267.1	7.43e-28	109.0	COG2801@1|root,KOG0017@2759|Eukaryota,39TC6@33154|Opisthokonta,3BHT2@33208|Metazoa,3D2MB@33213|Bilateria,41VKT@6656|Arthropoda,3SQJD@50557|Insecta,46JND@7399|Hymenoptera	33208|Metazoa	L	nucleic acid binding	-	-	-	-	-	-	-	-	-	-	-	-	DUF1758,DUF1759,Peptidase_A17,rve
TRINITY_DN11029_c0_g2.p1	136037.KDR24548	5.34e-37	135.0	KOG4562@1|root,KOG4562@2759|Eukaryota,38V4K@33154|Opisthokonta,3BJSD@33208|Metazoa,3D2KY@33213|Bilateria,42105@6656|Arthropoda,3SP9S@50557|Insecta	33208|Metazoa	S	Melanoma-associated antigen	NDNL2	GO:0000003,GO:0000793,GO:0002576,GO:0003008,GO:0003014,GO:0003096,GO:0003674,GO:0005488,GO:0005515,GO:0005575,GO:0005576,GO:0005622,GO:0005623,GO:0005634,GO:0005654,GO:0005694,GO:0005730,GO:0005737,GO:0005829,GO:0006139,GO:0006259,GO:0006281,GO:0006355,GO:0006725,GO:0006807,GO:0006810,GO:0006811,GO:0006812,GO:0006814,GO:0006887,GO:0006950,GO:0006974,GO:0007275,GO:0007399,GO:0007406,GO:0007565,GO:…	-	-	-	-	-	-	-	-	-	-	MAGE
TRINITY_DN11029_c3_g1.p1	3659.XP_004160859.1	3.7e-07	54.3	COG2801@1|root,KOG0017@2759|Eukaryota,3801N@33090|Viridiplantae,3GQ09@35493|Streptophyta,4JUPJ@91835|fabids	35493|Streptophyta	L	transposition, RNA-mediated	-	-	-	-	-	-	-	-	-	-	-	-	Chromo
TRINITY_DN1102_c0_g1.p1	6669.EFX70861	1.17e-08	58.2	2CYJQ@1|root,2S4TH@2759|Eukaryota,3A6CW@33154|Opisthokonta,3BSTY@33208|Metazoa,3D9Q8@33213|Bilateria,420DP@6656|Arthropoda	33208|Metazoa	-	-	-	-	-	-	-	-	-	-	-	-	-	-	-
TRINITY_DN110334_c0_g1.p2	12957.ACEP21162-PA	3.15e-106	316.0	KOG3765@1|root,KOG3765@2759|Eukaryota,39ZIS@33154|Opisthokonta,3BMH7@33208|Metazoa,3D1II@33213|Bilateria,41YEC@6656|Arthropoda,3SISV@50557|Insecta,46K6Y@7399|Hymenoptera	33208|Metazoa	G	Glycosyl-transferase for dystroglycan	-	GO:0003674,GO:0003824,GO:0005575,GO:0005622,GO:0005623,GO:0005737,GO:0005794,GO:0006464,GO:0006486,GO:0006493,GO:0006807,GO:0008150,GO:0008152,GO:0008194,GO:0009058,GO:0009059,GO:0009100,GO:0009101,GO:0009987,GO:0012505,GO:0015020,GO:0016740,GO:0016757,GO:0016758,GO:0019538,GO:0034645,GO:0035268,GO:0035269,GO:0036211,GO:0043170,GO:0043226,GO:0043227,GO:0043229,GO:0043231,GO:0043412,GO:0043413,GO:…	-	ko:K21032	ko00515,ko01100,map00515,map01100	-	-	-	ko00000,ko00001,ko01000,ko01003	-	GT49	-	Glyco_transf_49
TRINITY_DN110357_c0_g1.p1	136037.KDR18601	4.09e-85	260.0	28JSR@1|root,2QS6H@2759|Eukaryota,39TKH@33154|Opisthokonta,3BHAC@33208|Metazoa,3CV71@33213|Bilateria,41TM3@6656|Arthropoda,3SHPF@50557|Insecta	33208|Metazoa	K	Component of the Mediator complex, a coactivator involved in the regulated transcription of nearly all RNA polymerase II-dependent genes. Mediator functions as a bridge to convey information from gene-specific regulatory proteins to the basal RNA polymerase II transcription machinery. Mediator is recruited to promoters by direct interactions with regulatory proteins and serves as a scaffold for t…	MED27	GO:0000151,GO:0001654,GO:0001754,GO:0003407,GO:0003674,GO:0003712,GO:0003713,GO:0005488,GO:0005515,GO:0005575,GO:0005622,GO:0005623,GO:0005634,GO:0005654,GO:0005667,GO:0005730,GO:0005737,GO:0005829,GO:0006139,GO:0006351,GO:0006352,GO:0006355,GO:0006357,GO:0006366,GO:0006367,GO:0006464,GO:0006725,GO:0006807,GO:0007275,GO:0007399,GO:0007406,GO:0007423,GO:0008150,GO:0008152,GO:0008285,GO:0009058,GO:…	-	ko:K15170	ko04919,map04919	-	-	-	ko00000,ko00001,ko03021	-	-	-	Med27
TRINITY_DN110370_c0_g1.p1	121225.PHUM058930-PA	2.01e-74	248.0	2A7XD@1|root,2RYF7@2759|Eukaryota,3A119@33154|Opisthokonta,3BPTK@33208|Metazoa,3D6ET@33213|Bilateria,41YNM@6656|Arthropoda,3SG50@50557|Insecta,3ECAM@33342|Paraneoptera	33208|Metazoa	S	CXXC zinc finger domain	cxxc5	-	-	-	-	-	-	-	-	-	-	-	zf-CXXC
TRINITY_DN110376_c0_g1.p1	126957.SMAR015429-PA	5.26e-15	75.9	2CMP4@1|root,2QR56@2759|Eukaryota,39VQX@33154|Opisthokonta,3BR69@33208|Metazoa,3D755@33213|Bilateria,4230R@6656|Arthropoda	33208|Metazoa	S	Pao retrotransposon peptidase	-	-	-	-	-	-	-	-	-	-	-	-	DUF1758,DUF1759,Peptidase_A17,Phlebovirus_G2,RVT_1,rve
TRINITY_DN110382_c0_g1.p1	10224.XP_006814935.1	8.23e-18	79.3	COG2801@1|root,KOG0017@2759|Eukaryota,38F42@33154|Opisthokonta,3BA5H@33208|Metazoa,3CZSS@33213|Bilateria	33208|Metazoa	G	K02A2.6-like	-	-	3.1.4.17	ko:K13755	ko00230,ko04020,ko04740,ko04742,ko04924,ko05032,map00230,map04020,map04740,map04742,map04924,map05032	-	R00191,R01234	RC00296	ko00000,ko00001,ko01000	-	-	-	RVT_1,rve
TRINITY_DN1103_c0_g2.p1	136037.KDR05712	1.2e-51	180.0	KOG0982@1|root,KOG0982@2759|Eukaryota,38CX7@33154|Opisthokonta,3BH20@33208|Metazoa,3CYNF@33213|Bilateria,41Z4R@6656|Arthropoda,3SM1R@50557|Insecta	33208|Metazoa	DZ	FIP domain	RAB11FIP4	GO:0000910,GO:0000912,GO:0000915,GO:0001654,GO:0001709,GO:0003002,GO:0003407,GO:0003674,GO:0005488,GO:0005515,GO:0005575,GO:0005622,GO:0005623,GO:0005737,GO:0005768,GO:0005813,GO:0005815,GO:0005856,GO:0005875,GO:0005886,GO:0005938,GO:0006996,GO:0007010,GO:0007017,GO:0007049,GO:0007275,GO:0007389,GO:0007423,GO:0007444,GO:0007447,GO:0007450,GO:0008017,GO:0008052,GO:0008092,GO:0008150,GO:0009653,GO:…	-	ko:K12485	ko04144,map04144	-	-	-	ko00000,ko00001,ko04131	-	-	-	RBD-FIP
TRINITY_DN1103_c1_g1.p1	10224.XP_006812746.1	3.16e-37	130.0	2BZCQ@1|root,2QPQ7@2759|Eukaryota,38EHM@33154|Opisthokonta,3BCWY@33208|Metazoa,3CUYF@33213|Bilateria	33208|Metazoa	S	RS domain binding	SON	GO:0000226,GO:0000278,GO:0000281,GO:0000910,GO:0003674,GO:0003676,GO:0003723,GO:0003725,GO:0005488,GO:0005515,GO:0005575,GO:0005622,GO:0005623,GO:0005634,GO:0005654,GO:0006139,GO:0006396,GO:0006397,GO:0006725,GO:0006807,GO:0006996,GO:0007010,GO:0007017,GO:0007049,GO:0008150,GO:0008152,GO:0009987,GO:0010467,GO:0010468,GO:0010941,GO:0016043,GO:0016070,GO:0016071,GO:0016604,GO:0016607,GO:0019219,GO:…	-	-	-	-	-	-	-	-	-	-	DND1_DSRM,G-patch,RSRP,dsrm
TRINITY_DN1103_c4_g1.p1	132113.XP_003490423.1	5.46e-90	265.0	COG5126@1|root,KOG0027@2759|Eukaryota,3A14G@33154|Opisthokonta,3BPFZ@33208|Metazoa,3D6ZN@33213|Bilateria,41YR0@6656|Arthropoda,3SKXZ@50557|Insecta,46HHW@7399|Hymenoptera	33208|Metazoa	T	EF-hand domain pair	tnc-2	GO:0003674,GO:0005488,GO:0005515,GO:0008092,GO:0031013	-	-	-	-	-	-	-	-	-	-	EF-hand_1,EF-hand_6,EF-hand_7
TRINITY_DN1103_c5_g1.p1	103372.F4WKU4	4.25e-155	440.0	KOG4792@1|root,KOG4792@2759|Eukaryota,38F3M@33154|Opisthokonta,3BG25@33208|Metazoa,3CRDY@33213|Bilateria,41V8P@6656|Arthropoda,3SGBA@50557|Insecta,46FMR@7399|Hymenoptera	33208|Metazoa	T	Src homology 2 domains	CRKL	GO:0000003,GO:0000165,GO:0000186,GO:0000187,GO:0000302,GO:0000768,GO:0001558,GO:0001568,GO:0001667,GO:0001784,GO:0001878,GO:0001910,GO:0001911,GO:0001932,GO:0001933,GO:0001934,GO:0001944,GO:0002009,GO:0002064,GO:0002065,GO:0002066,GO:0002165,GO:0002252,GO:0002253,GO:0002376,GO:0002429,GO:0002431,GO:0002433,GO:0002520,GO:0002682,GO:0002683,GO:0002684,GO:0002697,GO:0002698,GO:0002703,GO:0002704,GO:…	-	ko:K04438	ko04010,ko04012,ko04015,ko04062,ko04510,ko04666,ko04722,ko04810,ko04910,ko05100,ko05131,ko05200,ko05206,ko05211,ko05220,map04010,map04012,map04015,map04062,map04510,map04666,map04722,map04810,map04910,map05100,map05131,map05200,map05206,map05211,map05220	-	-	-	ko00000,ko00001	-	-	-	SH2,SH3_1,SH3_2
TRINITY_DN110405_c0_g1.p1	13249.RPRC004092-PA	8.31e-129	372.0	COG1231@1|root,KOG0029@2759|Eukaryota,38G9W@33154|Opisthokonta,3BBPQ@33208|Metazoa,3D7MD@33213|Bilateria,4225Y@6656|Arthropoda,3SQDJ@50557|Insecta,3E815@33342|Paraneoptera	33208|Metazoa	Q	Flavin containing amine oxidoreductase	KDM1A	GO:0000018,GO:0000122,GO:0000166,GO:0000228,GO:0000781,GO:0000784,GO:0000785,GO:0000790,GO:0000902,GO:0000976,GO:0000977,GO:0000978,GO:0000987,GO:0001012,GO:0001067,GO:0001085,GO:0001701,GO:0002039,GO:0002052,GO:0002376,GO:0002520,GO:0002521,GO:0002573,GO:0002682,GO:0002684,GO:0003674,GO:0003676,GO:0003677,GO:0003682,GO:0003690,GO:0003700,GO:0003712,GO:0003713,GO:0003723,GO:0003824,GO:0004407,GO:…	-	ko:K11450	ko04714,map04714	-	-	-	ko00000,ko00001,ko01000,ko03036	-	-	-	Amino_oxidase,SWIRM
TRINITY_DN110418_c0_g1.p1	400682.PAC_15718585	9.45e-21	95.5	COG2801@1|root,KOG0017@2759|Eukaryota,38F42@33154|Opisthokonta,3BA5H@33208|Metazoa	33208|Metazoa	OU	K02A2.6-like	-	-	-	-	-	-	-	-	-	-	-	-	RVT_1,rve,zf-H2C2
TRINITY_DN110421_c0_g1.p1	136037.KDR22910	2.33e-30	120.0	2E0B0@1|root,2S7S2@2759|Eukaryota,3A8GN@33154|Opisthokonta,3BVAG@33208|Metazoa,3DBFM@33213|Bilateria,422RU@6656|Arthropoda,3SRHT@50557|Insecta	33208|Metazoa	-	-	-	-	-	-	-	-	-	-	-	-	-	-	MULE
TRINITY_DN110429_c0_g1.p1	176946.XP_007442529.1	3.54e-57	187.0	KOG3818@1|root,KOG3818@2759|Eukaryota,38C3X@33154|Opisthokonta,3BD3R@33208|Metazoa,3CVDV@33213|Bilateria,4835E@7711|Chordata,496MN@7742|Vertebrata	33208|Metazoa	L	Participates in DNA repair and in chromosomal DNA replication	POLE2	GO:0000082,GO:0000228,GO:0000278,GO:0000731,GO:0003674,GO:0003824,GO:0003887,GO:0005575,GO:0005622,GO:0005623,GO:0005634,GO:0005654,GO:0005694,GO:0006139,GO:0006259,GO:0006260,GO:0006261,GO:0006275,GO:0006281,GO:0006301,GO:0006725,GO:0006807,GO:0006950,GO:0006974,GO:0007049,GO:0008150,GO:0008152,GO:0008622,GO:0009058,GO:0009059,GO:0009889,GO:0009891,GO:0009893,GO:0009987,GO:0010556,GO:0010557,GO:…	2.7.7.7	ko:K02325	ko00230,ko00240,ko01100,ko03030,ko03410,ko03420,ko05166,map00230,map00240,map01100,map03030,map03410,map03420,map05166	M00263	R00375,R00376,R00377,R00378	RC02795	ko00000,ko00001,ko00002,ko01000,ko03032,ko03400	-	-	-	DNA_pol_E_B,Dpoe2NT
TRINITY_DN110434_c0_g1.p1	136037.KDR19110	6.17e-43	166.0	COG1525@1|root,KOG2039@2759|Eukaryota,3A6BU@33154|Opisthokonta,3BTFS@33208|Metazoa,3DABZ@33213|Bilateria,420IM@6656|Arthropoda,3SP3B@50557|Insecta	33208|Metazoa	K	Tudor domain	-	GO:0000003,GO:0003006,GO:0003674,GO:0005488,GO:0005515,GO:0005575,GO:0005622,GO:0005623,GO:0005737,GO:0006139,GO:0006725,GO:0006807,GO:0007276,GO:0007281,GO:0007292,GO:0007293,GO:0008150,GO:0008152,GO:0009653,GO:0009987,GO:0010468,GO:0010525,GO:0010526,GO:0010528,GO:0010529,GO:0016070,GO:0019222,GO:0019953,GO:0022412,GO:0022414,GO:0030154,GO:0032501,GO:0032502,GO:0032504,GO:0032991,GO:0034587,GO:…	-	ko:K18415	-	-	-	-	ko00000,ko03036	-	-	-	DUF4780,RRM_1,TUDOR,zf-MYND
TRINITY_DN110440_c0_g1.p1	136037.KDR13092	6.47e-252	717.0	COG5411@1|root,KOG0565@2759|Eukaryota,38DAS@33154|Opisthokonta,3B9FP@33208|Metazoa,3CVI8@33213|Bilateria,41U9I@6656|Arthropoda,3SGYW@50557|Insecta	33208|Metazoa	U	Type II inositol 1,4,5-trisphosphate 5-phosphatase PH domain	OCRL	GO:0000003,GO:0000278,GO:0000281,GO:0000910,GO:0001701,GO:0001750,GO:0003674,GO:0003824,GO:0004439,GO:0004445,GO:0005096,GO:0005488,GO:0005515,GO:0005575,GO:0005622,GO:0005623,GO:0005634,GO:0005737,GO:0005768,GO:0005769,GO:0005770,GO:0005794,GO:0005795,GO:0005798,GO:0005802,GO:0005829,GO:0005886,GO:0005929,GO:0006066,GO:0006629,GO:0006644,GO:0006650,GO:0006661,GO:0006793,GO:0006796,GO:0006810,GO:…	3.1.3.36	ko:K01099	ko00562,ko01100,ko04070,map00562,map01100,map04070	-	R04404,R09827	RC00078	ko00000,ko00001,ko01000,ko04131	-	-	-	Exo_endo_phos,INPP5B_PH,OCRL_clath_bd,RhoGAP
TRINITY_DN110445_c0_g1.p1	8469.XP_007066021.1	3.37e-26	104.0	COG0122@1|root,KOG2875@2759|Eukaryota,38GBH@33154|Opisthokonta,3BG64@33208|Metazoa,3CZUC@33213|Bilateria,488EX@7711|Chordata,495FQ@7742|Vertebrata,4CI72@8459|Testudines	33208|Metazoa	L	8-oxoguanine DNA glycosylase, N-terminal domain	OGG1	GO:0000702,GO:0001101,GO:0002526,GO:0003674,GO:0003676,GO:0003677,GO:0003684,GO:0003824,GO:0003906,GO:0004518,GO:0004519,GO:0005488,GO:0005515,GO:0005575,GO:0005622,GO:0005623,GO:0005634,GO:0005654,GO:0005737,GO:0005739,GO:0006139,GO:0006220,GO:0006244,GO:0006259,GO:0006281,GO:0006282,GO:0006284,GO:0006285,GO:0006289,GO:0006304,GO:0006355,GO:0006725,GO:0006753,GO:0006793,GO:0006796,GO:0006807,GO:…	4.2.99.18	ko:K03660,ko:K20315	ko03410,map03410	-	-	-	ko00000,ko00001,ko01000,ko03400,ko04131	-	-	-	HhH-GPD,OGG_N
TRINITY_DN110452_c0_g1.p1	7029.ACYPI063208-PA	5.51e-72	232.0	KOG3105@1|root,KOG3105@2759|Eukaryota	2759|Eukaryota	CH	DNA binding	-	-	-	-	-	-	-	-	-	-	-	-	DDE_1,HTH_psq
TRINITY_DN110461_c0_g1.p1	43151.ADAC007379-PA	2.67e-77	237.0	KOG0036@1|root,KOG0036@2759|Eukaryota,38B6F@33154|Opisthokonta,3BD3M@33208|Metazoa,3CS5J@33213|Bilateria,41U1R@6656|Arthropoda,3SHH7@50557|Insecta,4566U@7147|Diptera,45MI0@7148|Nematocera	33208|Metazoa	F	EF-hand domain	SLC25A25	GO:0000295,GO:0001654,GO:0002021,GO:0002082,GO:0003674,GO:0005215,GO:0005346,GO:0005347,GO:0005488,GO:0005509,GO:0005575,GO:0005622,GO:0005623,GO:0005737,GO:0005739,GO:0005740,GO:0005743,GO:0006091,GO:0006139,GO:0006140,GO:0006163,GO:0006725,GO:0006753,GO:0006793,GO:0006796,GO:0006807,GO:0006810,GO:0006811,GO:0006812,GO:0006816,GO:0006820,GO:0006839,GO:0006851,GO:0006855,GO:0006862,GO:0006950,GO:…	-	ko:K14684	-	-	-	-	ko00000,ko02000	2.A.29.23	-	-	EF-hand_5,EF-hand_6,EF-hand_7,EF-hand_8,Mito_carr
TRINITY_DN110470_c0_g1.p1	136037.KDR17708	1.3e-96	287.0	COG0625@1|root,KOG0867@2759|Eukaryota,3A335@33154|Opisthokonta,3BQXC@33208|Metazoa,3D80I@33213|Bilateria,41ZNR@6656|Arthropoda,3SMFJ@50557|Insecta	33208|Metazoa	O	Glutathione S-transferase, N-terminal domain	-	-	2.5.1.18	ko:K00799	ko00480,ko00980,ko00982,ko00983,ko01524,ko05200,ko05204,ko05225,ko05418,map00480,map00980,map00982,map00983,map01524,map05200,map05204,map05225,map05418	-	R03522,R07002,R07003,R07004,R07023,R07024,R07025,R07026,R07069,R07070,R07083,R07084,R07091,R07092,R07093,R07094,R07100,R07113,R07116,R08280,R09409,R11905	RC00004,RC00069,RC00840,RC00948,RC01704,RC01705,RC01706,RC01758,RC01759,RC01765,RC01767,RC01769,RC02243,RC02527,RC02939,RC02940,RC02942,RC02943,RC02944	ko00000,ko00001,ko01000,ko02000	1.A.12.2.2,1.A.12.3.2	-	-	GST_C,GST_N,GST_N_3
TRINITY_DN110480_c0_g1.p1	7029.ACYPI068155-PA	3.75e-35	125.0	2CYPK@1|root,2S5GH@2759|Eukaryota,3A5FF@33154|Opisthokonta,3BRJC@33208|Metazoa,3D8HY@33213|Bilateria,42044@6656|Arthropoda,3SPJR@50557|Insecta	33208|Metazoa	S	Transposase protein	-	-	-	-	-	-	-	-	-	-	-	-	THAP,Tnp_P_element,Tnp_P_element_C
TRINITY_DN110487_c0_g1.p1	136037.KDR11149	0.0	1457.0	KOG1959@1|root,KOG1958@2759|Eukaryota,38BYI@33154|Opisthokonta,3BBEG@33208|Metazoa,3CRE0@33213|Bilateria,41TIJ@6656|Arthropoda,3SGZ9@50557|Insecta	33208|Metazoa	G	carbohydrate binding. It is involved in the biological process described with mannose metabolic process	-	GO:0000139,GO:0002252,GO:0002376,GO:0003674,GO:0003824,GO:0004553,GO:0004559,GO:0004571,GO:0005575,GO:0005622,GO:0005623,GO:0005737,GO:0005794,GO:0005975,GO:0005996,GO:0006013,GO:0006464,GO:0006491,GO:0006517,GO:0006726,GO:0006807,GO:0008150,GO:0008152,GO:0009058,GO:0009059,GO:0009100,GO:0009987,GO:0012505,GO:0015923,GO:0015924,GO:0016020,GO:0016063,GO:0016787,GO:0016798,GO:0019318,GO:0019538,GO:…	3.2.1.24	ko:K01191	ko00511,map00511	-	-	-	ko00000,ko00001,ko01000,ko04131	-	GH38	-	Alpha-mann_mid,Glyco_hydro_38,Glyco_hydro_38C
TRINITY_DN110488_c0_g1.p1	136037.KDR22522	3.55e-85	266.0	28IWR@1|root,2QR8E@2759|Eukaryota,39THM@33154|Opisthokonta,3BGQQ@33208|Metazoa,3CSJ7@33213|Bilateria,41YYP@6656|Arthropoda,3SKZZ@50557|Insecta	33208|Metazoa	S	Matrix AAA peptidase interacting protein 1	C2orf47	GO:0003674,GO:0005488,GO:0005515,GO:0005575,GO:0005622,GO:0005623,GO:0005737,GO:0005739,GO:0005740,GO:0005743,GO:0005759,GO:0006810,GO:0006811,GO:0006812,GO:0006816,GO:0006839,GO:0006851,GO:0006873,GO:0006874,GO:0006875,GO:0006996,GO:0007005,GO:0007006,GO:0007007,GO:0008104,GO:0008150,GO:0009987,GO:0016020,GO:0016043,GO:0019725,GO:0019866,GO:0030001,GO:0030003,GO:0031090,GO:0031966,GO:0031967,GO:…	-	-	-	-	-	-	-	-	-	-	-
TRINITY_DN110491_c0_g1.p2	136037.KDQ71468	1.37e-12	72.8	COG2801@1|root,KOG0017@2759|Eukaryota,38F42@33154|Opisthokonta,3BA5H@33208|Metazoa,3CWAK@33213|Bilateria,41WI3@6656|Arthropoda,3SIRK@50557|Insecta	33208|Metazoa	O	K02A2.6-like	-	-	-	-	-	-	-	-	-	-	-	-	RVP,RVP_2,RVT_1,rve
TRINITY_DN110499_c0_g1.p1	7460.GB44090-PA	0.0	957.0	COG5069@1|root,KOG0516@2759|Eukaryota,38EE9@33154|Opisthokonta,3BA4T@33208|Metazoa,3CRBY@33213|Bilateria,41V3A@6656|Arthropoda,3SGWE@50557|Insecta,46JCV@7399|Hymenoptera	33208|Metazoa	Z	Calcium ion binding. It is involved in the biological process described with cell cycle arrest	DST	GO:0000003,GO:0000226,GO:0000235,GO:0000902,GO:0000904,GO:0001558,GO:0001578,GO:0001700,GO:0001704,GO:0001707,GO:0001709,GO:0001725,GO:0001726,GO:0001763,GO:0001952,GO:0002009,GO:0002020,GO:0002165,GO:0003674,GO:0003779,GO:0003824,GO:0004857,GO:0004866,GO:0004869,GO:0005102,GO:0005178,GO:0005198,GO:0005200,GO:0005488,GO:0005515,GO:0005575,GO:0005576,GO:0005604,GO:0005622,GO:0005623,GO:0005634,GO:…	-	ko:K10382,ko:K10388,ko:K19827	-	-	-	-	ko00000,ko04812	-	-	-	CH,EF-hand_7,GAS2,Plectin,S10_plectin,Spectrin
TRINITY_DN1104_c0_g1.p1	7070.TC000717-PA	3.32e-69	225.0	2CXRP@1|root,2RZ9M@2759|Eukaryota,3A84X@33154|Opisthokonta,3BTAV@33208|Metazoa,3DA4U@33213|Bilateria,42312@6656|Arthropoda,3SRW0@50557|Insecta	33208|Metazoa	S	DDE superfamily endonuclease	-	GO:0005575,GO:0005622,GO:0005623,GO:0005634,GO:0043226,GO:0043227,GO:0043229,GO:0043231,GO:0044424,GO:0044464	-	-	-	-	-	-	-	-	-	-	DDE_3,HTH_38,HTH_Tnp_Tc3_1,HTH_Tnp_Tc3_2
TRINITY_DN1104_c0_g2.p1	136037.KDR12434	1.33e-116	351.0	COG5232@1|root,KOG2927@2759|Eukaryota,38EPK@33154|Opisthokonta,3BBYG@33208|Metazoa,3CT8H@33213|Bilateria,41TD1@6656|Arthropoda,3SI98@50557|Insecta	33208|Metazoa	U	Protein transporter activity. It is involved in the biological process described with protein transport	SEC62	GO:0003674,GO:0005215,GO:0005575,GO:0005622,GO:0005623,GO:0005737,GO:0005783,GO:0005789,GO:0005791,GO:0005829,GO:0006605,GO:0006612,GO:0006613,GO:0006620,GO:0006810,GO:0006886,GO:0007154,GO:0007165,GO:0008104,GO:0008150,GO:0008565,GO:0009987,GO:0012505,GO:0015031,GO:0015833,GO:0016020,GO:0016021,GO:0023052,GO:0031204,GO:0031224,GO:0031984,GO:0033036,GO:0033365,GO:0034613,GO:0038023,GO:0042175,GO:…	-	ko:K12275	ko03060,ko04141,map03060,map04141	-	-	-	ko00000,ko00001,ko02044	1.A.15.1,1.A.15.2	-	-	Sec62
TRINITY_DN110501_c0_g1.p1	136037.KDR22334	2.82e-114	333.0	KOG0032@1|root,KOG0032@2759|Eukaryota,38W55@33154|Opisthokonta,3B9G2@33208|Metazoa,3CXJU@33213|Bilateria,41W19@6656|Arthropoda,3SFKA@50557|Insecta	33208|Metazoa	T	It is involved in the biological process described with protein phosphorylation	STK17B	GO:0000166,GO:0002009,GO:0002165,GO:0003674,GO:0003824,GO:0004672,GO:0004674,GO:0005488,GO:0005524,GO:0005575,GO:0005622,GO:0005623,GO:0005634,GO:0005654,GO:0005856,GO:0005886,GO:0006464,GO:0006468,GO:0006793,GO:0006796,GO:0006807,GO:0006915,GO:0007154,GO:0007165,GO:0007275,GO:0007444,GO:0007472,GO:0007476,GO:0007478,GO:0007480,GO:0007552,GO:0007560,GO:0008144,GO:0008150,GO:0008152,GO:0008219,GO:…	2.7.11.1	ko:K08804	-	-	-	-	ko00000,ko01000,ko01001	-	-	-	Pkinase
TRINITY_DN110506_c0_g1.p1	136037.KDR08909	1.63e-34	124.0	2BJDR@1|root,2S1G0@2759|Eukaryota,3A50R@33154|Opisthokonta,3BS7Y@33208|Metazoa,3D934@33213|Bilateria,4202A@6656|Arthropoda,3SN0C@50557|Insecta	33208|Metazoa	-	-	-	-	-	-	-	-	-	-	-	-	-	-	-
TRINITY_DN110507_c0_g1.p1	12957.ACEP21829-PA	1.25e-200	568.0	KOG1041@1|root,KOG1041@2759|Eukaryota,38CFV@33154|Opisthokonta,3BA6S@33208|Metazoa,3CRF4@33213|Bilateria,41WWV@6656|Arthropoda,3SINA@50557|Insecta,46HHB@7399|Hymenoptera	33208|Metazoa	J	Belongs to the argonaute family	2001-08-01	GO:0000003,GO:0000280,GO:0000339,GO:0000340,GO:0000932,GO:0000956,GO:0000976,GO:0000977,GO:0000978,GO:0000987,GO:0000993,GO:0001012,GO:0001047,GO:0001067,GO:0001098,GO:0001099,GO:0001709,GO:0002119,GO:0002164,GO:0002682,GO:0003002,GO:0003006,GO:0003008,GO:0003674,GO:0003676,GO:0003677,GO:0003690,GO:0003723,GO:0003725,GO:0003727,GO:0003729,GO:0003743,GO:0003824,GO:0004518,GO:0004519,GO:0004521,GO:…	-	ko:K11593	-	-	-	-	ko00000,ko03019,ko03036	-	-	-	ArgoL1,ArgoL2,ArgoMid,ArgoN,PAZ,Piwi
TRINITY_DN110537_c0_g1.p1	43179.ENSSTOP00000017654	3.89e-115	355.0	COG5245@1|root,KOG3595@2759|Eukaryota,38EZQ@33154|Opisthokonta,3BFZQ@33208|Metazoa,3CR7W@33213|Bilateria,4871M@7711|Chordata,496C0@7742|Vertebrata,3J2NS@40674|Mammalia,35E8F@314146|Euarchontoglires,4Q724@9989|Rodentia	33208|Metazoa	Z	dynein heavy chain	DNAH12	GO:0000226,GO:0001578,GO:0003341,GO:0003674,GO:0003774,GO:0003777,GO:0003824,GO:0005488,GO:0005515,GO:0005575,GO:0005622,GO:0005623,GO:0005737,GO:0005856,GO:0005858,GO:0005875,GO:0005929,GO:0005930,GO:0006810,GO:0006928,GO:0006996,GO:0007010,GO:0007017,GO:0007018,GO:0008088,GO:0008090,GO:0008150,GO:0008569,GO:0009987,GO:0010970,GO:0015630,GO:0016043,GO:0016462,GO:0016787,GO:0016817,GO:0016818,GO:…	-	ko:K10408	ko05016,map05016	-	-	-	ko00000,ko00001,ko04812	-	-	-	AAA_5,AAA_6,AAA_7,AAA_8,AAA_9,DHC_N2,Dynein_heavy,MT
TRINITY_DN110540_c0_g1.p1	7176.CPIJ019569-PA	9.44e-10	62.4	2AMXB@1|root,2QVFS@2759|Eukaryota,3ADQU@33154|Opisthokonta,3CP82@33208|Metazoa,3E5WF@33213|Bilateria,42AZF@6656|Arthropoda,3T0D9@50557|Insecta,459BM@7147|Diptera	33208|Metazoa	S	Phosphotransferase enzyme family	-	-	-	-	-	-	-	-	-	-	-	-	EcKinase
TRINITY_DN110542_c0_g1.p1	6334.EFV47679	1.82e-10	68.2	2EWAJ@1|root,2SY5F@2759|Eukaryota,3AHSF@33154|Opisthokonta	33154|Opisthokonta	S	Putative peptidase (DUF1758)	-	-	-	-	-	-	-	-	-	-	-	-	DUF1758,DUF1759,RVT_1
TRINITY_DN110545_c0_g1.p1	7739.XP_002597243.1	1.63e-95	299.0	COG5021@1|root,KOG3209@2759|Eukaryota,38CPU@33154|Opisthokonta,3B9PA@33208|Metazoa,3CRUM@33213|Bilateria,4814N@7711|Chordata	33208|Metazoa	O	protein-containing complex scaffold activity	MAGI3	GO:0001655,GO:0001664,GO:0001822,GO:0001932,GO:0001934,GO:0001941,GO:0002064,GO:0002090,GO:0002092,GO:0003008,GO:0003014,GO:0003094,GO:0003401,GO:0003402,GO:0003674,GO:0003824,GO:0004385,GO:0005102,GO:0005109,GO:0005198,GO:0005488,GO:0005515,GO:0005575,GO:0005622,GO:0005623,GO:0005634,GO:0005654,GO:0005737,GO:0005768,GO:0005770,GO:0005886,GO:0005911,GO:0005912,GO:0005923,GO:0006139,GO:0006163,GO:…	-	ko:K05629,ko:K05631,ko:K06112	ko04015,ko04530,ko05165,map04015,map04530,map05165	-	-	-	ko00000,ko00001,ko04516	-	-	-	Guanylate_kin,MAGI_u1,MAGI_u5,PDZ,WW
TRINITY_DN110566_c0_g1.p1	136037.KDR17055	4.04e-48	160.0	2CXJS@1|root,2RY1K@2759|Eukaryota,39VGM@33154|Opisthokonta,3BJCI@33208|Metazoa,3DGD1@33213|Bilateria,427UJ@6656|Arthropoda,3SQYC@50557|Insecta	33208|Metazoa	S	Transposase IS4	-	-	-	-	-	-	-	-	-	-	-	-	DDE_Tnp_1_7
TRINITY_DN110575_c0_g1.p1	6669.EFX61886	2.59e-06	52.4	KOG1215@1|root,KOG1215@2759|Eukaryota	2759|Eukaryota	G	endocytosis	-	-	-	-	-	-	-	-	-	-	-	-	Ldl_recept_a
TRINITY_DN110598_c0_g1.p1	13037.EHJ67612	8.3e-41	144.0	KOG1787@1|root,KOG1787@2759|Eukaryota,38D1H@33154|Opisthokonta,3BB6B@33208|Metazoa,3CVKQ@33213|Bilateria,41TG1@6656|Arthropoda,3SFY5@50557|Insecta,4416T@7088|Lepidoptera	33208|Metazoa	U	protein kinase A binding	LRBA	GO:0000323,GO:0001654,GO:0001745,GO:0001754,GO:0003008,GO:0003674,GO:0005488,GO:0005515,GO:0005575,GO:0005622,GO:0005623,GO:0005737,GO:0005764,GO:0005773,GO:0005783,GO:0005794,GO:0005802,GO:0005829,GO:0005886,GO:0006605,GO:0006810,GO:0006886,GO:0006892,GO:0007154,GO:0007165,GO:0007275,GO:0007399,GO:0007417,GO:0007420,GO:0007423,GO:0007528,GO:0007610,GO:0007611,GO:0007612,GO:0007613,GO:0007614,GO:…	-	-	-	-	-	-	-	-	-	-	Beach,DUF1088,DUF4704,Laminin_G_3,PH_BEACH,WD40
TRINITY_DN11059_c0_g1.p1	7029.ACYPI46553-PA	4e-06	53.1	298CU@1|root,2RFDD@2759|Eukaryota,39UY8@33154|Opisthokonta,3BI8K@33208|Metazoa,3E5MA@33213|Bilateria,423XV@6656|Arthropoda	33208|Metazoa	S	identical protein binding	-	-	-	-	-	-	-	-	-	-	-	-	BESS,Myb_DNA-bind_5,Retrotrans_gag
TRINITY_DN110601_c0_g1.p1	7029.ACYPI080233-PA	4.93e-31	124.0	COG2801@1|root,KOG0017@2759|Eukaryota,38F42@33154|Opisthokonta,3BA5H@33208|Metazoa,3CWAK@33213|Bilateria,41WI3@6656|Arthropoda,3SIRK@50557|Insecta,3ECJT@33342|Paraneoptera	33208|Metazoa	O	K02A2.6-like	-	-	-	-	-	-	-	-	-	-	-	-	RVP_2,RVT_1,gag-asp_proteas,rve
TRINITY_DN110613_c0_g1.p1	32507.XP_006810087.1	1.94e-22	99.8	COG5032@1|root,KOG0891@2759|Eukaryota,38GFS@33154|Opisthokonta,3BB56@33208|Metazoa,3CV6H@33213|Bilateria,482WQ@7711|Chordata,497MA@7742|Vertebrata,4A1X3@7898|Actinopterygii	33208|Metazoa	L	kinase SMG-1	SMG1	GO:0000003,GO:0000184,GO:0000956,GO:0003006,GO:0003674,GO:0003676,GO:0003677,GO:0003824,GO:0004672,GO:0004674,GO:0005488,GO:0005575,GO:0005622,GO:0005623,GO:0005634,GO:0005654,GO:0005737,GO:0005829,GO:0006139,GO:0006259,GO:0006281,GO:0006401,GO:0006402,GO:0006403,GO:0006405,GO:0006406,GO:0006464,GO:0006468,GO:0006611,GO:0006629,GO:0006644,GO:0006650,GO:0006725,GO:0006793,GO:0006796,GO:0006807,GO:…	2.7.11.1	ko:K08873	ko03015,map03015	-	-	-	ko00000,ko00001,ko01000,ko01001,ko03019	-	-	-	DUF5303,FATC,PI3_PI4_kinase,SMG1
TRINITY_DN110619_c0_g1.p1	136037.KDR11258	1.59e-54	181.0	KOG3882@1|root,KOG3882@2759|Eukaryota,3A3GQ@33154|Opisthokonta,3BRNW@33208|Metazoa,3D8TP@33213|Bilateria,42062@6656|Arthropoda,3T0UH@50557|Insecta	33208|Metazoa	S	Tetraspanin family	-	-	-	ko:K06497	ko04142,ko05205,map04142,map05205	-	-	-	ko00000,ko00001,ko04090,ko04147	-	-	-	Tetraspannin
TRINITY_DN110625_c0_g1.p1	7029.ACYPI085748-PA	7.64e-29	110.0	KOG4585@1|root,KOG4585@2759|Eukaryota	2759|Eukaryota	B	nuclease activity	-	-	-	ko:K13443	ko04142,ko04979,map04142,map04979	-	-	-	ko00000,ko00001,ko02000	2.A.6.6	-	-	DDE_Tnp_4
TRINITY_DN11062_c0_g3.p1	6669.EFX67764	1.18e-71	237.0	2AV1E@1|root,2RZVB@2759|Eukaryota,3A276@33154|Opisthokonta,3BQZP@33208|Metazoa,3D77C@33213|Bilateria	33208|Metazoa	-	-	-	-	-	-	-	-	-	-	-	-	-	-	FG-GAP
[truncated: 13,180 more rows]
