# Supplementary material for: Integrated morphological analyses of Cladomorphus phyllinus and transcriptomic analysis of Cladomorphus trimariensis provide insights into the cardiac morphophysiology of stick insects (Phasmida: Phasmatidae)
Source: Cell Tissue Res. 2026 Jun 23;405(1):1. doi: 10.1007/s00441-026-04084-3 (PMC13287227; doi:10.1007/s00441-026-04084-3)
Supplement: Supplementary file 4 — (XLSX 2.00 MB) [file 441_2026_4084_MOESM4_ESM.xlsx]

## Sheet: Sup_info_3_Diamond_annotation
TRINITY_DN0_c12_g1.p1	sp|Q9VNE2|PKRA_DROME	67.9	418	133	1	1	418	1	417	2.14e-201	565
TRINITY_DN0_c12_g1.p1	sp|Q9WTT7|5MP1_RAT	56.1	412	181	0	4	415	3	414	8.98e-164	469
TRINITY_DN0_c12_g1.p1	sp|Q91VK1|5MP1_MOUSE	55.8	412	182	0	4	415	3	414	1.27e-163	469
TRINITY_DN0_c3_g1.p1	sp|Q7PQV7|ADT2_ANOGA	84.9	298	45	0	4	301	3	300	6.58e-187	518
TRINITY_DN0_c3_g1.p1	sp|Q26365|ADT_DROME	85.4	295	42	1	7	301	19	312	4.15e-186	517
TRINITY_DN0_c3_g1.p1	sp|Q27238|ADT1_ANOGA	80.4	296	58	0	6	301	5	300	1.49e-174	487
TRINITY_DN10001_c0_g2.p1	sp|Q17QU4|RB39B_BOVIN	72.2	72	20	0	2	73	1	72	2.75e-30	114
TRINITY_DN10001_c0_g2.p1	sp|Q96DA2|RB39B_HUMAN	72.2	72	20	0	2	73	1	72	2.75e-30	114
TRINITY_DN10001_c0_g2.p1	sp|Q8BHC1|RB39B_MOUSE	72.2	72	20	0	2	73	1	72	2.75e-30	114
TRINITY_DN10003_c0_g1.p1	sp|Q9D0F6|RFC5_MOUSE	57.8	128	54	0	1	128	212	339	1.38e-47	159
TRINITY_DN10003_c0_g1.p1	sp|P40937|RFC5_HUMAN	57.8	128	54	0	1	128	213	340	5.59e-47	157
TRINITY_DN10003_c0_g1.p1	sp|Q6YZ54|RFC3_ORYSJ	46.2	117	63	0	1	117	233	349	4.48e-29	111
TRINITY_DN1000_c0_g1.p1	sp|Q3T106|SRSF7_BOVIN	70.3	128	32	3	1	128	1	122	1.48e-54	177
TRINITY_DN1000_c0_g1.p1	sp|Q16629|SRSF7_HUMAN	70.3	128	32	3	1	128	1	122	1.62e-54	177
TRINITY_DN1000_c0_g1.p1	sp|Q8BL97|SRSF7_MOUSE	71.9	121	29	2	8	128	36	151	5.33e-54	177
TRINITY_DN100121_c0_g1.p1	sp|P07902|GALT_HUMAN	67.3	101	33	0	5	105	229	329	1.59e-47	158
TRINITY_DN100121_c0_g1.p1	sp|Q03249|GALT_MOUSE	62.4	101	38	0	5	105	229	329	2.11e-44	150
TRINITY_DN100121_c0_g1.p1	sp|Q9VMA2|GALT_DROME	64.7	102	35	1	5	105	208	309	1.37e-42	145
TRINITY_DN100132_c0_g1.p1	sp|P10908|UGPQ_ECOLI	37.9	66	41	0	83	148	8	73	1.89e-08	54.7
TRINITY_DN100157_c0_g1.p1	sp|Q9V4A7|PLXB_DROME	84.0	106	17	0	12	117	1526	1631	9.67e-50	172
TRINITY_DN100157_c0_g1.p1	sp|Q80UG2|PLXA4_MOUSE	64.5	107	37	1	12	117	1382	1488	1.00e-35	132
TRINITY_DN100157_c0_g1.p1	sp|Q9HCM2|PLXA4_HUMAN	64.5	107	37	1	12	117	1383	1489	1.00e-35	132
TRINITY_DN1001_c0_g1.p1	sp|O17731|SAT_CAEEL	41.3	92	53	1	15	105	63	154	8.73e-19	79.3
TRINITY_DN10022_c0_g1.p1	sp|Q6PD74|AAGAB_HUMAN	38.6	306	154	5	5	281	6	306	1.88e-59	194
TRINITY_DN10022_c0_g1.p1	sp|Q8R2R3|AAGAB_MOUSE	37.8	307	156	6	5	281	6	307	1.21e-57	190
TRINITY_DN10022_c0_g1.p1	sp|Q5RET3|AAGAB_PONAB	38.2	306	155	6	5	281	6	306	2.34e-57	189
TRINITY_DN100235_c0_g1.p1	sp|Q8CIW6|S26A6_MOUSE	44.0	116	53	3	24	133	33	142	7.18e-22	93.2
TRINITY_DN100235_c0_g1.p1	sp|Q9BXS9|S26A6_HUMAN	41.4	116	56	2	24	133	31	140	1.82e-21	92.0
TRINITY_DN100235_c0_g1.p1	sp|Q9R154|S26A4_RAT	38.6	132	72	2	8	133	6	134	8.61e-21	90.1
TRINITY_DN10023_c0_g1.p1	sp|Q9VAN0|SERC_DROME	62.5	328	122	1	7	333	2	329	1.37e-147	426
TRINITY_DN10023_c0_g1.p1	sp|Q99K85|SERC_MOUSE	60.6	335	130	1	1	333	1	335	5.55e-146	422
TRINITY_DN10023_c0_g1.p1	sp|P10658|SERC_RABIT	60.6	335	130	1	1	333	1	335	1.82e-144	418
TRINITY_DN10027_c0_g1.p1	sp|Q95TS5|INT9_DROME	57.1	658	272	4	1	652	1	654	7.45e-281	785
TRINITY_DN10027_c0_g1.p1	sp|Q9NV88|INT9_HUMAN	57.7	660	269	5	1	652	1	658	9.34e-278	778
TRINITY_DN10027_c0_g1.p1	sp|Q2KJA6|INT9_BOVIN	57.7	660	269	5	1	652	1	658	4.37e-276	773
TRINITY_DN1002_c0_g1.p1	sp|Q5ZK05|TOLIP_CHICK	50.0	272	125	4	13	280	8	272	4.01e-81	248
TRINITY_DN1002_c0_g1.p1	sp|A2RUW1|TOLIP_RAT	50.7	270	126	3	13	280	8	272	4.01e-81	248
TRINITY_DN1002_c0_g1.p1	sp|Q2LGB5|TOLIP_BOVIN	50.9	269	126	3	13	280	8	271	5.50e-81	248
TRINITY_DN10031_c0_g2.p1	sp|Q29C43|NCASE_DROPS	48.9	135	69	0	1	135	567	701	1.58e-37	138
TRINITY_DN10031_c0_g2.p1	sp|Q9VA70|NCASE_DROME	47.4	135	71	0	1	135	567	701	2.98e-37	137
TRINITY_DN100326_c0_g1.p1	sp|Q9V7G5|C4AA1_DROME	41.8	196	97	4	5	196	180	362	8.77e-40	144
TRINITY_DN100326_c0_g1.p1	sp|Q9VMS9|C4AC1_DROME	30.1	166	107	5	21	184	197	355	4.66e-11	64.3
TRINITY_DN10034_c1_g1.p1	sp|P05049|SNAK_DROME	33.2	349	205	8	25	348	87	432	1.42e-54	187
TRINITY_DN10034_c1_g1.p1	sp|Q9VWU1|PSH_DROME	32.7	391	207	14	8	349	7	390	3.68e-51	177
TRINITY_DN10034_c1_g1.p1	sp|Q8I6K0|PPAF3_HOLDI	33.7	359	197	13	14	347	7	349	1.62e-48	169
TRINITY_DN1003_c0_g1.p1	sp|Q1HPW4|EIF3I_BOMMO	62.3	329	124	0	1	329	1	329	1.49e-149	426
TRINITY_DN1003_c0_g1.p1	sp|B4N0L0|EIF3I_DROWI	64.0	322	115	1	5	325	1	322	8.99e-147	419
TRINITY_DN1003_c0_g1.p1	sp|B3N4C7|EIF3I_DROER	62.9	326	120	1	1	325	1	326	1.47e-146	419
TRINITY_DN10040_c0_g2.p1	sp|Q8N608|DPP10_HUMAN	34.9	814	463	20	2	807	26	780	3.41e-146	452
TRINITY_DN10040_c0_g2.p1	sp|Q6Q629|DPP10_RAT	35.0	818	457	22	2	807	26	780	2.64e-145	450
TRINITY_DN10040_c0_g2.p1	sp|P22411|DPP4_PIG	33.7	815	470	23	8	808	5	763	1.24e-144	447
TRINITY_DN10042_c0_g1.p1	sp|Q9HCI6|K1586_HUMAN	39.3	140	83	1	2	141	254	391	7.01e-22	93.6
TRINITY_DN100435_c0_g1.p1	sp|Q2QL92|TES_MICMU	42.7	96	54	1	24	119	101	195	2.66e-20	90.1
TRINITY_DN100435_c0_g1.p1	sp|Q00PK1|TES_ATEAB	42.7	96	54	1	24	119	101	195	5.02e-20	89.4
TRINITY_DN100435_c0_g1.p1	sp|Q2YDE9|TES_BOVIN	42.7	96	54	1	24	119	101	195	5.02e-20	89.4
TRINITY_DN10045_c0_g1.p1	sp|P21414|POL_GALV	40.8	76	45	0	9	84	955	1030	1.54e-10	60.8
TRINITY_DN100464_c0_g1.p1	sp|Q8N957|ANKF1_HUMAN	35.9	198	118	2	1	195	565	756	3.17e-33	128
TRINITY_DN1004_c0_g1.p2	sp|Q9NHW7|AQP_AEDAE	51.3	234	111	2	3	234	5	237	3.48e-74	229
TRINITY_DN1004_c0_g1.p2	sp|Q7PWV1|AQP_ANOGA	49.6	234	114	2	3	234	5	236	2.69e-71	222
TRINITY_DN1004_c0_g1.p2	sp|P55088|AQP4_MOUSE	48.7	230	113	3	15	241	31	258	5.67e-69	218
TRINITY_DN100517_c0_g1.p1	sp|P04146|COPIA_DROME	38.2	102	59	1	19	116	860	961	3.24e-13	67.8
TRINITY_DN100535_c0_g1.p1	sp|Q08BI9|MCU_DANRE	58.2	134	56	0	86	219	99	232	2.75e-41	147
TRINITY_DN100535_c0_g1.p1	sp|Q3UMR5|MCU_MOUSE	50.9	161	76	1	62	219	47	207	1.85e-39	141
TRINITY_DN100535_c0_g1.p1	sp|Q8NE86|MCU_HUMAN	56.0	134	59	0	86	219	75	208	5.22e-39	140
TRINITY_DN10055_c0_g1.p1	sp|P04323|POL3_DROME	42.9	133	75	1	1	132	394	526	1.76e-28	112
TRINITY_DN10055_c0_g1.p1	sp|P20825|POL2_DROME	40.6	133	78	1	1	132	393	525	8.68e-26	104
TRINITY_DN10055_c0_g1.p1	sp|Q8I7P9|POL5_DROME	36.4	143	80	2	1	132	310	452	6.93e-22	93.6
TRINITY_DN100593_c0_g1.p1	sp|E1BZ85|MARF1_CHICK	60.0	105	42	0	1	105	352	456	8.63e-41	145
TRINITY_DN100593_c0_g1.p1	sp|E1BP74|MARF1_BOVIN	59.0	105	43	0	1	105	358	462	1.03e-39	142
TRINITY_DN100593_c0_g1.p1	sp|Q9Y4F3|MARF1_HUMAN	59.0	105	43	0	1	105	360	464	1.03e-39	142
TRINITY_DN1005_c0_g1.p1	sp|Q86T65|DAAM2_HUMAN	51.0	1097	490	12	9	1100	12	1065	0.0	944
TRINITY_DN1005_c0_g1.p1	sp|Q8BPM0|DAAM1_MOUSE	51.5	1099	471	12	2	1082	3	1057	0.0	942
TRINITY_DN1005_c0_g1.p1	sp|Q9Y4D1|DAAM1_HUMAN	50.9	1100	477	13	2	1082	3	1058	0.0	934
TRINITY_DN10065_c1_g1.p1	sp|A4Z943|ZBED5_BOVIN	39.6	333	184	7	24	347	255	579	1.08e-68	231
TRINITY_DN10065_c1_g1.p1	sp|A4Z944|ZBED5_CANLF	39.3	333	185	7	24	347	255	579	7.97e-68	229
TRINITY_DN10065_c1_g1.p1	sp|Q49AG3|ZBED5_HUMAN	39.0	333	186	7	24	347	254	578	5.78e-67	227
TRINITY_DN10072_c0_g2.p1	sp|A2CES0|NEUFC_DANRE	50.5	216	106	1	28	242	49	264	4.95e-76	234
TRINITY_DN10072_c0_g2.p1	sp|Q6AY62|NEUFC_RAT	42.0	224	116	2	31	240	36	259	6.69e-65	205
TRINITY_DN10072_c0_g2.p1	sp|Q5SSH8|NEUFC_MOUSE	41.5	224	117	2	31	240	36	259	9.48e-65	205
TRINITY_DN100739_c0_g1.p1	sp|O01377|PCNA_BOMMO	78.8	104	22	0	1	104	90	193	1.19e-53	171
TRINITY_DN100739_c0_g1.p1	sp|O16852|PCNA_SARCR	76.0	104	25	0	1	104	90	193	1.10e-51	166
TRINITY_DN100739_c0_g1.p1	sp|P17917|PCNA_DROME	72.1	104	29	0	1	104	90	193	5.74e-49	159
TRINITY_DN10078_c0_g1.p1	sp|P04323|POL3_DROME	34.1	261	167	2	3	262	281	537	2.60e-47	171
TRINITY_DN10078_c0_g1.p1	sp|P20825|POL2_DROME	33.2	262	170	2	2	262	279	536	3.62e-45	165
TRINITY_DN10078_c0_g1.p1	sp|Q99315|YG31B_YEAST	33.2	247	161	2	1	247	663	905	4.66e-38	145
TRINITY_DN10078_c1_g1.p1	sp|P04323|POL3_DROME	35.5	152	90	3	3	150	436	583	3.17e-22	95.1
TRINITY_DN10078_c1_g1.p1	sp|P20825|POL2_DROME	31.8	154	97	3	3	152	435	584	2.50e-18	84.0
TRINITY_DN10078_c1_g1.p1	sp|P92523|M860_ARATH	41.1	73	42	1	3	75	60	131	5.03e-12	63.2
TRINITY_DN1007_c0_g1.p1	sp|Q9VSA3|ACADM_DROME	76.6	401	92	1	17	417	20	418	1.50e-230	639
TRINITY_DN1007_c0_g1.p1	sp|P41367|ACADM_PIG	73.8	386	101	0	28	413	33	418	4.62e-216	602
TRINITY_DN1007_c0_g1.p1	sp|P11310|ACADM_HUMAN	73.6	386	102	0	28	413	33	418	1.87e-215	600
TRINITY_DN100875_c0_g1.p1	sp|P04323|POL3_DROME	42.4	151	80	3	2	147	229	377	5.76e-28	111
TRINITY_DN100875_c0_g1.p1	sp|Q7LHG5|YI31B_YEAST	43.5	138	70	3	12	147	654	785	7.05e-27	108
TRINITY_DN100875_c0_g1.p1	sp|Q99315|YG31B_YEAST	43.5	138	70	3	12	147	628	759	7.06e-27	108
TRINITY_DN100893_c0_g1.p1	sp|Q17QJ1|ACSF2_BOVIN	49.1	106	54	0	1	106	488	593	1.78e-31	119
TRINITY_DN100893_c0_g1.p1	sp|Q5R9G9|ACSF2_PONAB	50.0	106	53	0	1	106	488	593	3.36e-31	118
TRINITY_DN100893_c0_g1.p1	sp|Q4R4Z9|ACSF2_MACFA	49.1	106	54	0	1	106	491	596	4.65e-31	118
TRINITY_DN100901_c0_g1.p1	sp|Q9XZ08|EXT3_DROME	83.2	220	35	1	1	218	676	895	2.35e-127	385
TRINITY_DN100901_c0_g1.p1	sp|O43909|EXTL3_HUMAN	78.4	218	47	0	1	218	625	842	1.14e-122	372
TRINITY_DN100901_c0_g1.p1	sp|Q9WVL6|EXTL3_MOUSE	78.0	218	48	0	1	218	624	841	1.71e-121	369
TRINITY_DN100915_c0_g1.p1	sp|Q9QXW0|FBXL6_MOUSE	43.6	101	48	3	1	98	346	440	2.41e-13	67.4
TRINITY_DN100915_c0_g1.p1	sp|Q8N531|FBXL6_HUMAN	41.2	102	49	5	1	98	354	448	5.82e-10	57.8
TRINITY_DN100937_c0_g1.p1	sp|Q7LHG5|YI31B_YEAST	32.8	128	83	3	5	131	842	967	1.09e-10	61.2
TRINITY_DN100937_c0_g1.p1	sp|Q5DTZ0|NYNRI_MOUSE	31.5	111	75	1	7	117	1031	1140	1.10e-10	61.2
TRINITY_DN100937_c0_g1.p1	sp|Q99315|YG31B_YEAST	32.8	128	83	3	5	131	816	941	1.49e-10	60.8
TRINITY_DN10093_c0_g1.p1	sp|Q8R2L5|RT18C_MOUSE	46.2	91	46	2	43	133	49	136	2.29e-22	89.4
TRINITY_DN10093_c0_g1.p1	sp|Q9Y3D5|RT18C_HUMAN	46.2	91	46	2	43	133	48	135	8.89e-22	87.8
TRINITY_DN10093_c0_g1.p1	sp|P82917|RT18C_BOVIN	42.9	91	49	2	43	133	49	136	3.63e-21	86.3
TRINITY_DN100979_c0_g1.p1	sp|Q4QR71|CPVL_RAT	37.9	116	64	1	9	116	279	394	5.98e-22	92.4
TRINITY_DN100979_c0_g1.p1	sp|Q9D3S9|CPVL_MOUSE	37.1	116	65	1	9	116	279	394	5.48e-21	89.7
TRINITY_DN100979_c0_g1.p1	sp|Q9H3G5|CPVL_HUMAN	36.8	117	66	1	8	116	276	392	6.80e-20	86.7
TRINITY_DN1009_c0_g1.p1	sp|Q4GXG7|RL18_TIMBA	85.1	188	28	0	1	188	1	188	3.00e-111	318
TRINITY_DN1009_c0_g1.p1	sp|Q56FG8|RL18_LYSTE	80.9	188	36	0	1	188	1	188	2.63e-105	303
TRINITY_DN1009_c0_g1.p1	sp|Q9VS34|RL18_DROME	78.2	188	41	0	1	188	1	188	2.80e-100	290
TRINITY_DN100_c99_g1.p2	sp|Q6DGA6|ALLC_DANRE	50.0	156	62	2	13	152	212	367	4.23e-49	165
TRINITY_DN100_c99_g1.p2	sp|Q9W6S5|ALLC_XENLA	50.0	136	53	1	15	135	215	350	4.44e-43	149
TRINITY_DN100_c99_g1.p2	sp|Q8N6M5|ALLC_HUMAN	46.3	160	71	1	8	152	190	349	1.38e-41	145
TRINITY_DN10103_c0_g1.p1	sp|Q6P7A9|LYAG_RAT	44.2	344	169	7	118	460	53	374	6.08e-89	298
TRINITY_DN10103_c0_g1.p1	sp|P70699|LYAG_MOUSE	49.2	301	146	5	160	460	81	374	4.37e-88	295
TRINITY_DN10103_c0_g1.p1	sp|P10253|LYAG_HUMAN	47.2	307	155	7	154	460	75	374	5.96e-87	292
TRINITY_DN1010_c0_g1.p1	sp|Q9VSL7|FOI_DROME	37.0	730	338	17	7	650	1	694	1.55e-119	375
TRINITY_DN1010_c0_g1.p1	sp|Q6PEH9|S39AA_DANRE	38.4	485	249	11	187	650	390	845	5.92e-73	254
TRINITY_DN1010_c0_g1.p1	sp|Q9ULF5|S39AA_HUMAN	35.1	527	233	20	188	650	346	827	1.65e-65	234
TRINITY_DN10118_c0_g2.p1	sp|Q9VXB0|NECAP_DROME	60.0	265	79	4	3	260	2	246	6.57e-98	289
TRINITY_DN10118_c0_g2.p1	sp|Q5E9Q4|NECP2_BOVIN	51.7	269	114	7	2	260	4	266	3.76e-82	250
TRINITY_DN10118_c0_g2.p1	sp|Q9D1J1|NECP2_MOUSE	49.5	281	102	9	2	260	4	266	6.89e-75	231
TRINITY_DN1011_c0_g1.p1	sp|Q17QE5|CIB1_BOVIN	48.2	191	92	3	1	184	1	191	3.25e-51	166
TRINITY_DN1011_c0_g1.p1	sp|Q99828|CIB1_HUMAN	48.7	191	91	3	1	184	1	191	3.25e-51	166
TRINITY_DN1011_c0_g1.p1	sp|B1A8Z2|CIB1_SHEEP	48.2	191	92	3	1	184	1	191	3.25e-51	166
TRINITY_DN101207_c0_g1.p1	sp|P18106|FER_DROME	53.8	199	91	1	1	199	1	198	9.66e-61	207
TRINITY_DN10123_c0_g1.p1	sp|A1A4J6|ATP9B_BOVIN	60.8	130	49	1	29	156	92	221	2.07e-46	164
TRINITY_DN10123_c0_g1.p1	sp|F1Q4S1|ATP9B_DANRE	60.0	130	50	1	29	156	78	207	9.73e-46	162
TRINITY_DN10123_c0_g1.p1	sp|P98195|ATP9B_MOUSE	59.2	130	51	1	29	156	90	219	2.47e-45	161
TRINITY_DN101281_c0_g1.p1	sp|Q7L9B9|EEPD1_HUMAN	61.8	68	26	0	33	100	19	86	4.03e-20	86.7
TRINITY_DN101281_c0_g1.p1	sp|Q3TGW2|EEPD1_MOUSE	61.8	68	26	0	33	100	19	86	4.03e-20	86.7
TRINITY_DN101281_c0_g1.p1	sp|Q5XI74|EEPD1_RAT	61.8	68	26	0	33	100	19	86	4.03e-20	86.7
TRINITY_DN101323_c0_g1.p1	sp|Q9H237|PORCN_HUMAN	42.1	107	60	2	13	118	111	216	4.86e-21	90.5
TRINITY_DN101323_c0_g1.p1	sp|Q9JJJ7|PORCN_MOUSE	42.1	107	60	2	13	118	111	216	9.16e-21	89.7
TRINITY_DN101323_c0_g1.p1	sp|Q7Q3N5|PORCN_ANOGA	31.6	136	76	4	9	128	139	273	1.43e-15	75.1
TRINITY_DN101334_c0_g1.p1	sp|Q9VW71|FAT2_DROME	38.3	115	67	3	1	112	3704	3817	2.15e-15	73.9
TRINITY_DN101353_c0_g1.p1	sp|Q5SVZ6|ZMYM1_HUMAN	34.7	95	52	3	30	114	1042	1136	5.55e-08	53.1
TRINITY_DN101409_c0_g1.p1	sp|Q08AA9|NKD_ANOGA	63.8	69	22	1	82	150	165	230	9.69e-22	93.6
TRINITY_DN101409_c0_g1.p1	sp|Q16HE8|NKD_AEDAE	64.7	68	21	1	83	150	3	67	3.25e-21	92.0
TRINITY_DN101409_c0_g1.p1	sp|Q9VVV9|NKD_DROME	58.3	72	26	2	80	150	170	238	2.23e-18	84.0
TRINITY_DN10145_c0_g1.p1	sp|Q99315|YG31B_YEAST	34.2	380	237	7	26	401	634	1004	8.55e-60	213
TRINITY_DN10145_c0_g1.p1	sp|Q7LHG5|YI31B_YEAST	34.2	380	237	7	26	401	660	1030	1.56e-59	212
TRINITY_DN10145_c0_g1.p1	sp|Q8I7P9|POL5_DROME	34.3	417	247	10	5	401	141	550	2.91e-54	196
TRINITY_DN101493_c0_g1.p1	sp|Q9W590|LSG1_DROME	65.1	249	85	2	1	248	1	248	8.86e-101	308
TRINITY_DN101493_c0_g1.p1	sp|Q6NY89|LSG1_DANRE	60.4	235	91	2	9	243	11	243	4.04e-90	282
TRINITY_DN101493_c0_g1.p1	sp|Q2YDM7|LSG1_BOVIN	58.5	241	98	1	3	243	4	242	5.34e-90	282
TRINITY_DN101496_c0_g1.p1	sp|Q7YRU6|S12A7_RABIT	74.4	133	34	0	1	133	518	650	1.44e-63	212
TRINITY_DN101496_c0_g1.p1	sp|Q9Y666|S12A7_HUMAN	74.4	133	34	0	1	133	494	626	1.86e-63	211
TRINITY_DN101496_c0_g1.p1	sp|Q9WVL3|S12A7_MOUSE	72.9	133	36	0	1	133	494	626	6.57e-63	210
TRINITY_DN1014_c0_g1.p1	sp|Q9VDZ4|NSUN5_DROME	44.4	250	131	5	1	247	182	426	5.22e-59	197
TRINITY_DN1014_c0_g1.p1	sp|Q8K4F6|NSUN5_MOUSE	44.7	246	125	5	5	247	187	424	3.02e-58	196
TRINITY_DN1014_c0_g1.p1	sp|Q9NAA7|NSUN5_CAEEL	43.1	255	133	5	2	251	191	438	1.52e-55	188
TRINITY_DN1014_c0_g3.p1	sp|P12815|PDCD6_MOUSE	65.5	171	59	0	6	176	20	190	1.93e-82	244
TRINITY_DN1014_c0_g3.p1	sp|G3V7W1|PDCD6_RAT	65.5	171	59	0	6	176	20	190	1.93e-82	244
TRINITY_DN1014_c0_g3.p1	sp|O75340|PDCD6_HUMAN	65.5	171	59	0	6	176	20	190	3.89e-82	244
TRINITY_DN101504_c0_g1.p1	sp|O97394|SDK_DROME	64.5	107	32	1	1	101	1161	1267	2.84e-36	132
TRINITY_DN101504_c0_g1.p1	sp|Q6V4S5|SDK2_MOUSE	41.3	104	58	2	1	101	1095	1198	2.27e-17	79.0
TRINITY_DN101504_c0_g1.p1	sp|Q7Z5N4|SDK1_HUMAN	42.3	104	57	2	1	101	1168	1271	5.79e-17	77.8
TRINITY_DN101572_c0_g1.p1	sp|Q9NFP1|VNNL1_DROME	49.8	211	101	4	1	207	90	299	7.35e-57	192
TRINITY_DN101572_c0_g1.p1	sp|Q8IRR1|VNNL2_DROME	47.5	219	102	5	1	207	86	303	2.42e-54	185
TRINITY_DN101572_c0_g1.p1	sp|P83548|VNNL3_DROME	48.7	197	93	3	15	206	104	297	2.28e-47	167
TRINITY_DN10157_c0_g1.p1	sp|Q96H78|S2544_HUMAN	41.4	319	182	2	5	323	1	314	8.07e-78	243
TRINITY_DN10157_c0_g1.p1	sp|Q5RD67|S2544_PONAB	41.4	319	182	2	5	323	1	314	8.07e-78	243
TRINITY_DN10157_c0_g1.p1	sp|Q8BGF9|S2544_MOUSE	40.6	325	176	2	5	323	1	314	6.46e-77	241
TRINITY_DN1015_c0_g1.p1	sp|Q5U2Q3|CK054_RAT	52.4	307	141	3	16	317	9	315	4.29e-110	325
TRINITY_DN1015_c0_g1.p1	sp|Q2HJH3|CK054_BOVIN	52.4	307	141	3	16	317	9	315	8.61e-110	324
TRINITY_DN1015_c0_g1.p1	sp|Q9H0W9|CK054_HUMAN	51.1	307	145	3	16	317	9	315	9.91e-109	322
TRINITY_DN1016_c0_g1.p1	sp|F6RG56|MCLN3_CALJA	41.5	574	301	10	55	617	4	553	7.47e-126	385
TRINITY_DN1016_c0_g1.p1	sp|Q8TDD5|MCLN3_HUMAN	41.6	570	306	10	55	617	4	553	1.49e-125	384
TRINITY_DN1016_c0_g1.p1	sp|Q8R4F0|MCLN3_MOUSE	40.4	570	313	10	55	617	4	553	2.60e-123	379
TRINITY_DN101740_c0_g1.p1	sp|A9CPT4|TDRD1_ORYLA	40.4	104	61	1	193	295	386	489	2.58e-15	79.7
TRINITY_DN101740_c0_g1.p1	sp|P61407|TDRD6_MOUSE	33.3	105	65	3	192	294	772	873	9.20e-08	57.0
TRINITY_DN101740_c0_g1.p1	sp|P25823|TUD_DROME	33.6	107	61	3	193	295	408	508	3.93e-07	55.1
TRINITY_DN101794_c0_g1.p1	sp|Q8N2F6|ARM10_HUMAN	35.3	85	54	1	39	122	92	176	3.15e-10	59.7
TRINITY_DN101794_c0_g1.p1	sp|Q9D0L7|ARM10_MOUSE	33.7	89	58	1	39	126	55	143	3.88e-10	59.3
TRINITY_DN101828_c0_g1.p1	sp|Q5RER0|ITIH5_PONAB	42.0	162	82	3	5	163	185	337	6.35e-27	110
TRINITY_DN101828_c0_g1.p1	sp|Q6UXX5|ITIH6_HUMAN	37.0	165	93	3	2	164	171	326	4.22e-26	108
TRINITY_DN101828_c0_g1.p1	sp|A6X935|ITIH4_MOUSE	38.1	168	78	3	2	163	169	316	1.01e-25	107
TRINITY_DN1018_c0_g1.p2	sp|Q9VLV5|RUXE_DROME	81.1	90	16	1	1	90	1	89	1.84e-46	147
TRINITY_DN1018_c0_g1.p2	sp|Q7ZUG0|RUXE_DANRE	75.6	90	22	0	1	90	1	90	4.08e-45	143
TRINITY_DN1018_c0_g1.p2	sp|A1XQR9|RUXE_PIG	75.6	90	22	0	1	90	1	90	8.23e-45	142
TRINITY_DN10193_c0_g1.p1	sp|Q6NZQ2|DDX31_MOUSE	43.1	629	321	8	5	618	75	681	1.74e-152	458
TRINITY_DN10193_c0_g1.p1	sp|Q86B47|Y8611_DROME	45.2	582	272	6	14	568	308	869	1.59e-150	462
TRINITY_DN10193_c0_g1.p1	sp|Q9H8H2|DDX31_HUMAN	44.7	582	290	7	5	574	202	763	1.01e-146	449
TRINITY_DN101975_c0_g1.p1	sp|O61491|FLOT1_DROME	89.0	145	16	0	1	145	233	377	9.90e-37	133
TRINITY_DN101975_c0_g1.p1	sp|O61492|FLOT2_DROME	47.2	144	76	0	2	145	247	390	3.09e-19	85.9
TRINITY_DN101975_c0_g1.p1	sp|Q14254|FLOT2_HUMAN	54.5	145	66	0	1	145	233	377	7.83e-16	76.3
TRINITY_DN101976_c0_g1.p1	sp|Q32NG5|GTR12_XENLA	35.4	130	84	0	1	130	45	174	2.60e-19	85.9
TRINITY_DN101976_c0_g1.p1	sp|Q9BE72|GTR12_MACFA	35.1	134	87	0	1	134	55	188	2.62e-19	85.9
TRINITY_DN101976_c0_g1.p1	sp|Q8TD20|GTR12_HUMAN	34.3	134	88	0	1	134	51	184	1.24e-18	84.0
TRINITY_DN1019_c0_g1.p1	sp|Q09575|YRD6_CAEEL	36.0	331	194	4	260	574	761	1089	1.02e-61	224
TRINITY_DN1019_c3_g1.p1	sp|B3M185|RAS1_DROAN	89.2	176	19	0	15	190	1	176	5.63e-109	313
TRINITY_DN1019_c3_g1.p1	sp|B3NZR4|RAS1_DROER	89.2	176	19	0	15	190	1	176	5.63e-109	313
TRINITY_DN1019_c3_g1.p1	sp|P83832|RAS1_DROMA	89.2	176	19	0	15	190	1	176	5.63e-109	313
TRINITY_DN101_c1_g1.p1	sp|P11166|GTR1_HUMAN	38.3	355	214	3	15	369	130	479	3.63e-75	247
TRINITY_DN101_c1_g1.p1	sp|P46896|GTR1_CHICK	38.0	355	215	3	15	369	129	478	1.34e-74	245
TRINITY_DN101_c1_g1.p1	sp|Q07647|GTR3_RAT	41.9	344	195	4	15	358	128	466	1.45e-74	245
TRINITY_DN101_c3_g1.p1	sp|Q9VLS9|LACB2_DROME	55.4	148	65	1	29	176	131	277	1.03e-57	186
TRINITY_DN101_c3_g1.p1	sp|Q5XGR8|LACB2_XENLA	61.4	140	54	0	37	176	138	277	1.79e-57	185
TRINITY_DN101_c3_g1.p1	sp|Q0V9A9|LACB2_XENTR	60.7	140	55	0	37	176	140	279	2.69e-57	184
TRINITY_DN101_c6_g1.p1	sp|Q6P0I8|EXOS6_DANRE	39.5	286	156	5	1	285	1	270	4.29e-61	197
TRINITY_DN101_c6_g1.p1	sp|Q28F19|EXOS6_XENTR	35.9	287	145	9	1	275	1	260	8.55e-41	145
TRINITY_DN101_c6_g1.p1	sp|Q5RKV6|EXOS6_HUMAN	35.5	301	148	6	1	285	1	271	3.52e-40	144
TRINITY_DN10214_c0_g1.p1	sp|Q95VA8|TPM_TRISP	87.5	152	19	0	46	197	120	271	1.96e-20	89.4
TRINITY_DN10214_c0_g1.p1	sp|Q27249|TPM3_CAEEL	81.3	144	27	0	53	196	99	242	1.56e-11	64.7
TRINITY_DN10214_c0_g1.p1	sp|Q60UW4|TPM_CAEBR	81.3	144	27	0	53	196	99	242	1.56e-11	64.7
TRINITY_DN102152_c0_g1.p1	sp|P17252|KPCA_HUMAN	83.1	118	20	0	30	147	22	139	6.24e-73	233
TRINITY_DN102152_c0_g1.p1	sp|P20444|KPCA_MOUSE	83.1	118	20	0	30	147	22	139	6.24e-73	233
TRINITY_DN102152_c0_g1.p1	sp|P10102|KPCA_RABIT	83.1	118	20	0	30	147	22	139	6.24e-73	233
TRINITY_DN10217_c1_g1.p1	sp|Q9R0U1|IP6K2_RAT	46.8	218	97	3	34	234	153	368	2.02e-49	176
TRINITY_DN10217_c1_g1.p1	sp|Q96PC2|IP6K3_HUMAN	61.5	143	54	1	63	204	193	335	2.82e-49	176
TRINITY_DN10217_c1_g1.p1	sp|Q80V72|IP6K2_MOUSE	46.8	218	97	3	34	234	176	391	3.30e-49	176
TRINITY_DN1021_c0_g2.p1	sp|Q6NZB0|DNJC8_MOUSE	54.1	246	103	1	27	272	17	252	6.43e-73	226
TRINITY_DN1021_c0_g2.p1	sp|Q642C0|DNJC8_RAT	54.1	246	103	1	27	272	17	252	6.43e-73	226
TRINITY_DN1021_c0_g2.p1	sp|O75937|DNJC8_HUMAN	54.1	246	103	1	27	272	17	252	2.59e-72	225
TRINITY_DN1021_c0_g3.p1	sp|Q9DB98|LENG1_MOUSE	31.3	342	143	4	1	342	1	250	5.12e-29	115
TRINITY_DN1021_c0_g3.p1	sp|Q3T0Z5|LENG1_BOVIN	32.4	343	140	7	1	342	1	252	1.04e-28	115
TRINITY_DN1021_c0_g3.p1	sp|Q96BZ8|LENG1_HUMAN	32.1	343	142	7	1	342	1	253	1.07e-27	112
TRINITY_DN102296_c0_g1.p1	sp|Q9VW71|FAT2_DROME	48.2	141	73	0	8	148	3305	3445	2.26e-36	135
TRINITY_DN102296_c0_g1.p1	sp|Q9V5N8|STAN_DROME	39.9	148	89	0	8	155	616	763	6.95e-26	105
TRINITY_DN102296_c0_g1.p1	sp|Q5F226|FAT2_MOUSE	39.3	145	88	0	13	157	3255	3399	5.32e-24	100
TRINITY_DN1022_c0_g2.p1	sp|Q99JB2|STML2_MOUSE	67.5	317	98	1	19	335	10	321	1.70e-114	340
TRINITY_DN1022_c0_g2.p1	sp|Q4FZT0|STML2_RAT	70.5	295	87	0	41	335	27	321	2.41e-114	340
TRINITY_DN1022_c0_g2.p1	sp|Q9UJZ1|STML2_HUMAN	69.0	303	94	0	41	343	27	329	3.76e-114	340
TRINITY_DN102341_c0_g1.p1	sp|Q9VAF5|CAD99_DROME	50.9	106	52	0	1	106	766	871	9.48e-29	111
TRINITY_DN102341_c0_g1.p1	sp|Q6V0I7|FAT4_HUMAN	43.0	107	58	2	1	104	3153	3259	9.46e-14	68.9
TRINITY_DN102341_c0_g1.p1	sp|E9PVD3|PCD16_MOUSE	40.4	109	60	3	1	106	1601	1707	7.34e-12	63.5
TRINITY_DN1023_c0_g2.p1	sp|Q964T2|CP9E2_BLAGE	41.6	373	167	3	19	340	27	399	2.14e-99	306
TRINITY_DN1023_c0_g2.p1	sp|Q9VG82|CP9F2_DROME	34.6	379	205	7	4	339	4	382	1.14e-70	231
TRINITY_DN1023_c0_g2.p1	sp|Q9W130|CP9C1_DROME	34.7	378	194	8	11	340	13	385	5.13e-70	230
TRINITY_DN10244_c0_g2.p1	sp|P31795|POL_MLVRK	35.4	113	63	5	1	107	340	448	1.72e-08	58.9
TRINITY_DN10244_c0_g2.p1	sp|P08361|POL_MLVCB	34.1	126	70	6	1	117	1492	1613	2.23e-08	58.9
TRINITY_DN10244_c0_g2.p1	sp|P11227|POL_MLVRD	35.4	113	63	5	1	107	1493	1601	2.23e-08	58.9
TRINITY_DN102461_c0_g1.p1	sp|P35502|ESTF_MYZPE	66.7	78	26	0	32	109	167	244	4.28e-28	110
TRINITY_DN102461_c0_g1.p1	sp|P35501|ESTE_MYZPE	65.4	78	27	0	32	109	167	244	5.19e-27	107
TRINITY_DN102461_c0_g1.p1	sp|Q8R0W5|EST4A_MOUSE	57.8	90	38	0	32	121	181	270	9.18e-26	103
TRINITY_DN102475_c0_g1.p1	sp|P19378|HSP7C_CRIGR	100	107	0	0	1	107	118	224	5.28e-63	204
TRINITY_DN102475_c0_g1.p1	sp|A2Q0Z1|HSP7C_HORSE	100	107	0	0	1	107	118	224	5.28e-63	204
TRINITY_DN102475_c0_g1.p1	sp|P11142|HSP7C_HUMAN	100	107	0	0	1	107	118	224	5.28e-63	204
TRINITY_DN102504_c0_g1.p1	sp|Q8C341|SUCO_MOUSE	65.1	63	22	0	55	117	906	968	4.08e-17	79.0
TRINITY_DN102504_c0_g1.p1	sp|Q710E6|SUCO_RAT	65.1	63	22	0	55	117	911	973	4.08e-17	79.0
TRINITY_DN102504_c0_g1.p1	sp|Q9UBS9|SUCO_HUMAN	65.1	63	22	0	55	117	910	972	4.08e-17	79.0
TRINITY_DN10253_c0_g1.p1	sp|P04323|POL3_DROME	33.7	187	123	1	1	186	305	491	5.61e-33	128
TRINITY_DN10253_c0_g1.p1	sp|Q99315|YG31B_YEAST	33.2	187	121	2	3	189	691	873	1.56e-26	109
TRINITY_DN10253_c0_g1.p1	sp|Q7LHG5|YI31B_YEAST	33.2	187	121	2	3	189	717	899	2.87e-26	108
TRINITY_DN10255_c1_g1.p1	sp|Q6AYU1|MO4L1_RAT	38.1	323	163	5	4	306	6	311	4.96e-69	220
TRINITY_DN10255_c1_g1.p1	sp|Q5NVP9|MO4L1_PONAB	37.7	313	178	5	4	306	6	311	3.94e-68	218
TRINITY_DN10255_c1_g1.p1	sp|Q9UBU8|MO4L1_HUMAN	33.4	362	165	6	4	306	6	350	9.95e-60	197
TRINITY_DN1025_c0_g1.p1	sp|Q9VPW8|PINO_DROME	44.2	172	62	4	1	146	79	242	1.39e-38	134
TRINITY_DN1025_c1_g1.p1	sp|P10978|POLX_TOBAC	35.6	803	472	17	3	781	544	1325	7.07e-141	451
TRINITY_DN1025_c1_g1.p1	sp|Q9ZT94|POLR2_ARATH	33.3	528	334	9	248	768	914	1430	5.39e-80	284
TRINITY_DN1025_c1_g1.p1	sp|Q94HW2|POLR1_ARATH	33.8	506	324	8	283	781	959	1460	1.01e-79	283
TRINITY_DN102645_c0_g1.p1	sp|D6WMZ8|ESTJ_TRICA	36.8	247	144	5	10	247	278	521	9.75e-44	158
TRINITY_DN1026_c0_g1.p1	sp|Q58DS9|RAB5C_BOVIN	81.3	214	39	1	1	213	1	214	6.64e-119	339
TRINITY_DN1026_c0_g1.p1	sp|P35278|RAB5C_MOUSE	80.8	214	40	1	1	213	1	214	5.44e-118	337
TRINITY_DN1026_c0_g1.p1	sp|P51148|RAB5C_HUMAN	80.4	214	41	1	1	213	1	214	7.73e-118	337
TRINITY_DN10273_c0_g2.p1	sp|Q9V5E1|PAL1_DROME	40.5	477	241	13	92	551	79	529	2.83e-104	327
TRINITY_DN10273_c0_g2.p1	sp|P10731|AMD_BOVIN	40.1	379	212	6	49	418	434	806	3.28e-82	279
TRINITY_DN10273_c0_g2.p1	sp|Q9W1L5|PAL2_DROME	43.0	321	156	10	109	419	101	404	1.82e-77	253
TRINITY_DN1027_c0_g2.p1	sp|A6QQ71|FKBP6_BOVIN	35.8	288	174	6	34	315	39	321	5.57e-36	137
TRINITY_DN1027_c0_g2.p1	sp|F6PHZ6|FKBP6_HORSE	37.3	287	171	6	34	315	29	311	1.21e-35	135
TRINITY_DN1027_c0_g2.p1	sp|O75344|FKBP6_HUMAN	35.0	286	179	5	34	315	40	322	4.14e-35	134
TRINITY_DN102929_c0_g1.p1	sp|Q8IYD8|FANCM_HUMAN	47.7	111	49	3	62	164	439	548	5.37e-25	103
TRINITY_DN102929_c0_g1.p1	sp|Q8BGE5|FANCM_MOUSE	46.8	111	50	3	62	164	424	533	4.68e-24	100
TRINITY_DN102929_c0_g1.p1	sp|A0A1D5PRR9|FANCM_CHICK	34.8	184	98	7	2	164	365	547	1.61e-23	99.4
TRINITY_DN10293_c0_g1.p1	sp|P0C0R5|PI3R4_RAT	72.1	136	38	0	1	136	536	671	9.97e-61	204
TRINITY_DN10293_c0_g1.p1	sp|Q8VD65|PI3R4_MOUSE	71.3	136	39	0	1	136	536	671	4.70e-60	202
TRINITY_DN10293_c0_g1.p1	sp|Q99570|PI3R4_HUMAN	71.3	136	39	0	1	136	536	671	1.19e-59	201
TRINITY_DN10297_c0_g3.p1	sp|Q9D3B1|HACD2_MOUSE	45.1	226	121	2	7	232	30	252	5.02e-57	184
TRINITY_DN10297_c0_g3.p1	sp|Q2KIP8|HACD2_BOVIN	45.2	219	119	1	14	232	35	252	2.28e-55	180
TRINITY_DN10297_c0_g3.p1	sp|Q6Y1H2|HACD2_HUMAN	45.2	217	118	1	16	232	37	252	3.22e-55	180
TRINITY_DN10297_c1_g1.p1	sp|B4NY70|PESC_DROYA	51.9	594	254	5	7	568	5	598	3.39e-194	561
TRINITY_DN10297_c1_g1.p1	sp|B4HW93|PESC_DROSE	52.8	595	240	8	7	565	5	594	9.32e-194	560
TRINITY_DN10297_c1_g1.p1	sp|B3N8H0|PESC_DROER	52.0	592	251	5	7	565	5	596	4.01e-193	559
TRINITY_DN102_c1_g1.p1	sp|Q9U639|HSP7D_MANSE	92.6	652	48	0	1	652	1	652	0.0	1129
TRINITY_DN102_c1_g1.p1	sp|P19120|HSP7C_BOVIN	87.9	654	73	2	1	652	1	650	0.0	1088
TRINITY_DN102_c1_g1.p1	sp|A2Q0Z1|HSP7C_HORSE	87.3	654	73	2	1	652	1	646	0.0	1088
TRINITY_DN102_c2_g3.p2	sp|P11147|HSP7D_DROME	96.1	102	4	0	1	102	448	549	2.89e-58	192
TRINITY_DN102_c2_g3.p2	sp|Q9U639|HSP7D_MANSE	94.1	102	6	0	1	102	448	549	4.21e-57	189
TRINITY_DN102_c2_g3.p2	sp|P12795|HSP70_SCHJA	82.2	101	18	0	2	102	4	104	4.07e-53	167
TRINITY_DN1030_c0_g1.p1	sp|Q94521|DNAT_DROME	36.5	222	124	5	23	236	53	265	1.12e-40	143
TRINITY_DN103116_c0_g1.p1	sp|Q7Z2Z2|EFL1_HUMAN	59.8	122	48	1	1	122	227	347	1.06e-46	163
TRINITY_DN103116_c0_g1.p1	sp|Q8C0D5|EFL1_MOUSE	59.8	122	48	1	1	122	227	347	9.34e-46	160
TRINITY_DN103116_c0_g1.p1	sp|O74945|RIA1_SCHPO	46.8	124	64	1	1	122	212	335	3.80e-32	122
TRINITY_DN1031_c0_g1.p1	sp|Q8BFQ8|GALD1_MOUSE	55.0	40	18	0	19	58	8	47	5.38e-07	49.7
TRINITY_DN1031_c0_g1.p1	sp|Q29RZ1|GALD1_BOVIN	55.0	40	18	0	19	58	8	47	7.42e-07	49.3
TRINITY_DN1031_c0_g1.p1	sp|Q8NB37|GALD1_HUMAN	50.0	40	20	0	19	58	8	47	3.67e-06	47.4
TRINITY_DN10329_c0_g2.p1	sp|Q96KP4|CNDP2_HUMAN	63.2	375	137	1	6	380	3	376	2.41e-174	497
TRINITY_DN10329_c0_g2.p1	sp|Q5R432|CNDP2_PONAB	62.7	375	139	1	6	380	3	376	1.38e-173	495
TRINITY_DN10329_c0_g2.p1	sp|Q3ZC84|CNDP2_BOVIN	62.4	375	140	1	6	380	3	376	1.96e-173	494
TRINITY_DN10329_c0_g3.p1	sp|C3YWU0|FUCO_BRAFL	58.2	402	166	2	38	437	17	418	2.61e-189	537
TRINITY_DN10329_c0_g3.p1	sp|Q9BTY2|FUCO2_HUMAN	56.8	407	172	3	38	440	33	439	1.90e-181	518
TRINITY_DN10329_c0_g3.p1	sp|Q99KR8|FUCO2_MOUSE	55.5	427	179	5	5	427	1	420	1.25e-180	515
TRINITY_DN103331_c0_g1.p2	sp|P02833|ANTP_DROME	78.3	60	6	2	49	101	267	326	9.28e-21	87.8
TRINITY_DN103331_c0_g1.p2	sp|Q24645|ANTP_DROSU	78.3	60	6	2	49	101	283	342	1.04e-20	87.8
TRINITY_DN103331_c0_g1.p2	sp|P18864|HXB7_RAT	87.8	41	4	1	62	101	126	166	3.36e-15	70.9
TRINITY_DN103380_c0_g1.p1	sp|E9PXF8|MTMRD_MOUSE	61.3	80	30	1	34	113	115	193	9.87e-25	100
TRINITY_DN103380_c0_g1.p1	sp|Q6NTN5|MTMRD_XENLA	62.5	80	29	1	34	113	114	192	9.87e-25	100
TRINITY_DN103380_c0_g1.p1	sp|Q86WG5|MTMRD_HUMAN	60.0	80	31	1	34	113	115	193	1.18e-23	97.4
TRINITY_DN10339_c0_g1.p1	sp|Q5ZLT0|XPO7_CHICK	74.7	578	134	5	1	575	519	1087	2.45e-299	845
TRINITY_DN10339_c0_g1.p1	sp|Q9UIA9|XPO7_HUMAN	74.7	578	134	5	1	575	519	1087	3.47e-299	845
TRINITY_DN10339_c0_g1.p1	sp|Q5R9G4|XPO7_PONAB	74.4	578	136	5	1	575	519	1087	3.97e-298	842
TRINITY_DN1033_c2_g2.p1	sp|Q95SX7|RTBS_DROME	30.4	362	229	8	66	412	441	794	6.61e-38	149
TRINITY_DN103409_c0_g1.p1	sp|Q2LE78|BTBD6_XENLA	40.9	93	54	1	23	115	128	219	1.25e-16	79.0
TRINITY_DN103409_c0_g1.p1	sp|Q96KE9|BTBD6_HUMAN	39.8	93	55	1	23	115	137	228	3.17e-16	77.8
TRINITY_DN103409_c0_g1.p1	sp|Q5TZE1|BTB6B_DANRE	38.7	93	56	1	23	115	81	172	4.15e-16	77.4
TRINITY_DN10344_c0_g1.p1	sp|E9Q236|MRP4_MOUSE	45.4	575	291	6	1	562	548	1112	5.60e-146	456
TRINITY_DN10344_c0_g1.p1	sp|F1M3J4|MRP4_RAT	45.9	575	288	7	1	562	548	1112	2.14e-145	455
TRINITY_DN10344_c0_g1.p1	sp|O15439|MRP4_HUMAN	44.7	575	295	5	1	562	548	1112	4.37e-144	451
TRINITY_DN103464_c0_g1.p1	sp|P04323|POL3_DROME	38.5	182	111	1	2	182	345	526	1.78e-35	134
TRINITY_DN103464_c0_g1.p1	sp|P20825|POL2_DROME	38.5	182	111	1	2	182	344	525	9.89e-34	129
TRINITY_DN103464_c0_g1.p1	sp|O92815|POL_WDSV	34.0	156	101	1	21	174	926	1081	2.18e-21	94.4
TRINITY_DN1034_c1_g1.p1	sp|Q9CWP6|MSPD2_MOUSE	37.5	240	147	1	3	242	7	243	1.46e-53	185
TRINITY_DN1034_c1_g1.p1	sp|Q8NHP6|MSPD2_HUMAN	35.8	240	151	1	3	242	7	243	4.34e-51	179
TRINITY_DN103589_c0_g1.p1	sp|Q5JS54|PSMG4_HUMAN	38.6	114	65	3	22	132	12	123	3.30e-20	82.8
TRINITY_DN103589_c0_g1.p1	sp|P0C7N9|PSMG4_MOUSE	36.8	114	67	3	22	132	12	123	1.49e-18	78.6
TRINITY_DN10359_c0_g1.p2	sp|P08570|RLA1_DROME	83.3	72	12	0	1	72	1	72	1.31e-37	125
TRINITY_DN10359_c0_g1.p2	sp|P91913|RLA1_CAEEL	76.4	72	17	0	1	72	1	72	6.57e-33	114
TRINITY_DN10359_c0_g1.p2	sp|O01359|RLA1_OSCTI	66.7	114	36	1	1	114	1	112	5.52e-32	111
TRINITY_DN1035_c0_g1.p1	sp|Q8MZR6|HYEP1_CTEFE	55.9	454	195	4	1	453	1	450	5.75e-185	526
TRINITY_DN1035_c0_g1.p1	sp|Q8MZR5|HYEP2_CTEFE	54.1	429	194	3	22	449	20	446	1.08e-170	490
TRINITY_DN1035_c0_g1.p1	sp|Q6U6J0|HYEP_BOMMO	50.7	432	210	3	24	453	23	453	2.02e-157	456
TRINITY_DN10362_c0_g1.p1	sp|Q9VW47|MED12_DROME	53.5	1185	440	27	4	1131	779	1909	0.0	1116
TRINITY_DN10362_c0_g1.p1	sp|Q86YW9|MD12L_HUMAN	50.3	1089	431	25	56	1095	703	1730	1.43e-308	939
TRINITY_DN10362_c0_g1.p1	sp|Q8BQM9|MD12L_MOUSE	50.1	1093	432	25	56	1096	703	1734	8.90e-305	929
TRINITY_DN10366_c0_g1.p1	sp|Q5E9F9|PRS7_BOVIN	93.1	434	29	1	1	434	1	433	5.87e-298	810
TRINITY_DN10366_c0_g1.p1	sp|P35998|PRS7_HUMAN	93.1	434	29	1	1	434	1	433	5.87e-298	810
TRINITY_DN10366_c0_g1.p1	sp|Q4R4R0|PRS7_MACFA	93.1	434	29	1	1	434	1	433	5.87e-298	810
TRINITY_DN1036_c0_g1.p1	sp|P48601|PRS4_DROME	97.5	394	10	0	1	394	46	439	8.31e-273	745
TRINITY_DN1036_c0_g1.p1	sp|P62191|PRS4_HUMAN	93.6	393	25	0	2	394	48	440	2.80e-262	719
TRINITY_DN1036_c0_g1.p1	sp|P62192|PRS4_MOUSE	93.6	393	25	0	2	394	48	440	2.80e-262	719
TRINITY_DN10371_c0_g6.p1	sp|P51464|ARLY_LITCT	59.9	454	182	0	26	479	7	460	1.25e-199	565
TRINITY_DN10371_c0_g6.p1	sp|P04424|ARLY_HUMAN	58.6	454	188	0	21	474	2	455	1.73e-196	557
TRINITY_DN10371_c0_g6.p1	sp|Q60HH3|ARLY_MACFA	58.8	454	187	0	21	474	2	455	1.41e-195	555
TRINITY_DN10371_c0_g7.p1	sp|Q9VUA0|GPTC1_DROME	37.8	638	262	18	3	533	2	611	2.93e-103	336
TRINITY_DN10371_c0_g7.p1	sp|Q9BRR8|GPTC1_HUMAN	37.6	636	286	18	2	536	6	631	8.31e-100	326
TRINITY_DN10371_c0_g7.p1	sp|Q24K12|GPTC1_BOVIN	37.0	640	284	19	2	536	6	631	1.62e-99	325
TRINITY_DN103797_c0_g1.p1	sp|P09523|POL_FMVD	36.6	71	41	1	7	73	596	666	3.28e-08	54.3
TRINITY_DN103813_c0_g1.p1	sp|Q9BXW6|OSBL1_HUMAN	52.6	38	18	0	62	99	827	864	8.71e-07	48.9
TRINITY_DN103813_c0_g1.p1	sp|Q91XL9|OSBL1_MOUSE	50.0	38	19	0	62	99	827	864	3.03e-06	47.4
TRINITY_DN103813_c0_g1.p1	sp|Q8K4M9|OSBL1_RAT	50.0	38	19	0	62	99	827	864	5.64e-06	46.6
TRINITY_DN1038_c0_g1.p1	sp|P82147|L2EFL_DROME	38.7	119	62	4	84	193	53	169	1.51e-15	74.3
TRINITY_DN1038_c0_g1.p1	sp|Q00649|HSPB1_CHICK	45.5	88	44	3	108	191	94	181	3.43e-13	68.2
TRINITY_DN1038_c0_g1.p1	sp|O13224|HSPB1_POELU	48.9	88	41	3	108	191	103	190	5.46e-13	67.8
TRINITY_DN1039_c0_g1.p1	sp|Q8MR62|VIAF1_DROME	57.5	181	77	0	1	181	59	239	1.56e-71	219
TRINITY_DN1039_c0_g1.p1	sp|Q4KLJ8|PDCL3_RAT	56.3	176	74	1	2	174	50	225	2.07e-64	201
TRINITY_DN1039_c0_g1.p1	sp|Q6P268|PDCL3_DANRE	53.9	178	79	1	2	176	47	224	4.03e-64	200
TRINITY_DN10400_c0_g2.p1	sp|Q9HCI6|K1586_HUMAN	39.0	146	87	1	1	146	299	442	5.43e-29	115
TRINITY_DN10410_c1_g1.p1	sp|O46040|MSTAA_DROME	30.6	252	160	8	73	316	202	446	1.17e-24	108
TRINITY_DN10417_c0_g1.p1	sp|Q8IZ73|RUSD2_HUMAN	58.7	303	124	1	129	430	123	425	1.12e-129	389
TRINITY_DN10417_c0_g1.p1	sp|Q149F1|RUSD2_MOUSE	57.4	305	129	1	129	432	136	440	2.02e-129	389
TRINITY_DN10417_c0_g1.p1	sp|Q09709|YA32_SCHPO	45.3	287	153	3	143	427	20	304	6.35e-83	264
TRINITY_DN104184_c0_g1.p1	sp|A0AVF1|IFT56_HUMAN	82.6	132	23	0	1	132	268	399	4.83e-73	230
TRINITY_DN104184_c0_g1.p1	sp|Q4R7Z9|IFT56_MACFA	82.6	132	23	0	1	132	268	399	4.83e-73	230
TRINITY_DN104184_c0_g1.p1	sp|Q8BS45|IFT56_MOUSE	82.6	132	23	0	1	132	268	399	4.83e-73	230
TRINITY_DN1041_c1_g1.p1	sp|Q3KRF3|CA131_RAT	39.8	108	56	4	18	117	111	217	4.37e-09	57.4
TRINITY_DN1041_c1_g1.p1	sp|Q8CIL4|CA131_MOUSE	43.5	62	35	0	42	103	140	201	6.27e-07	51.2
TRINITY_DN10421_c0_g1.p1	sp|P04146|COPIA_DROME	36.3	518	313	7	71	579	891	1400	2.39e-99	332
TRINITY_DN10421_c0_g1.p1	sp|Q94HW2|POLR1_ARATH	33.0	528	332	12	60	579	947	1460	3.26e-78	273
TRINITY_DN10421_c0_g1.p1	sp|Q9ZT94|POLR2_ARATH	32.9	502	320	10	86	579	951	1443	2.74e-77	270
TRINITY_DN10430_c0_g1.p1	sp|P04323|POL3_DROME	36.0	247	153	2	17	262	364	606	2.30e-44	163
TRINITY_DN10430_c0_g1.p1	sp|P20825|POL2_DROME	35.3	249	154	4	17	262	363	607	1.08e-41	155
TRINITY_DN10430_c0_g1.p1	sp|P10401|POLY_DROME	32.4	256	156	4	2	244	324	575	3.72e-37	142
TRINITY_DN1043_c0_g1.p1	sp|Q24799|MYPH_ECHGR	56.0	159	68	2	4	160	22	180	8.43e-55	174
TRINITY_DN1043_c0_g1.p1	sp|P14318|MP20_DROME	53.3	152	70	1	4	154	15	166	1.41e-54	173
TRINITY_DN1043_c0_g1.p1	sp|Q32L92|CNN3_BOVIN	39.8	161	96	1	9	169	29	188	5.11e-34	125
TRINITY_DN104414_c0_g1.p1	sp|P41823|SY65_APLCA	48.8	127	63	2	2	127	236	361	4.36e-32	120
TRINITY_DN104414_c0_g1.p1	sp|P34693|SYT1_CAEEL	46.9	128	66	2	1	127	241	367	1.37e-31	119
TRINITY_DN104414_c0_g1.p1	sp|O00445|SYT5_HUMAN	45.3	128	64	3	2	127	191	314	6.94e-31	116
TRINITY_DN10442_c0_g1.p1	sp|Q64343|ABCG1_MOUSE	46.6	429	195	5	15	439	59	457	4.96e-117	360
TRINITY_DN10442_c0_g1.p1	sp|D3ZCM3|ABCG4_RAT	49.3	412	174	5	31	439	59	438	1.79e-116	358
TRINITY_DN10442_c0_g1.p1	sp|Q91WA9|ABCG4_MOUSE	48.8	412	176	5	31	439	59	438	3.55e-115	355
TRINITY_DN10448_c0_g1.p1	sp|Q497V6|BAHD1_MOUSE	50.8	193	89	3	294	481	580	771	1.54e-50	187
TRINITY_DN10448_c0_g1.p1	sp|Q8TBE0|BAHD1_HUMAN	50.8	193	89	3	294	481	588	779	1.65e-50	187
TRINITY_DN104497_c0_g1.p1	sp|O15439|MRP4_HUMAN	45.6	57	31	0	4	60	339	395	6.63e-07	49.7
TRINITY_DN1044_c0_g2.p1	sp|Q9VI75|PICAL_DROME	78.1	430	61	7	5	418	3	415	4.47e-215	612
TRINITY_DN1044_c0_g2.p1	sp|Q7M6Y3|PICAL_MOUSE	45.0	727	263	25	5	669	1	652	3.91e-156	468
TRINITY_DN1044_c0_g2.p1	sp|Q13492|PICAL_HUMAN	44.3	723	266	23	5	669	1	644	1.92e-154	464
TRINITY_DN1045_c0_g1.p1	sp|Q6DGP4|NFI1L_DANRE	38.4	216	104	5	12	217	14	210	4.80e-33	121
TRINITY_DN1045_c0_g1.p1	sp|Q8R0W6|NFIP1_MOUSE	38.5	200	97	6	26	217	40	221	3.89e-31	116
TRINITY_DN1045_c0_g1.p1	sp|Q4V786|NFIP1_XENTR	37.0	216	109	7	11	217	14	211	5.99e-31	115
TRINITY_DN1046_c1_g1.p1	sp|Q08999|RBL2_HUMAN	36.6	563	272	15	1	486	582	1136	8.36e-85	286
TRINITY_DN1046_c1_g1.p1	sp|Q64700|RBL2_MOUSE	37.3	569	265	17	1	489	579	1135	1.11e-84	286
TRINITY_DN1046_c1_g1.p1	sp|O55081|RBL2_RAT	37.2	567	262	18	1	486	579	1132	1.80e-81	277
TRINITY_DN1046_c4_g2.p1	sp|Q9VLS1|KPBB_DROME	68.9	1110	302	8	1	1095	12	1093	0.0	1518
TRINITY_DN1046_c4_g2.p1	sp|P12798|KPBB_RABIT	49.1	1093	519	12	17	1095	24	1093	0.0	1005
TRINITY_DN1046_c4_g2.p1	sp|Q93100|KPBB_HUMAN	48.8	1109	532	12	1	1095	7	1093	0.0	1003
TRINITY_DN1046_c4_g3.p1	sp|Q6AZ28|PIAS2_RAT	44.6	258	108	5	2	250	255	486	1.76e-59	202
TRINITY_DN1046_c4_g3.p1	sp|Q9Y6X2|PIAS3_HUMAN	53.3	182	82	1	1	182	235	413	3.33e-59	202
TRINITY_DN1046_c4_g3.p1	sp|O54714|PIAS3_MOUSE	53.3	182	82	1	1	182	235	413	3.33e-59	202
TRINITY_DN1047_c0_g1.p1	sp|Q2YDI3|YPEL2_BOVIN	95.7	115	5	0	38	152	5	119	4.86e-81	237
TRINITY_DN1047_c0_g1.p1	sp|Q65Z58|YPEL2_CHLAE	95.7	115	5	0	38	152	5	119	4.86e-81	237
TRINITY_DN1047_c0_g1.p1	sp|Q96QA6|YPEL2_HUMAN	95.7	115	5	0	38	152	5	119	4.86e-81	237
TRINITY_DN104905_c0_g1.p1	sp|P16621|LAR_DROME	72.4	105	29	0	2	106	437	541	1.10e-46	162
TRINITY_DN104905_c0_g1.p1	sp|Q13332|PTPRS_HUMAN	58.3	103	43	0	1	103	446	548	2.16e-32	122
TRINITY_DN104905_c0_g1.p1	sp|F1NWE3|PTPRS_CHICK	57.3	103	44	0	1	103	436	538	2.93e-32	121
TRINITY_DN10491_c0_g2.p1	sp|Q91W63|NRK1_MOUSE	37.4	190	105	2	4	182	5	191	3.15e-40	138
TRINITY_DN10491_c0_g2.p1	sp|Q6AY91|NRK1_RAT	37.4	190	105	2	4	182	5	191	8.92e-40	137
TRINITY_DN10491_c0_g2.p1	sp|Q9NPI5|NRK2_HUMAN	35.8	193	107	3	1	179	1	190	3.30e-36	129
TRINITY_DN10491_c0_g3.p1	sp|O60870|KIN17_HUMAN	52.2	402	167	3	1	387	1	392	2.24e-138	403
TRINITY_DN10491_c0_g3.p1	sp|Q8K339|KIN17_MOUSE	52.7	391	180	2	1	387	1	390	9.71e-137	399
TRINITY_DN10491_c0_g3.p1	sp|Q9ZVU5|KIN17_ARATH	47.1	412	191	5	1	387	1	410	4.50e-122	362
TRINITY_DN104935_c0_g1.p1	sp|Q9BSJ2|GCP2_HUMAN	56.2	169	71	2	1	167	482	649	1.37e-55	190
TRINITY_DN104935_c0_g1.p1	sp|Q5R5J6|GCP2_PONAB	56.2	169	71	2	1	167	482	649	1.37e-55	190
TRINITY_DN104935_c0_g1.p1	sp|Q921G8|GCP2_MOUSE	56.2	169	71	2	1	167	482	649	1.29e-54	187
TRINITY_DN10493_c0_g2.p1	sp|Q8CDU6|HECD2_MOUSE	62.3	106	39	1	1	106	507	611	1.51e-35	130
TRINITY_DN10493_c0_g2.p1	sp|Q5RD78|HECD2_PONAB	58.5	106	43	1	1	106	509	613	3.04e-33	124
TRINITY_DN10493_c0_g2.p1	sp|Q5U5R9|HECD2_HUMAN	57.5	106	44	1	1	106	509	613	7.75e-33	123
TRINITY_DN10496_c0_g1.p1	sp|P23023|DSX_DROME	89.1	64	7	0	53	116	35	98	1.00e-30	118
TRINITY_DN10496_c0_g1.p1	sp|Q71MM5|DMRT1_DANRE	61.9	63	24	0	54	116	14	76	1.14e-17	79.7
TRINITY_DN10496_c0_g1.p1	sp|J7FCF0|DMR3T_HORSE	63.6	66	20	1	53	114	16	81	1.23e-17	80.1
TRINITY_DN10499_c0_g2.p1	sp|B1H1N7|AUP1_XENLA	36.2	389	237	6	5	391	5	384	1.04e-63	212
TRINITY_DN10499_c0_g2.p1	sp|A9ULG4|AUP1_XENTR	34.9	392	242	6	5	391	5	388	1.04e-60	204
TRINITY_DN10499_c0_g2.p1	sp|P70295|AUP1_MOUSE	35.2	401	236	7	8	391	11	404	1.75e-60	204
TRINITY_DN1049_c0_g1.p1	sp|P31007|DLG1_DROME	79.3	483	83	3	61	541	503	970	6.23e-267	757
TRINITY_DN1049_c0_g1.p1	sp|Q15700|DLG2_HUMAN	69.7	485	113	4	60	541	417	870	1.43e-228	656
TRINITY_DN1049_c0_g1.p1	sp|Q5PYH7|DLG2_DANRE	70.1	492	105	5	61	541	421	881	5.74e-228	655
TRINITY_DN104_c0_g1.p1	sp|Q9NX55|HYPK_HUMAN	62.1	103	39	0	20	122	19	121	1.09e-35	121
TRINITY_DN104_c0_g1.p1	sp|Q2PFU1|HYPK_MACFA	62.1	103	39	0	20	122	19	121	1.09e-35	121
TRINITY_DN104_c0_g1.p1	sp|Q9CR41|HYPK_MOUSE	62.1	103	39	0	20	122	19	121	1.09e-35	121
TRINITY_DN105020_c0_g1.p1	sp|Q95SX7|RTBS_DROME	48.9	47	18	1	26	66	640	686	1.96e-04	42.4
TRINITY_DN105097_c0_g1.p1	sp|Q1HQU2|RL5_AEDAE	100	124	0	0	1	124	174	297	1.97e-81	243
TRINITY_DN105097_c0_g1.p1	sp|Q9W5R8|RL5_DROME	70.9	127	33	2	1	124	174	299	2.87e-53	172
TRINITY_DN105097_c0_g1.p1	sp|O76190|RL5_BOMMO	63.5	126	44	1	1	124	174	299	1.19e-46	155
TRINITY_DN10513_c0_g1.p1	sp|Q00944|FAK1_CHICK	46.9	968	445	16	5	935	83	1018	1.75e-267	778
TRINITY_DN10513_c0_g1.p1	sp|O35346|FAK1_RAT	46.3	955	472	11	5	935	83	1020	7.56e-264	769
TRINITY_DN10513_c0_g1.p1	sp|P34152|FAK1_MOUSE	46.0	951	478	10	5	935	83	1017	4.38e-262	764
TRINITY_DN1051_c0_g1.p1	sp|P20825|POL2_DROME	32.3	532	348	6	226	752	174	698	1.12e-79	281
TRINITY_DN1051_c0_g1.p1	sp|P04323|POL3_DROME	37.2	414	252	4	279	688	227	636	1.88e-78	278
TRINITY_DN1051_c0_g1.p1	sp|Q8I7P9|POL5_DROME	32.5	539	339	8	160	676	20	555	2.90e-76	271
TRINITY_DN105203_c0_g1.p1	sp|Q5U4C9|DYRK2_MOUSE	87.8	115	14	0	1	115	379	493	1.49e-65	211
TRINITY_DN105203_c0_g1.p1	sp|Q92630|DYRK2_HUMAN	87.8	115	14	0	1	115	381	495	1.55e-65	211
TRINITY_DN105203_c0_g1.p1	sp|Q5ZIU3|DYRK2_CHICK	85.2	115	17	0	1	115	306	420	2.11e-64	206
TRINITY_DN10523_c0_g1.p1	sp|P07943|ALDR_RAT	56.4	250	107	1	9	256	5	254	4.25e-101	301
TRINITY_DN10523_c0_g1.p1	sp|P45376|ALDR_MOUSE	56.0	250	108	1	9	256	5	254	1.71e-100	300
TRINITY_DN10523_c0_g1.p1	sp|P16116|ALDR_BOVIN	56.3	245	105	1	14	256	9	253	1.35e-99	297
TRINITY_DN10525_c0_g1.p1	sp|Q96K80|ZC3HA_HUMAN	39.2	273	138	8	14	283	33	280	4.82e-51	181
TRINITY_DN10525_c0_g1.p1	sp|Q8R205|ZC3HA_MOUSE	40.3	268	131	8	20	283	39	281	9.61e-51	180
TRINITY_DN105272_c0_g1.p1	sp|P55199|ELL_HUMAN	48.7	76	36	1	12	87	498	570	3.20e-14	70.1
TRINITY_DN105272_c0_g1.p1	sp|O08856|ELL_MOUSE	48.5	68	35	0	20	87	484	551	1.51e-13	68.2
TRINITY_DN105272_c0_g1.p1	sp|Q3UKU1|ELL2_MOUSE	48.4	64	30	1	22	85	523	583	2.36e-09	56.2
TRINITY_DN10527_c0_g1.p1	sp|P04323|POL3_DROME	32.3	223	133	2	2	224	337	541	1.33e-31	125
TRINITY_DN10527_c0_g1.p1	sp|P10394|POL4_DROME	30.6	222	139	1	2	223	445	651	5.37e-26	109
TRINITY_DN10527_c0_g1.p1	sp|Q91DM0|POLG_PVCV1	30.5	131	84	4	17	144	1529	1655	1.10e-10	64.7
TRINITY_DN10527_c1_g1.p1	sp|P04323|POL3_DROME	40.6	219	125	3	10	227	364	578	8.05e-46	166
TRINITY_DN10527_c1_g1.p1	sp|P20825|POL2_DROME	38.8	219	129	2	10	227	363	577	2.85e-43	158
TRINITY_DN10527_c1_g1.p1	sp|Q7LHG5|YI31B_YEAST	34.2	222	142	2	6	225	768	987	3.84e-32	126
TRINITY_DN10528_c0_g1.p1	sp|O44081|DKC1_DROME	76.2	332	79	0	1	332	104	435	1.66e-185	529
TRINITY_DN10528_c0_g1.p1	sp|O60832|DKC1_HUMAN	72.8	327	89	0	1	327	106	432	1.03e-175	504
TRINITY_DN10528_c0_g1.p1	sp|Q9ESX5|DKC1_MOUSE	73.8	320	84	0	1	320	106	425	4.98e-175	502
TRINITY_DN10538_c0_g1.p1	sp|Q91WR3|ASCC2_MOUSE	33.0	609	352	18	16	589	5	592	4.18e-81	274
TRINITY_DN10538_c0_g1.p1	sp|Q9H1I8|ASCC2_HUMAN	32.1	608	363	15	16	589	5	596	1.83e-80	272
TRINITY_DN10538_c1_g1.p1	sp|Q8N5T2|TBC19_HUMAN	45.5	508	239	9	29	508	24	521	2.05e-134	402
TRINITY_DN1054_c0_g1.p1	sp|Q9XZC8|SEM2A_SCHGR	74.9	677	166	3	62	738	25	697	0.0	1109
TRINITY_DN1054_c0_g1.p1	sp|Q24323|SEM2A_DROME	69.1	721	206	8	18	732	10	719	0.0	1060
TRINITY_DN1054_c0_g1.p1	sp|Q26473|SEM1A_SCHAM	40.2	518	248	21	62	560	47	521	1.44e-98	323
TRINITY_DN105638_c0_g1.p1	sp|Q32PY2|LIPH_RAT	42.8	152	81	2	5	151	131	281	1.26e-32	123
TRINITY_DN105638_c0_g1.p1	sp|Q8CIV3|LIPH_MOUSE	41.7	156	85	2	1	151	127	281	6.53e-32	121
TRINITY_DN105638_c0_g1.p1	sp|Q6XZB0|LIPI_HUMAN	40.4	156	87	3	1	151	132	286	3.67e-30	116
TRINITY_DN105684_c0_g1.p1	sp|D3ZG52|DNA2_RAT	46.7	169	88	2	1	168	683	850	4.99e-40	147
TRINITY_DN105684_c0_g1.p1	sp|E1BMP7|DNA2_BOVIN	45.6	169	90	2	1	168	683	850	1.26e-39	146
TRINITY_DN105684_c0_g1.p1	sp|Q6ZQJ5|DNA2_MOUSE	45.6	169	90	2	1	168	684	851	2.35e-39	145
TRINITY_DN105692_c0_g1.p1	sp|A1L0Y2|NEUL4_XENTR	54.7	86	39	0	1	86	1124	1209	6.01e-27	107
TRINITY_DN105692_c0_g1.p1	sp|Q96JN8|NEUL4_HUMAN	50.0	86	43	0	1	86	1207	1292	3.59e-23	96.7
TRINITY_DN105692_c0_g1.p1	sp|Q5NCX5|NEUL4_MOUSE	48.8	86	44	0	1	86	1208	1293	4.89e-23	96.3
TRINITY_DN1056_c0_g1.p1	sp|P00040|CYC_SCHGR	83.5	109	17	1	1	109	1	108	1.06e-66	199
TRINITY_DN1056_c0_g1.p1	sp|P12831|CYC_SARPE	84.4	109	16	1	1	109	1	108	2.14e-66	198
TRINITY_DN1056_c0_g1.p1	sp|P84030|CYC2_CERCA	85.3	109	15	1	1	109	1	108	4.32e-66	197
TRINITY_DN10576_c0_g1.p1	sp|Q29S00|OSCP1_BOVIN	57.9	183	75	2	3	183	2	184	3.36e-65	207
TRINITY_DN10576_c0_g1.p1	sp|Q4QQS3|OSCP1_RAT	56.8	183	77	2	3	183	2	184	9.48e-65	206
TRINITY_DN10576_c0_g1.p1	sp|Q8BHW2|OSCP1_MOUSE	56.3	183	78	2	3	183	2	184	1.89e-64	206
TRINITY_DN10578_c0_g2.p1	sp|Q8IR45|BORC8_DROME	58.7	104	43	0	8	111	6	109	4.89e-38	129
TRINITY_DN10578_c0_g2.p1	sp|A3KQI3|BORC8_DANRE	45.7	105	57	0	6	110	3	107	7.39e-28	101
TRINITY_DN10578_c0_g2.p1	sp|Q4S3C1|BORC8_TETNG	41.9	105	61	0	6	110	3	107	3.33e-25	94.7
TRINITY_DN1057_c0_g1.p1	sp|O96790|DPGN_DIPMA	58.1	43	17	1	30	72	246	287	2.57e-10	58.9
TRINITY_DN1057_c0_g1.p1	sp|P09656|ISK1L_RAT	56.1	41	18	0	32	72	39	79	8.83e-10	53.9
TRINITY_DN1057_c0_g1.p1	sp|P0DKM7|TU91_LOPOL	45.2	62	31	2	13	72	10	70	8.06e-09	51.2
TRINITY_DN105815_c0_g1.p1	sp|P12370|KAPC1_DROME	96.3	162	6	0	1	162	192	353	1.59e-113	328
TRINITY_DN105815_c0_g1.p1	sp|P00517|KAPCA_BOVIN	88.3	162	19	0	1	162	190	351	2.51e-107	313
TRINITY_DN105815_c0_g1.p1	sp|P17612|KAPCA_HUMAN	88.3	162	19	0	1	162	190	351	2.51e-107	313
TRINITY_DN10590_c0_g2.p1	sp|A1L2I9|T214B_XENLA	34.2	266	167	5	28	287	191	454	7.82e-40	150
TRINITY_DN10594_c0_g1.p1	sp|Q7Z769|S35E3_HUMAN	60.3	131	50	1	1	129	171	301	8.11e-48	160
TRINITY_DN10594_c0_g1.p1	sp|A4IFK2|S35E3_BOVIN	58.4	137	55	1	1	135	171	307	1.62e-47	159
TRINITY_DN10594_c0_g1.p1	sp|Q1JQ66|S35E3_DANRE	58.4	137	55	1	1	135	171	307	6.42e-47	157
TRINITY_DN105_c0_g1.p1	sp|Q964R1|CP6J1_BLAGE	40.9	513	271	4	5	516	4	485	7.58e-135	403
TRINITY_DN105_c0_g1.p1	sp|Q964R0|CP6K1_BLAGE	38.4	523	309	5	9	531	9	518	4.07e-129	389
TRINITY_DN105_c0_g1.p1	sp|Q964T2|CP9E2_BLAGE	36.1	524	301	6	14	519	12	519	2.02e-100	316
TRINITY_DN10601_c0_g1.p1	sp|O77237|PELI_DROME	70.4	277	75	2	8	284	5	274	6.70e-128	382
TRINITY_DN10601_c0_g1.p1	sp|Q96FA3|PELI1_HUMAN	64.3	255	88	3	29	282	11	263	1.09e-107	330
TRINITY_DN10601_c0_g1.p1	sp|Q8C669|PELI1_MOUSE	64.3	255	88	3	29	282	11	263	1.09e-107	330
TRINITY_DN1060_c0_g4.p1	sp|P22412|DPEP1_PIG	49.2	380	168	6	63	439	22	379	2.76e-117	352
TRINITY_DN1060_c0_g4.p1	sp|P31430|DPEP1_RAT	49.1	377	165	6	67	439	26	379	4.04e-117	351
TRINITY_DN1060_c0_g4.p1	sp|P31428|DPEP1_MOUSE	49.3	373	170	6	67	439	26	379	4.19e-114	343
TRINITY_DN10619_c0_g1.p1	sp|Q9U1M2|TM120_DROME	70.6	235	68	1	1	234	95	329	4.04e-117	344
TRINITY_DN10619_c0_g1.p1	sp|A1L2R7|TACAN_XENLA	60.6	236	91	2	1	234	100	335	7.52e-93	280
TRINITY_DN10619_c0_g1.p1	sp|Q5FWV6|TACAN_XENTR	60.2	236	92	2	1	234	100	335	7.52e-93	280
TRINITY_DN1061_c0_g1.p1	sp|Q4N4N8|TXND_THEPA	38.9	149	89	2	128	275	35	182	2.47e-25	103
TRINITY_DN10627_c1_g1.p1	sp|Q08DJ7|AAR2_BOVIN	44.9	379	191	7	3	368	2	375	3.83e-99	302
TRINITY_DN10627_c1_g1.p1	sp|Q9D2V5|AAR2_MOUSE	43.9	378	196	5	3	368	2	375	4.34e-98	299
TRINITY_DN10627_c1_g1.p1	sp|Q9Y312|AAR2_HUMAN	43.9	378	196	7	3	368	2	375	2.79e-96	295
TRINITY_DN1063_c0_g1.p1	sp|Q5ZKU5|RAB14_CHICK	80.0	215	43	0	1	215	1	215	8.51e-122	347
TRINITY_DN1063_c0_g1.p1	sp|P61106|RAB14_HUMAN	80.0	215	43	0	1	215	1	215	8.51e-122	347
TRINITY_DN1063_c0_g1.p1	sp|Q91V41|RAB14_MOUSE	80.0	215	43	0	1	215	1	215	8.51e-122	347
TRINITY_DN10640_c0_g1.p1	sp|P50449|PAI1_NEOVI	34.7	118	70	3	4	116	200	315	1.82e-07	51.2
TRINITY_DN10640_c0_g1.p1	sp|Q1JPB0|ILEU_BOVIN	32.4	102	63	2	21	116	190	291	4.57e-07	50.1
TRINITY_DN10640_c0_g1.p1	sp|P80229|ILEU_PIG	31.3	96	60	2	27	116	197	292	1.16e-06	48.9
TRINITY_DN106460_c0_g1.p1	sp|Q9BTC0|DIDO1_HUMAN	54.4	68	29	1	33	100	265	330	2.21e-21	92.8
TRINITY_DN106460_c0_g1.p1	sp|Q8C9B9|DIDO1_MOUSE	55.7	61	27	0	33	93	262	322	3.01e-21	92.4
TRINITY_DN106460_c0_g1.p1	sp|O74508|SPP1_SCHPO	43.1	58	29	1	37	94	119	172	4.18e-14	71.6
TRINITY_DN10647_c0_g1.p1	sp|Q21279|TTL15_CAEEL	36.2	196	110	5	7	197	328	513	2.37e-31	122
TRINITY_DN1064_c0_g1.p1	sp|Q03958|PFD6_MOUSE	48.3	120	62	0	1	120	1	120	1.32e-26	99.0
TRINITY_DN1064_c0_g1.p1	sp|Q5TJE6|PFD6_CANLF	48.3	120	62	0	1	120	1	120	1.40e-26	99.0
TRINITY_DN1064_c0_g1.p1	sp|O15212|PFD6_HUMAN	48.3	120	62	0	1	120	1	120	1.40e-26	99.0
TRINITY_DN106536_c0_g1.p1	sp|Q3UQI9|MINY4_MOUSE	45.8	107	56	2	5	110	499	604	4.45e-20	87.0
TRINITY_DN106536_c0_g1.p1	sp|A1A4L4|MINY4_BOVIN	42.1	107	60	2	5	110	518	623	3.46e-18	81.6
TRINITY_DN106536_c0_g1.p1	sp|Q5RF72|MINY4_PONAB	41.1	107	61	2	5	110	512	617	2.69e-16	76.3
TRINITY_DN10654_c0_g1.p1	sp|Q7KRW1|TRC8_DROME	49.3	730	290	13	1	673	1	707	7.75e-221	639
TRINITY_DN10654_c0_g1.p1	sp|Q7TMV1|RN139_MOUSE	48.6	401	197	4	246	640	209	606	1.24e-128	398
TRINITY_DN10654_c0_g1.p1	sp|Q8WU17|RN139_HUMAN	49.5	400	189	4	246	634	209	606	3.40e-127	394
TRINITY_DN10656_c0_g1.p1	sp|P20825|POL2_DROME	46.3	361	179	4	2	361	277	623	1.77e-100	323
TRINITY_DN10656_c0_g1.p1	sp|P04323|POL3_DROME	45.4	361	182	4	2	361	278	624	4.72e-100	322
TRINITY_DN10656_c0_g1.p1	sp|Q8I7P9|POL5_DROME	45.4	372	181	4	2	361	194	555	7.84e-99	318
TRINITY_DN1065_c0_g1.p1	sp|Q9D0B6|PBDC1_MOUSE	54.4	158	71	1	1	157	1	158	1.64e-56	179
TRINITY_DN1065_c0_g1.p1	sp|Q9BVG4|PBDC1_HUMAN	52.6	156	74	0	2	157	3	158	2.72e-55	177
TRINITY_DN1065_c0_g1.p1	sp|O59727|YHX7_SCHPO	40.3	139	79	1	25	159	8	146	1.16e-32	116
TRINITY_DN10660_c0_g1.p1	sp|P19967|CYB5R_DROME	43.0	419	233	5	15	429	14	430	1.01e-112	341
TRINITY_DN10666_c0_g1.p1	sp|Q91V37|VATO_MOUSE	65.1	192	64	1	3	194	17	205	2.75e-78	235
TRINITY_DN10666_c0_g1.p1	sp|Q2TA24|VATO_BOVIN	65.1	192	64	1	3	194	17	205	5.54e-78	234
TRINITY_DN10666_c0_g1.p1	sp|Q99437|VATO_HUMAN	67.2	183	57	1	12	194	26	205	1.58e-77	233
TRINITY_DN10670_c2_g4.p1	sp|Q6ING7|FLAD1_XENLA	54.2	107	49	0	4	110	15	121	5.85e-32	120
TRINITY_DN10670_c2_g4.p1	sp|Q22017|FAD1_CAEEL	50.5	111	52	1	5	112	15	125	1.61e-28	110
TRINITY_DN10670_c2_g4.p1	sp|Q8R123|FAD1_MOUSE	52.6	95	45	0	4	98	16	110	4.74e-27	106
TRINITY_DN10670_c3_g1.p1	sp|Q9P5L0|CYB5_NEUCR	54.1	74	34	0	54	127	4	77	3.24e-24	94.0
TRINITY_DN10670_c3_g1.p1	sp|Q9HFV1|CYB5_RHIST	49.4	77	39	0	56	132	7	83	1.48e-23	92.0
TRINITY_DN10670_c3_g1.p1	sp|Q9USM6|CYB52_SCHPO	44.2	95	47	1	52	140	3	97	4.48e-22	88.2
TRINITY_DN106724_c0_g1.p1	sp|Q96RV3|PCX1_HUMAN	54.0	113	51	1	1	112	1706	1818	7.27e-35	129
TRINITY_DN106724_c0_g1.p1	sp|E9PSU6|PCX1_RAT	53.1	113	52	1	1	112	1708	1820	1.85e-34	128
TRINITY_DN106724_c0_g1.p1	sp|Q9QYC1|PCX1_MOUSE	53.1	113	52	1	1	112	1709	1821	2.52e-34	127
TRINITY_DN10675_c0_g1.p1	sp|Q9N290|A4GAT_GORGO	33.0	294	171	9	105	394	52	323	1.14e-42	155
TRINITY_DN10675_c0_g1.p1	sp|Q9NPC4|A4GAT_HUMAN	33.0	294	171	9	105	394	78	349	2.09e-42	155
TRINITY_DN10675_c0_g1.p1	sp|Q9N291|A4GAT_PANTR	33.0	294	171	9	105	394	78	349	2.09e-42	155
TRINITY_DN10676_c0_g2.p1	sp|Q08BY5|JMJD4_DANRE	48.9	372	180	4	23	385	29	399	3.00e-133	392
TRINITY_DN10676_c0_g2.p1	sp|Q5ZHV5|JMJD4_CHICK	51.0	363	168	4	32	385	40	401	6.64e-133	391
TRINITY_DN10676_c0_g2.p1	sp|Q9H9V9|JMJD4_HUMAN	51.0	347	164	4	32	376	87	429	1.94e-120	360
TRINITY_DN1067_c0_g1.p1	sp|Q9CQE8|RTRAF_MOUSE	50.6	247	118	2	1	247	1	243	8.36e-83	250
TRINITY_DN1067_c0_g1.p1	sp|Q9Y224|RTRAF_HUMAN	50.6	247	118	2	1	247	1	243	2.38e-82	249
TRINITY_DN1067_c0_g1.p1	sp|Q5R8I2|RTRAF_PONAB	50.6	247	118	2	1	247	1	243	2.38e-82	249
TRINITY_DN10698_c0_g1.p1	sp|Q92896|GSLG1_HUMAN	40.5	1074	603	17	51	1101	111	1171	4.37e-302	877
TRINITY_DN10698_c0_g1.p1	sp|Q61543|GSLG1_MOUSE	40.5	1074	603	17	51	1101	107	1167	8.66e-301	874
TRINITY_DN10698_c0_g1.p1	sp|Q9Z1E9|GSLG1_CRIGR	40.4	1074	604	17	51	1101	92	1152	1.52e-300	872
TRINITY_DN10698_c1_g1.p1	sp|Q09575|YRD6_CAEEL	37.6	250	152	4	14	261	437	684	1.09e-52	191
TRINITY_DN10698_c1_g1.p1	sp|Q7LHG5|YI31B_YEAST	31.9	354	225	5	14	359	615	960	1.08e-48	180
TRINITY_DN10698_c1_g1.p1	sp|Q99315|YG31B_YEAST	31.9	354	225	5	14	359	589	934	5.02e-48	178
TRINITY_DN1069_c0_g1.p1	sp|Q76MT4|ESF1_RAT	38.2	408	235	10	42	445	413	807	7.80e-63	221
TRINITY_DN1069_c0_g1.p1	sp|Q9H501|ESF1_HUMAN	38.9	396	225	7	42	432	421	804	5.91e-62	219
TRINITY_DN1069_c0_g1.p1	sp|Q3V1V3|ESF1_MOUSE	37.6	407	240	8	42	445	415	810	3.41e-55	200
TRINITY_DN106_c0_g1.p1	sp|P18091|ACTN_DROME	90.6	915	57	1	11	896	10	924	0.0	1643
TRINITY_DN106_c0_g1.p1	sp|Q7PKQ5|ACTN_ANOGA	88.3	915	80	2	9	896	8	922	0.0	1599
TRINITY_DN106_c0_g1.p1	sp|L7UZ85|ACTN_DERFA	84.0	884	138	2	14	896	4	885	0.0	1474
TRINITY_DN10700_c0_g2.p1	sp|Q5EE05|ABHD5_PIG	49.8	295	136	6	25	315	31	317	4.50e-97	295
TRINITY_DN10700_c0_g2.p1	sp|Q8TB40|ABHD4_HUMAN	44.3	318	166	6	1	315	1	310	8.19e-96	291
TRINITY_DN10700_c0_g2.p1	sp|Q8VD66|ABHD4_MOUSE	45.6	294	150	5	25	315	24	310	1.16e-95	291
TRINITY_DN10701_c0_g1.p1	sp|Q2NL05|KIF2A_BOVIN	60.4	346	126	4	1	337	314	657	2.40e-123	372
TRINITY_DN10701_c0_g1.p1	sp|O00139|KIF2A_HUMAN	60.4	346	126	4	1	337	360	703	8.39e-123	372
TRINITY_DN10701_c0_g1.p1	sp|Q9WV63|KIF2A_RAT	60.4	346	126	4	1	337	359	702	1.63e-122	371
TRINITY_DN10707_c0_g2.p1	sp|Q9W6H5|UBC9A_DANRE	86.3	153	21	0	1	153	1	153	2.19e-101	290
TRINITY_DN10707_c0_g2.p1	sp|P63283|UBC9_CHICK	84.6	156	24	0	1	156	1	156	6.28e-101	289
TRINITY_DN10707_c0_g2.p1	sp|P63279|UBC9_HUMAN	84.6	156	24	0	1	156	1	156	6.28e-101	289
TRINITY_DN10708_c0_g1.p1	sp|Q86UP9|LHPL3_HUMAN	51.7	205	95	1	9	213	20	220	3.85e-66	209
TRINITY_DN10708_c0_g1.p1	sp|Q7Z7J7|LHPL4_HUMAN	48.8	211	105	1	9	219	6	213	4.94e-64	204
TRINITY_DN10708_c0_g1.p1	sp|Q9CTN8|LHPL3_MOUSE	50.7	205	97	1	9	213	6	206	6.40e-64	203
TRINITY_DN10713_c0_g1.p1	sp|Q8CG47|SMC4_MOUSE	47.9	1206	620	6	42	1244	78	1278	6.21e-261	788
TRINITY_DN10713_c0_g1.p1	sp|Q9ERA5|SMC4_MICAR	47.6	1206	624	6	42	1244	35	1235	9.58e-261	786
TRINITY_DN10713_c0_g1.p1	sp|P50532|SMC4_XENLA	45.4	1235	610	12	42	1245	74	1275	1.86e-248	756
TRINITY_DN10728_c2_g1.p1	sp|P52555|ERP29_RAT	39.5	238	138	5	4	238	16	250	4.71e-47	159
TRINITY_DN10728_c2_g1.p1	sp|P81623|ERP29_BOVIN	37.5	240	143	6	3	238	12	248	2.20e-44	152
TRINITY_DN10728_c2_g1.p1	sp|P57759|ERP29_MOUSE	37.8	222	132	5	24	242	38	256	3.84e-43	149
TRINITY_DN107299_c0_g1.p1	sp|Q964T2|CP9E2_BLAGE	44.3	97	54	0	3	99	52	148	3.79e-20	86.7
TRINITY_DN107299_c0_g1.p1	sp|Q04552|CP6B1_PAPPO	38.4	99	58	1	1	99	44	139	2.33e-16	75.9
TRINITY_DN107299_c0_g1.p1	sp|Q27664|CP6B2_HELAM	41.4	99	55	1	1	99	46	141	2.34e-16	75.9
TRINITY_DN10729_c0_g1.p1	sp|P31792|POL_FENV1	33.9	115	67	3	124	234	737	846	3.21e-10	63.2
TRINITY_DN10729_c0_g1.p1	sp|P26809|POL_MLVFF	31.3	150	87	6	94	234	1391	1533	3.43e-10	63.2
TRINITY_DN10729_c0_g1.p1	sp|P10272|POL_BAEVM	34.8	115	66	3	124	234	1418	1527	4.62e-10	62.8
TRINITY_DN1072_c0_g1.p1	sp|P91928|MIC60_DROME	37.6	708	391	8	44	732	64	739	3.58e-131	409
TRINITY_DN10741_c0_g1.p1	sp|Q8BN82|S17A5_MOUSE	40.1	137	78	2	1	137	185	317	2.26e-33	125
TRINITY_DN10741_c0_g1.p1	sp|Q9MZD1|S17A5_SHEEP	39.4	137	79	2	1	137	185	317	1.16e-32	124
TRINITY_DN10741_c0_g1.p1	sp|O61369|PICO_DROAN	36.5	137	87	0	1	137	140	276	1.77e-28	112
TRINITY_DN10747_c0_g3.p1	sp|P19967|CYB5R_DROME	45.4	269	144	2	1	268	1	267	1.05e-76	242
TRINITY_DN10747_c0_g3.p1	sp|P50266|CYB5R_DROVI	50.8	130	63	1	16	145	14	142	1.25e-40	140
TRINITY_DN1074_c0_g1.p1	sp|Q2KI56|CSN7B_BOVIN	55.0	251	109	1	16	262	9	259	5.26e-87	263
TRINITY_DN1074_c0_g1.p1	sp|Q9H9Q2|CSN7B_HUMAN	55.0	251	109	1	16	262	9	259	7.46e-87	262
TRINITY_DN1074_c0_g1.p1	sp|Q9CZ04|CSN7A_MOUSE	53.8	262	110	3	20	271	13	273	1.51e-86	262
TRINITY_DN10750_c0_g2.p1	sp|Q9NQ29|LUC7L_HUMAN	73.1	156	42	0	1	156	87	242	3.14e-70	223
TRINITY_DN10750_c0_g2.p1	sp|Q9CYI4|LUC7L_MOUSE	73.1	156	42	0	1	156	87	242	3.14e-70	223
TRINITY_DN10750_c0_g2.p1	sp|Q9Y383|LC7L2_HUMAN	73.1	156	42	0	1	156	87	242	3.15e-69	221
TRINITY_DN10753_c0_g1.p1	sp|Q80VJ4|GPCP1_RAT	48.6	329	157	6	1	322	305	628	3.46e-97	305
TRINITY_DN10753_c0_g1.p1	sp|Q9NPB8|GPCP1_HUMAN	48.3	329	158	5	1	322	305	628	6.86e-97	304
TRINITY_DN10753_c0_g1.p1	sp|Q8C0L9|GPCP1_MOUSE	48.6	329	157	6	1	322	308	631	2.89e-96	303
TRINITY_DN10758_c0_g1.p1	sp|Q9H4B6|SAV1_HUMAN	62.8	188	55	3	211	395	193	368	2.37e-45	164
TRINITY_DN10758_c0_g1.p1	sp|Q8VEB2|SAV1_MOUSE	62.2	188	56	3	211	395	194	369	4.93e-45	163
TRINITY_DN10758_c0_g1.p1	sp|A4V8B4|SAV1_RAT	61.7	188	57	3	211	395	195	370	1.37e-44	162
TRINITY_DN1075_c0_g1.p1	sp|Q28824|MYLK_BOVIN	50.2	321	154	3	2	320	696	1012	2.60e-106	350
TRINITY_DN1075_c0_g1.p1	sp|P29294|MYLK_RABIT	50.5	319	155	2	4	320	666	983	8.79e-106	348
TRINITY_DN1075_c0_g1.p1	sp|Q15746|MYLK_HUMAN	50.5	321	153	3	2	320	1435	1751	1.24e-103	348
TRINITY_DN10768_c0_g3.p1	sp|A6H768|GALK1_BOVIN	55.8	382	165	4	32	411	11	390	4.80e-143	416
TRINITY_DN10768_c0_g3.p1	sp|Q9R0N0|GALK1_MOUSE	55.1	383	168	4	31	411	10	390	9.00e-141	410
TRINITY_DN10768_c0_g3.p1	sp|P51570|GALK1_HUMAN	55.0	382	168	4	32	411	11	390	1.03e-139	407
TRINITY_DN10774_c0_g1.p1	sp|P51123|TAF1_DROME	58.8	1421	392	19	1	1290	592	1950	0.0	1489
TRINITY_DN10774_c0_g1.p1	sp|Q60544|TAF1_MESAU	61.4	1155	358	9	15	1163	557	1629	0.0	1340
TRINITY_DN10774_c0_g1.p1	sp|P21675|TAF1_HUMAN	61.4	1155	358	9	15	1163	562	1634	0.0	1339
TRINITY_DN10774_c0_g2.p1	sp|P51123|TAF1_DROME	36.8	209	93	7	50	226	48	249	2.33e-17	84.0
TRINITY_DN10774_c0_g2.p1	sp|Q60544|TAF1_MESAU	31.5	232	103	8	29	226	30	239	1.04e-11	67.4
TRINITY_DN10774_c0_g2.p1	sp|P21675|TAF1_HUMAN	30.0	230	108	7	29	226	36	244	1.15e-10	64.3
TRINITY_DN1078_c0_g1.p1	sp|B2D0J4|VDPP4_APIME	42.1	736	401	13	75	804	54	770	3.47e-197	583
TRINITY_DN1078_c0_g1.p1	sp|B1A4F7|VDDP4_VESVU	39.7	748	409	14	75	807	52	772	4.28e-174	523
TRINITY_DN1078_c0_g1.p1	sp|P22411|DPP4_PIG	36.9	751	428	20	74	807	44	765	3.12e-154	472
TRINITY_DN10795_c0_g1.p1	sp|Q9CZH8|CCD77_MOUSE	30.1	402	258	7	18	408	47	436	1.04e-37	146
TRINITY_DN10799_c0_g1.p1	sp|Q9GP71|YELL_DROMD	41.6	245	129	7	16	257	17	250	3.55e-50	176
TRINITY_DN10799_c0_g1.p1	sp|Q9GP81|YELL_DROGU	40.8	250	134	7	11	257	12	250	9.61e-50	174
TRINITY_DN10799_c0_g1.p1	sp|P09957|YELL_DROME	42.4	236	122	7	25	257	19	243	3.34e-49	172
TRINITY_DN1079_c0_g1.p1	sp|Q9U518|ASPG_DIRIM	43.4	449	225	4	30	476	4	425	6.51e-116	356
TRINITY_DN1079_c0_g1.p1	sp|O88202|LPP60_RAT	48.5	363	181	5	31	392	8	365	5.76e-107	332
TRINITY_DN1079_c0_g1.p1	sp|Q86U10|LPP60_HUMAN	43.6	447	224	8	31	476	8	427	2.93e-106	330
TRINITY_DN107_c0_g1.p1	sp|Q6DED0|TR1L1_XENLA	50.0	338	164	2	6	343	4	336	2.82e-112	335
TRINITY_DN107_c0_g1.p1	sp|Q01685|TRAM1_CANLF	49.7	334	158	3	6	336	4	330	4.71e-111	332
TRINITY_DN107_c0_g1.p1	sp|Q5XI41|TRAM1_RAT	49.7	334	158	3	6	336	4	330	4.71e-111	332
TRINITY_DN10803_c0_g2.p1	sp|Q9X248|FABG_THEMA	38.1	252	146	3	24	274	1	243	9.11e-45	154
TRINITY_DN10803_c0_g2.p1	sp|Q9WYG0|Y325_THEMA	38.8	255	144	5	24	274	1	247	7.06e-42	147
TRINITY_DN10803_c0_g2.p1	sp|Q5FPE5|GMDH_GLUOX	36.9	249	147	4	29	274	12	253	3.20e-40	143
TRINITY_DN1080_c0_g1.p1	sp|P08928|LAM0_DROME	35.4	528	326	4	62	574	61	588	1.71e-85	281
TRINITY_DN1080_c0_g1.p1	sp|Q03427|LAMC_DROME	35.5	544	324	5	62	579	53	595	8.18e-80	266
TRINITY_DN1080_c0_g1.p1	sp|P09010|LAML1_XENLA	33.3	501	332	2	62	560	39	539	5.41e-64	223
TRINITY_DN10811_c0_g1.p1	sp|E1JIT7|PSD_DROME	55.3	132	49	2	3	133	7	129	9.49e-33	129
TRINITY_DN10819_c0_g1.p1	sp|Q5HZH2|TSR3_MOUSE	54.1	194	89	0	68	261	40	233	3.04e-69	219
TRINITY_DN10819_c0_g1.p1	sp|Q9UJK0|TSR3_HUMAN	57.1	168	72	0	88	255	60	227	5.61e-67	213
TRINITY_DN10819_c0_g1.p1	sp|Q10409|TSR3_SCHPO	46.9	177	94	0	77	253	18	194	2.30e-57	188
TRINITY_DN10821_c0_g1.p1	sp|Q9VGN9|RLP24_DROME	71.3	150	43	0	12	161	1	150	4.26e-73	221
TRINITY_DN10821_c0_g1.p1	sp|Q6P6G7|RLP24_RAT	63.4	161	58	1	12	172	1	160	1.94e-65	201
TRINITY_DN10821_c0_g1.p1	sp|Q99L28|RLP24_MOUSE	62.7	161	59	1	12	172	1	160	3.91e-65	200
TRINITY_DN108275_c0_g1.p2	sp|Q5FA19|FBPC_NEIG1	34.7	95	60	1	39	131	9	103	1.08e-09	58.2
TRINITY_DN108275_c0_g1.p2	sp|Q47RE8|METN_THEFY	35.3	102	55	2	37	131	8	105	6.65e-09	55.8
TRINITY_DN108275_c0_g1.p2	sp|Q9JVH1|FBPC_NEIMA	33.7	95	61	1	39	131	9	103	3.31e-08	53.9
TRINITY_DN108280_c0_g1.p1	sp|Q9VVH9|SO74D_DROME	53.8	682	262	12	160	823	142	788	1.08e-243	705
TRINITY_DN108280_c0_g1.p1	sp|Q9UIG8|SO3A1_HUMAN	31.2	663	361	15	192	812	36	645	4.92e-87	295
TRINITY_DN108280_c0_g1.p1	sp|Q8R3L5|SO3A1_MOUSE	31.4	663	360	15	192	812	36	645	6.84e-87	294
TRINITY_DN1082_c0_g1.p1	sp|Q5RHX6|DCNL4_DANRE	63.3	237	77	3	2	236	52	280	9.92e-104	304
TRINITY_DN1082_c0_g1.p1	sp|Q9BTE7|DCNL5_HUMAN	68.6	194	59	1	43	236	46	237	3.59e-101	296
TRINITY_DN1082_c0_g1.p1	sp|Q1RMX9|DCNL5_BOVIN	68.6	194	59	1	43	236	45	236	4.93e-101	296
TRINITY_DN108307_c0_g1.p1	sp|M9PBE2|HAKAI_DROME	77.4	146	32	1	58	202	131	276	1.24e-81	256
TRINITY_DN108307_c0_g1.p1	sp|Q5ZHZ4|HAKAI_CHICK	56.1	114	38	4	88	196	91	197	4.34e-33	129
TRINITY_DN108307_c0_g1.p1	sp|Q4R7I8|HAKAI_MACFA	55.2	116	40	4	86	196	88	196	1.11e-32	128
TRINITY_DN108313_c0_g1.p1	sp|Q99575|POP1_HUMAN	33.0	282	150	5	5	249	436	715	1.28e-41	161
TRINITY_DN108325_c0_g1.p1	sp|Q16HH9|MED23_AEDAE	62.1	520	188	5	1	515	1	516	3.24e-215	638
TRINITY_DN108325_c0_g1.p1	sp|Q9W1X7|MED23_DROME	54.6	522	221	4	4	515	2	517	8.98e-187	565
TRINITY_DN108325_c0_g1.p1	sp|Q80YQ2|MED23_MOUSE	56.0	507	216	4	4	510	2	501	7.95e-177	537
TRINITY_DN108329_c0_g1.p1	sp|Q96PB1|CASD1_HUMAN	41.5	785	421	10	38	805	12	775	2.95e-211	620
TRINITY_DN108329_c0_g1.p1	sp|Q7TN73|CASD1_MOUSE	41.5	803	428	11	38	819	12	793	1.66e-210	618
TRINITY_DN108329_c0_g1.p1	sp|Q1LW89|CASD1_DANRE	42.1	775	422	10	38	806	12	765	1.99e-210	617
TRINITY_DN108331_c0_g1.p1	sp|Q7KVA1|XYLT_DROME	56.4	651	273	3	138	787	70	710	1.12e-265	761
TRINITY_DN108331_c0_g1.p1	sp|Q5QQ53|XYLT_DROPS	56.7	649	270	3	140	787	76	714	2.07e-264	758
TRINITY_DN108331_c0_g1.p1	sp|Q9EPI1|XYLT1_RAT	40.8	679	278	14	117	786	94	657	2.47e-152	468
TRINITY_DN108332_c0_g1.p1	sp|Q96NC0|ZMAT2_HUMAN	74.0	96	21	2	9	103	11	103	5.69e-41	138
TRINITY_DN108332_c0_g1.p1	sp|Q9CPW7|ZMAT2_MOUSE	74.0	96	21	2	9	103	11	103	5.69e-41	138
TRINITY_DN108332_c0_g1.p1	sp|P34670|SNU23_CAEEL	55.0	120	46	3	10	122	16	134	4.98e-35	123
TRINITY_DN108344_c0_g1.p1	sp|Q10751|ACE_CHICK	41.9	284	155	4	32	314	552	826	1.89e-63	220
TRINITY_DN108344_c0_g1.p1	sp|Q6Q4G4|ACE_THETS	36.9	298	182	4	19	315	26	318	6.09e-62	210
TRINITY_DN108344_c0_g1.p1	sp|P47820|ACE_RAT	37.6	290	169	5	27	314	655	934	1.40e-58	206
TRINITY_DN108353_c0_g1.p1	sp|P83740|SC5A6_DROME	39.1	69	29	3	14	71	498	564	4.40e-04	41.2
TRINITY_DN108354_c0_g1.p1	sp|C5J7W8|SMG1_DANRE	56.5	246	104	2	1	245	2057	2300	2.19e-82	271
TRINITY_DN108354_c0_g1.p1	sp|Q96Q15|SMG1_HUMAN	57.3	246	102	2	1	245	2079	2322	1.40e-81	269
TRINITY_DN108354_c0_g1.p1	sp|Q8BKX6|SMG1_MOUSE	56.9	246	103	2	1	245	2077	2320	8.97e-81	267
TRINITY_DN108365_c7_g1.p1	sp|P49871|ACT_MANSE	97.9	376	8	0	7	382	1	376	5.01e-276	750
TRINITY_DN108365_c7_g1.p1	sp|P18601|ACT2_ARTSX	98.1	376	7	0	7	382	1	376	1.01e-275	749
TRINITY_DN108365_c7_g1.p1	sp|P18600|ACT1_ARTSX	97.6	376	9	0	7	382	1	376	2.04e-275	749
TRINITY_DN108369_c0_g1.p1	sp|P79987|HIRA_CHICK	42.7	1028	467	19	1	918	1	1016	3.86e-229	677
TRINITY_DN108369_c0_g1.p1	sp|Q61666|HIRA_MOUSE	44.0	1026	450	25	1	918	1	1009	5.40e-228	674
TRINITY_DN108369_c0_g1.p1	sp|O42611|HIRA_TAKRU	42.8	1030	466	22	1	918	1	1019	1.03e-227	674
TRINITY_DN108372_c0_g1.p1	sp|Q9V4A7|PLXB_DROME	54.2	201	88	4	40	239	89	286	6.53e-65	221
TRINITY_DN108372_c0_g1.p1	sp|B2RXS4|PLXB2_MOUSE	35.5	183	93	8	29	201	25	192	9.66e-20	91.3
TRINITY_DN108372_c0_g1.p1	sp|Q80UG2|PLXA4_MOUSE	33.3	219	113	9	39	237	51	256	1.31e-19	90.9
TRINITY_DN108379_c0_g1.p1	sp|P27619|DYN_DROME	77.6	410	86	4	1	407	373	779	1.38e-209	605
TRINITY_DN108379_c0_g1.p1	sp|A6H7I5|DYN2_BOVIN	64.0	405	142	3	1	404	377	778	1.03e-178	526
TRINITY_DN108379_c0_g1.p1	sp|P50570|DYN2_HUMAN	63.8	409	140	4	1	404	377	782	1.31e-177	523
TRINITY_DN108386_c0_g1.p1	sp|A6N6J5|WDR35_RAT	70.0	240	71	1	1	239	1	240	4.63e-119	369
TRINITY_DN108386_c0_g1.p1	sp|Q8BND3|WDR35_MOUSE	70.0	240	71	1	1	239	1	240	5.50e-119	369
TRINITY_DN108386_c0_g1.p1	sp|Q9P2L0|WDR35_HUMAN	70.0	240	71	1	1	239	1	240	1.07e-118	368
TRINITY_DN108392_c0_g1.p1	sp|Q9VYG2|BAP60_DROME	89.2	388	39	3	107	492	128	514	9.74e-249	692
TRINITY_DN108392_c0_g1.p1	sp|Q96GM5|SMRD1_HUMAN	84.1	389	59	1	107	492	126	514	7.68e-234	654
TRINITY_DN108392_c0_g1.p1	sp|Q61466|SMRD1_MOUSE	84.1	389	59	1	107	492	126	514	7.68e-234	654
TRINITY_DN1083_c0_g1.p1	sp|Q6GR34|CP52A_XENLA	55.4	166	73	1	1	165	1	166	2.92e-64	197
TRINITY_DN1083_c0_g1.p1	sp|Q7SZ07|CP52B_XENLA	55.4	166	73	1	1	165	1	166	8.34e-64	196
TRINITY_DN1083_c0_g1.p1	sp|Q8NHV5|MOSMO_HUMAN	55.4	166	73	1	1	165	1	166	8.34e-64	196
TRINITY_DN108403_c0_g1.p1	sp|Q16U49|MED14_AEDAE	59.1	1549	509	28	26	1500	1	1499	0.0	1645
TRINITY_DN108403_c0_g1.p1	sp|Q7Q6S8|MED14_ANOGA	55.1	1642	528	30	26	1534	1	1565	0.0	1605
TRINITY_DN108403_c0_g1.p1	sp|Q9W0P8|MED14_DROME	54.2	1623	574	39	26	1549	1	1553	0.0	1518
TRINITY_DN108410_c0_g1.p1	sp|P10394|POL4_DROME	34.6	107	65	1	9	115	636	737	1.76e-13	72.4
TRINITY_DN108423_c0_g1.p1	sp|Q9VYY4|C4G15_DROME	64.8	497	139	4	8	469	79	574	4.92e-227	638
TRINITY_DN108423_c0_g1.p1	sp|Q9V3S0|CP4G1_DROME	58.2	464	190	3	6	467	89	550	2.94e-182	524
TRINITY_DN108423_c0_g1.p1	sp|P29981|CP4C1_BLADI	45.0	462	228	5	8	468	70	506	2.63e-138	410
TRINITY_DN108431_c0_g1.p1	sp|O74377|SULH1_SCHPO	33.8	207	120	4	56	257	361	555	8.98e-21	97.4
TRINITY_DN108431_c0_g1.p1	sp|Q9SV13|SUT31_ARATH	34.2	161	104	1	99	257	334	494	2.51e-20	95.9
TRINITY_DN108431_c0_g1.p1	sp|Q9SAY1|SUT11_ARATH	35.4	161	102	1	99	257	338	498	1.47e-19	93.6
TRINITY_DN108438_c0_g1.p1	sp|Q3T0E7|PP1A_BOVIN	92.1	330	22	2	1	326	1	330	2.19e-231	633
TRINITY_DN108438_c0_g1.p1	sp|P62136|PP1A_HUMAN	92.1	330	22	2	1	326	1	330	2.19e-231	633
TRINITY_DN108438_c0_g1.p1	sp|P62139|PP1A_RABIT	92.1	330	22	2	1	326	1	330	2.19e-231	633
TRINITY_DN108488_c0_g1.p1	sp|Q5T5C0|STXB5_HUMAN	55.7	244	106	2	54	296	908	1150	8.49e-89	290
TRINITY_DN108488_c0_g1.p1	sp|Q9WU70|STXB5_RAT	55.7	244	106	2	54	296	909	1151	6.02e-88	287
TRINITY_DN108488_c0_g1.p1	sp|Q8K400|STXB5_MOUSE	55.3	244	107	2	54	296	909	1151	4.22e-87	285
TRINITY_DN1084_c0_g1.p1	sp|Q9DCG9|TR112_MOUSE	53.7	123	56	1	1	123	1	122	2.32e-41	136
TRINITY_DN1084_c0_g1.p1	sp|Q9VP65|TR112_DROME	51.6	124	60	0	1	124	1	124	3.19e-41	135
TRINITY_DN1084_c0_g1.p1	sp|Q2KIA2|TR112_BOVIN	51.2	123	59	1	1	123	1	122	2.69e-40	133
TRINITY_DN108508_c0_g1.p2	sp|P91943|PANG1_DROME	59.3	118	30	5	1	113	1	105	1.62e-26	106
TRINITY_DN108508_c0_g1.p2	sp|Q9NQB0|TF7L2_HUMAN	51.9	54	19	2	1	48	1	53	1.38e-04	43.5
TRINITY_DN10851_c0_g1.p1	sp|Q96HW7|INT4_HUMAN	43.6	808	439	8	1	796	1	803	4.96e-213	630
TRINITY_DN10851_c0_g1.p1	sp|Q8CIM8|INT4_MOUSE	43.1	813	445	9	1	800	1	808	8.08e-212	627
TRINITY_DN10851_c0_g1.p1	sp|Q68F70|INT4_XENLA	42.9	806	440	12	1	792	1	800	5.76e-204	607
TRINITY_DN108528_c0_g1.p1	sp|Q9VND8|RHEB_DROME	78.0	182	40	0	1	182	1	182	8.50e-99	286
TRINITY_DN108528_c0_g1.p1	sp|Q15382|RHEB_HUMAN	70.6	177	51	1	4	179	5	181	3.97e-86	254
TRINITY_DN108528_c0_g1.p1	sp|Q62639|RHEB_RAT	70.6	177	51	1	4	179	5	181	3.97e-86	254
TRINITY_DN108529_c0_g1.p1	sp|A6QQF5|QORL2_BOVIN	34.3	329	210	4	32	360	26	348	3.74e-62	205
TRINITY_DN108529_c0_g1.p1	sp|A7RK30|QORL2_NEMVE	36.9	331	199	6	32	359	39	362	6.35e-61	202
TRINITY_DN108529_c0_g1.p1	sp|B0BNC9|QORL2_RAT	34.0	329	211	4	32	360	27	349	1.67e-60	201
TRINITY_DN108535_c0_g1.p1	sp|Q96JM7|LMBL3_HUMAN	38.3	839	395	17	521	1316	12	770	4.70e-172	534
TRINITY_DN108535_c0_g1.p1	sp|Q8NA19|LMBL4_HUMAN	44.5	568	303	7	756	1316	43	605	1.42e-155	485
TRINITY_DN108535_c0_g1.p1	sp|E1C2V1|LMBL1_CHICK	37.6	838	376	21	525	1316	104	840	1.24e-151	482
TRINITY_DN108537_c0_g1.p1	sp|Q8INB9|AKT1_DROME	74.0	516	118	8	1	506	90	599	1.27e-271	754
TRINITY_DN108537_c0_g1.p1	sp|Q9WUA6|AKT3_MOUSE	66.5	492	145	6	12	499	2	477	3.05e-235	657
TRINITY_DN108537_c0_g1.p1	sp|Q9Y243|AKT3_HUMAN	66.5	492	145	6	12	499	2	477	4.33e-235	657
TRINITY_DN108540_c0_g1.p1	sp|O75962|TRIO_HUMAN	54.0	161	74	0	2	162	58	218	5.20e-62	209
TRINITY_DN108540_c0_g1.p1	sp|F1M0Z1|TRIO_RAT	53.4	161	75	0	2	162	58	218	7.09e-62	209
TRINITY_DN108540_c0_g1.p1	sp|Q0KL02|TRIO_MOUSE	53.4	161	75	0	2	162	58	218	7.09e-62	209
TRINITY_DN108543_c0_g1.p1	sp|Q9VXD9|MTH1_DROME	38.2	123	68	4	91	207	395	515	1.34e-12	70.1
TRINITY_DN108551_c0_g1.p1	sp|P29981|CP4C1_BLADI	52.5	160	76	0	14	173	277	436	2.09e-49	169
TRINITY_DN108551_c0_g1.p1	sp|Q9VYY4|C4G15_DROME	47.6	168	86	1	4	169	332	499	4.05e-48	167
TRINITY_DN108551_c0_g1.p1	sp|Q9DBW0|CP4V2_MOUSE	52.9	155	72	1	19	172	296	450	2.87e-47	164
TRINITY_DN108556_c0_g1.p1	sp|Q6ZJ05|URH1_ORYSJ	39.0	187	104	4	47	231	11	189	1.28e-30	120
TRINITY_DN108556_c0_g1.p1	sp|Q8LAC4|URH2_ARATH	40.5	185	99	4	47	228	8	184	2.39e-30	120
TRINITY_DN108556_c0_g1.p1	sp|P83851|IUNH_LEIMA	33.6	268	160	9	45	309	2	254	2.89e-29	117
TRINITY_DN108559_c0_g1.p1	sp|Q7JYV2|SNG_DROME	49.8	231	108	3	7	232	14	241	4.56e-75	230
TRINITY_DN108559_c0_g1.p1	sp|O43759|SNG1_HUMAN	49.3	217	96	5	7	212	4	217	1.48e-61	195
TRINITY_DN108559_c0_g1.p1	sp|Q5R703|SNG1_PONAB	49.1	218	96	5	7	212	4	218	4.33e-61	194
TRINITY_DN108573_c1_g1.p2	sp|P14318|MP20_DROME	73.9	184	48	0	1	184	1	184	4.06e-91	266
TRINITY_DN108573_c1_g1.p2	sp|Q24799|MYPH_ECHGR	59.4	155	62	1	6	159	13	167	3.38e-58	183
TRINITY_DN108573_c1_g1.p2	sp|Q08093|CNN2_MOUSE	39.5	157	93	1	3	159	14	168	3.30e-31	117
TRINITY_DN108579_c0_g1.p1	sp|Q9VW71|FAT2_DROME	51.1	311	149	1	4	311	1577	1887	1.57e-95	312
TRINITY_DN108579_c0_g1.p1	sp|Q14517|FAT1_HUMAN	52.8	309	146	0	2	310	1525	1833	2.91e-95	311
TRINITY_DN108579_c0_g1.p1	sp|Q8R508|FAT3_RAT	49.8	307	154	0	3	309	1529	1835	1.05e-90	298
TRINITY_DN108580_c0_g1.p2	sp|Q9Z110|P5CS_MOUSE	63.0	165	60	1	80	243	61	225	1.70e-56	195
TRINITY_DN108580_c0_g1.p2	sp|P54886|P5CS_HUMAN	62.0	166	62	1	79	243	60	225	1.64e-55	192
TRINITY_DN108580_c0_g1.p2	sp|Q5R4M8|P5CS_PONAB	62.0	166	62	1	79	243	60	225	1.64e-55	192
TRINITY_DN10858_c0_g1.p1	sp|Q9P2H3|IFT80_HUMAN	57.7	182	74	2	9	189	1	180	1.94e-69	228
TRINITY_DN10858_c0_g1.p1	sp|Q66HB3|IFT80_RAT	57.9	183	72	2	9	189	1	180	5.25e-69	227
TRINITY_DN10858_c0_g1.p1	sp|Q8K057|IFT80_MOUSE	57.4	183	73	2	9	189	1	180	1.42e-68	226
TRINITY_DN108594_c0_g1.p1	sp|Q9VLA1|B3G2S_DROME	54.5	301	125	3	39	327	103	403	4.57e-112	334
TRINITY_DN108594_c0_g1.p1	sp|Q9VTG7|B3G2P_DROME	50.0	242	118	3	59	297	231	472	1.50e-78	250
TRINITY_DN108594_c0_g1.p1	sp|Q9NPZ5|B3GA2_HUMAN	46.1	228	113	4	59	278	80	305	2.91e-67	216
TRINITY_DN108596_c0_g1.p1	sp|Q9H307|PININ_HUMAN	32.4	321	182	6	11	330	8	294	9.57e-21	99.0
TRINITY_DN108596_c0_g1.p1	sp|Q5R5X0|PININ_PONAB	32.4	321	182	6	11	330	8	294	9.59e-21	99.0
TRINITY_DN108596_c0_g1.p1	sp|O35691|PININ_MOUSE	32.3	322	182	6	10	330	7	293	3.06e-20	97.4
TRINITY_DN108597_c0_g1.p1	sp|Q7K4Y6|DAT_DROME	61.5	156	55	2	1	152	79	233	6.84e-53	179
TRINITY_DN108597_c0_g1.p1	sp|P23975|SC6A2_HUMAN	48.0	152	51	4	1	152	108	231	6.89e-38	139
TRINITY_DN108597_c0_g1.p1	sp|O55192|SC6A2_MOUSE	47.4	152	52	4	1	152	108	231	1.31e-37	138
TRINITY_DN108598_c0_g1.p1	sp|Q7TQ95|LNP_MOUSE	42.2	320	159	7	1	300	1	314	1.97e-64	214
TRINITY_DN108598_c0_g1.p1	sp|Q6PFM4|LNPB_DANRE	39.8	332	155	7	1	300	1	319	3.30e-63	211
TRINITY_DN108598_c0_g1.p1	sp|Q1KKR9|LNPB_TAKRU	40.7	329	155	7	1	300	1	318	6.13e-62	206
TRINITY_DN108603_c0_g1.p1	sp|F3YDF1|YMEL1_DROME	72.1	577	147	6	140	708	165	735	5.19e-281	792
TRINITY_DN108603_c0_g1.p1	sp|P54813|YME1_CAEEL	64.0	464	160	4	253	712	228	688	3.02e-203	593
TRINITY_DN108603_c0_g1.p1	sp|O88967|YMEL1_MOUSE	52.3	633	268	11	99	712	94	711	2.24e-195	573
TRINITY_DN108615_c0_g1.p1	sp|Q0P4U8|SMAL1_XENTR	45.9	427	220	6	98	517	337	759	8.74e-120	377
TRINITY_DN108615_c0_g1.p1	sp|Q498E7|SMAL1_XENLA	45.4	427	222	6	98	517	355	777	7.41e-118	372
TRINITY_DN108615_c0_g1.p1	sp|B4F769|SMAL1_RAT	44.9	432	227	5	93	517	285	712	5.60e-111	353
TRINITY_DN108623_c0_g1.p1	sp|E1JIT7|PSD_DROME	46.0	385	80	11	93	405	904	1232	1.55e-69	241
TRINITY_DN108629_c0_g1.p1	sp|O75063|XYLK_HUMAN	52.7	93	44	0	123	215	64	156	8.86e-26	106
TRINITY_DN108629_c0_g1.p1	sp|Q8VCS3|XYLK_MOUSE	51.6	93	45	0	123	215	64	156	2.34e-25	105
TRINITY_DN108629_c0_g1.p1	sp|Q95T10|XYLK_DROME	52.1	94	45	0	122	215	87	180	2.52e-24	102
TRINITY_DN108647_c0_g1.p1	sp|Q1HDZ5|EIF3B_BOMMO	64.5	702	241	5	1	701	1	695	0.0	909
TRINITY_DN108647_c0_g1.p1	sp|Q0IEY3|EIF3B_AEDAE	59.5	679	261	5	27	701	20	688	3.89e-297	830
TRINITY_DN108647_c0_g1.p1	sp|Q4G061|EIF3B_RAT	59.3	675	264	3	23	697	127	790	6.11e-294	826
TRINITY_DN108657_c0_g1.p1	sp|Q9Z2E3|ERN2_MOUSE	46.7	135	70	1	1	133	690	824	6.44e-31	119
TRINITY_DN108657_c0_g1.p1	sp|O75460|ERN1_HUMAN	47.9	121	61	1	2	120	755	875	1.96e-29	115
TRINITY_DN108657_c0_g1.p1	sp|Q9EQY0|ERN1_MOUSE	47.9	121	61	1	2	120	755	875	1.96e-29	115
TRINITY_DN108668_c0_g1.p1	sp|O00468|AGRIN_HUMAN	40.6	377	210	11	11	382	284	651	8.06e-87	293
TRINITY_DN108668_c0_g1.p1	sp|A2ASQ1|AGRIN_MOUSE	39.9	376	212	11	11	381	179	545	3.69e-86	291
TRINITY_DN108668_c0_g1.p1	sp|P25304|AGRIN_RAT	39.9	376	212	11	11	381	179	545	1.26e-85	289
TRINITY_DN108676_c0_g1.p2	sp|Q9VJY6|RL24_DROME	83.3	114	19	0	1	114	1	114	5.79e-62	189
TRINITY_DN108676_c0_g1.p2	sp|Q962T5|RL24_SPOFR	79.8	114	23	0	1	114	1	114	5.24e-58	179
TRINITY_DN108676_c0_g1.p2	sp|Q6F444|RL24_PLUXY	78.9	114	24	0	1	114	1	114	6.09e-57	177
TRINITY_DN108679_c0_g1.p1	sp|Q24238|APH4_DROME	44.8	105	52	2	2	105	154	253	1.17e-21	91.3
TRINITY_DN108679_c0_g1.p1	sp|Q92058|PPBT_CHICK	54.5	77	31	2	31	105	146	220	2.73e-18	81.6
TRINITY_DN108679_c0_g1.p1	sp|P09487|PPBT_BOVIN	44.3	106	53	3	2	105	120	221	8.47e-17	77.4
TRINITY_DN108687_c0_g1.p1	sp|Q6GM78|ASGL1_XENLA	53.0	298	136	2	24	320	1	295	2.18e-92	280
TRINITY_DN108687_c0_g1.p1	sp|Q7L266|ASGL1_HUMAN	51.3	302	145	2	24	324	1	301	4.44e-89	272
TRINITY_DN108687_c0_g1.p1	sp|Q4R7U8|ASGL1_MACFA	50.3	302	148	2	24	324	1	301	2.52e-88	270
TRINITY_DN108690_c0_g1.p1	sp|A2A9C3|SZT2_MOUSE	41.8	275	138	2	4	274	423	679	2.87e-74	249
TRINITY_DN108690_c0_g1.p1	sp|Q5T011|SZT2_HUMAN	41.1	275	140	2	4	274	423	679	4.63e-73	246
TRINITY_DN1086_c0_g1.p1	sp|Q7T3C6|CPSF5_DANRE	71.7	251	45	3	1	249	1	227	9.16e-129	366
TRINITY_DN1086_c0_g1.p1	sp|Q3ZCA2|CPSF5_BOVIN	71.2	250	47	3	1	249	1	226	8.43e-127	361
TRINITY_DN1086_c0_g1.p1	sp|O43809|CPSF5_HUMAN	71.2	250	47	3	1	249	1	226	8.43e-127	361
TRINITY_DN108713_c0_g1.p1	sp|Q9VT04|PATH_DROME	68.8	170	53	0	1	170	294	463	2.42e-82	253
TRINITY_DN108713_c0_g1.p1	sp|Q9W056|C1139_DROME	38.1	176	99	2	1	170	279	450	1.42e-32	123
TRINITY_DN108713_c0_g1.p1	sp|Q4KL91|S36A4_XENLA	37.5	168	102	2	1	167	331	496	1.34e-25	105
TRINITY_DN108736_c0_g1.p1	sp|Q09327|MGAT3_HUMAN	34.9	344	200	9	115	443	170	504	3.46e-58	202
TRINITY_DN108736_c0_g1.p1	sp|Q02527|MGAT3_RAT	33.0	373	217	10	95	443	145	508	3.83e-58	202
TRINITY_DN108736_c0_g1.p1	sp|Q10470|MGAT3_MOUSE	34.0	344	203	9	115	443	174	508	3.94e-57	200
TRINITY_DN10873_c0_g1.p1	sp|Q00871|CTRB1_PENVA	38.0	221	128	3	1	221	58	269	2.49e-37	134
TRINITY_DN10873_c0_g1.p1	sp|P00771|COGS_LEPPG	38.6	223	124	4	1	221	13	224	2.71e-35	127
TRINITY_DN10873_c0_g1.p1	sp|C0HKA2|TRYDT_DROME	37.3	220	124	5	1	217	43	251	2.11e-34	126
TRINITY_DN10873_c0_g2.p1	sp|Q00871|CTRB1_PENVA	36.6	175	106	2	1	175	58	227	4.76e-27	106
TRINITY_DN10873_c0_g2.p1	sp|P36178|CTRB2_PENVA	35.4	175	108	2	1	175	58	227	5.07e-26	103
TRINITY_DN10873_c0_g2.p1	sp|P00771|COGS_LEPPG	34.3	175	110	2	1	175	13	182	1.08e-25	101
TRINITY_DN108744_c0_g1.p1	sp|Q95SX7|RTBS_DROME	37.7	318	188	3	2	310	547	863	5.43e-59	207
TRINITY_DN108744_c0_g1.p1	sp|P21328|RTJK_DROME	34.3	338	212	3	4	333	550	885	9.67e-54	193
TRINITY_DN108744_c0_g1.p1	sp|P21329|RTJK_DROFU	35.7	339	206	5	4	333	550	885	9.54e-51	184
TRINITY_DN108759_c0_g1.p1	sp|P39057|DYHC_HELCR	70.0	570	171	0	4	573	3897	4466	4.80e-284	866
TRINITY_DN108759_c0_g1.p1	sp|P23098|DYHC_TRIGR	69.6	570	173	0	4	573	3897	4466	1.08e-282	862
TRINITY_DN108759_c0_g1.p1	sp|Q9UFH2|DYH17_HUMAN	68.9	570	177	0	4	573	3893	4462	2.54e-279	852
TRINITY_DN108768_c0_g1.p1	sp|Q6NY52|THOC5_DANRE	37.9	359	203	6	55	406	334	679	8.95e-66	225
TRINITY_DN108768_c0_g1.p1	sp|Q8BKT7|THOC5_MOUSE	36.2	356	213	5	55	406	333	678	4.77e-63	218
TRINITY_DN108768_c0_g1.p1	sp|Q13769|THOC5_HUMAN	36.5	356	212	6	55	406	333	678	6.63e-63	217
TRINITY_DN108775_c0_g1.p1	sp|Q9VR50|S35E1_DROME	67.3	211	65	1	7	213	8	218	3.68e-97	290
TRINITY_DN108775_c0_g1.p1	sp|P0C6B1|S35E1_RAT	52.9	223	90	1	3	210	20	242	4.56e-68	217
TRINITY_DN108775_c0_g1.p1	sp|Q8CD26|S35E1_MOUSE	53.4	219	87	1	7	210	24	242	3.61e-67	214
TRINITY_DN108797_c0_g1.p1	sp|Q9Y2E8|SL9A8_HUMAN	60.2	437	166	4	1	432	143	576	8.13e-170	492
TRINITY_DN108797_c0_g1.p1	sp|Q4L208|SL9A8_RAT	61.8	437	159	5	1	432	137	570	1.08e-168	489
TRINITY_DN108797_c0_g1.p1	sp|Q8R4D1|SL9A8_MOUSE	61.6	437	160	5	1	432	138	571	1.59e-168	488
TRINITY_DN1087_c0_g1.p1	sp|Q9NFT7|HXK2_DROME	57.1	424	180	2	27	448	58	481	2.51e-170	490
TRINITY_DN1087_c0_g1.p1	sp|P52789|HXK2_HUMAN	52.4	437	195	7	20	448	31	462	1.12e-143	436
TRINITY_DN1087_c0_g1.p1	sp|Q1W674|HXK2_PIG	52.9	437	193	7	20	448	31	462	4.42e-143	434
TRINITY_DN108800_c0_g1.p1	sp|Q3UHH1|ZSWM8_MOUSE	65.2	184	48	4	1	171	5	185	1.56e-69	231
TRINITY_DN108800_c0_g1.p1	sp|A7E305|ZSWM8_BOVIN	65.2	184	48	4	1	171	5	185	2.06e-69	231
TRINITY_DN108800_c0_g1.p1	sp|A7E2V4|ZSWM8_HUMAN	65.2	184	48	4	1	171	5	185	2.12e-69	231
TRINITY_DN108806_c0_g1.p1	sp|A6QNS3|ABR_BOVIN	32.0	100	68	0	20	119	72	171	1.57e-14	71.6
TRINITY_DN108806_c0_g1.p1	sp|Q12979|ABR_HUMAN	32.0	100	68	0	20	119	72	171	1.57e-14	71.6
TRINITY_DN108806_c0_g1.p1	sp|Q5SSL4|ABR_MOUSE	32.0	100	68	0	20	119	72	171	1.57e-14	71.6
TRINITY_DN108817_c0_g1.p1	sp|Q6DK84|NUP85_XENTR	31.7	657	400	11	9	639	20	653	5.91e-99	319
TRINITY_DN108822_c0_g1.p1	sp|Q9Z270|VAPA_RAT	43.8	267	108	7	1	250	8	249	7.94e-62	197
TRINITY_DN108822_c0_g1.p1	sp|Q9WV55|VAPA_MOUSE	43.4	267	109	7	1	250	8	249	1.12e-61	197
TRINITY_DN108822_c0_g1.p1	sp|Q9P0L0|VAPA_HUMAN	42.7	267	111	6	1	250	8	249	4.51e-61	195
TRINITY_DN108835_c0_g1.p1	sp|Q9VT04|PATH_DROME	55.7	467	190	4	14	479	15	465	1.04e-168	486
TRINITY_DN108835_c0_g1.p1	sp|Q9W056|C1139_DROME	40.0	428	254	3	53	478	25	451	3.95e-98	305
TRINITY_DN108835_c0_g1.p1	sp|Q6YBV0|S36A4_HUMAN	36.6	423	236	8	75	474	63	476	2.08e-67	227
TRINITY_DN108840_c0_g1.p1	sp|Q3UFS0|ZY11B_MOUSE	40.6	670	349	12	4	665	14	642	9.09e-148	449
TRINITY_DN108840_c0_g1.p1	sp|Q9C0D3|ZY11B_HUMAN	40.1	670	352	12	4	665	14	642	1.42e-146	446
TRINITY_DN108840_c0_g1.p1	sp|A0JMZ3|ZYG11_XENLA	41.1	610	331	9	64	665	44	633	1.77e-137	422
TRINITY_DN108842_c0_g1.p1	sp|Q27607|DPOG1_DROME	54.4	833	323	9	2	812	336	1133	1.77e-304	871
TRINITY_DN108842_c0_g1.p1	sp|Q9QYV8|DPOG1_RAT	47.0	868	393	16	4	815	353	1209	4.17e-237	701
TRINITY_DN108842_c0_g1.p1	sp|Q91684|DPOG1_XENLA	44.1	891	387	15	2	814	343	1200	1.48e-236	699
TRINITY_DN108847_c0_g1.p1	sp|Q9V5N8|STAN_DROME	60.4	159	60	1	2	157	2761	2919	6.96e-61	206
TRINITY_DN108847_c0_g1.p1	sp|Q9NYQ6|CELR1_HUMAN	40.1	137	76	3	21	157	2441	2571	3.73e-24	100
TRINITY_DN108847_c0_g1.p1	sp|O35161|CELR1_MOUSE	38.7	137	78	3	21	157	2456	2586	8.24e-23	97.1
TRINITY_DN108854_c0_g1.p1	sp|Q9DBQ7|PACE1_MOUSE	36.8	435	249	7	1	423	1	421	2.87e-80	271
TRINITY_DN108854_c0_g1.p1	sp|Q8IZE3|PACE1_HUMAN	36.1	435	252	7	1	423	1	421	9.06e-79	267
TRINITY_DN108865_c0_g1.p1	sp|Q24756|MLC1_DROVI	67.7	155	49	1	3	157	2	155	1.69e-70	212
TRINITY_DN108865_c0_g1.p1	sp|P06742|MLC1_DROME	65.8	155	52	1	3	157	2	155	6.52e-68	206
TRINITY_DN108865_c0_g1.p1	sp|Q24621|MLC1_DROPS	65.8	155	52	1	3	157	2	155	6.52e-68	206
TRINITY_DN108869_c0_g1.p1	sp|P04323|POL3_DROME	32.8	122	80	2	180	300	158	278	1.44e-11	68.6
TRINITY_DN10887_c0_g1.p1	sp|P20825|POL2_DROME	35.7	213	137	0	2	214	259	471	5.63e-42	154
TRINITY_DN10887_c0_g1.p1	sp|P04323|POL3_DROME	35.3	218	141	0	2	219	260	477	7.67e-42	154
TRINITY_DN10887_c0_g1.p1	sp|Q7LHG5|YI31B_YEAST	37.1	205	127	1	4	208	672	874	7.14e-39	145
TRINITY_DN108882_c0_g1.p1	sp|P10978|POLX_TOBAC	45.0	220	115	3	2	216	1026	1244	1.33e-49	176
TRINITY_DN108882_c0_g1.p1	sp|P0CV72|RL161_PLAVT	49.6	135	68	0	80	214	4	138	2.09e-40	138
TRINITY_DN108884_c0_g1.p1	sp|E0X9F6|THAP1_THAPI	54.5	121	50	2	18	134	3	122	6.41e-40	133
TRINITY_DN108884_c0_g1.p1	sp|Q9W1C9|PEB3_DROME	55.0	120	50	2	10	129	1	116	4.25e-38	128
TRINITY_DN108884_c0_g1.p1	sp|Q27377|OB10_DROME	56.1	98	42	1	33	130	50	146	1.60e-31	112
TRINITY_DN10888_c0_g1.p1	sp|Q8NEZ2|VP37A_HUMAN	37.9	103	64	0	17	119	29	131	1.62e-18	88.6
TRINITY_DN10888_c0_g1.p1	sp|Q8CHS8|VP37A_MOUSE	37.9	103	64	0	17	119	29	131	1.62e-18	88.6
TRINITY_DN108894_c0_g1.p1	sp|P52818|RL15_ANOGA	95.1	103	5	0	1	103	1	103	2.64e-67	203
TRINITY_DN108894_c0_g1.p1	sp|P30736|RL15_CHITE	92.2	103	8	0	1	103	1	103	9.64e-63	192
TRINITY_DN108894_c0_g1.p1	sp|O17445|RL15_DROME	88.3	103	12	0	1	103	1	103	5.55e-62	190
TRINITY_DN1088_c0_g1.p1	sp|Q9W420|SPT6H_DROME	54.6	1572	607	19	1	1499	293	1831	0.0	1512
TRINITY_DN1088_c0_g1.p1	sp|Q7KZ85|SPT6H_HUMAN	54.9	1372	545	16	2	1338	299	1631	0.0	1459
TRINITY_DN1088_c0_g1.p1	sp|Q62383|SPT6H_MOUSE	54.8	1373	544	15	2	1338	299	1631	0.0	1459
TRINITY_DN10891_c0_g1.p1	sp|P04146|COPIA_DROME	34.6	353	210	8	3	343	345	688	3.69e-54	196
TRINITY_DN108926_c0_g1.p1	sp|Q9EPS3|GLCE_MOUSE	49.4	243	110	5	1	234	152	390	7.24e-70	228
TRINITY_DN108926_c0_g1.p1	sp|O18756|GLCE_BOVIN	49.4	243	110	5	1	234	151	389	1.49e-68	224
TRINITY_DN108926_c0_g1.p1	sp|O94923|GLCE_HUMAN	49.2	242	111	5	1	234	152	389	1.49e-68	224
TRINITY_DN108936_c0_g1.p1	sp|A0JMW2|DAAF5_XENLA	36.0	813	508	6	11	814	19	828	4.30e-177	534
TRINITY_DN108936_c0_g1.p1	sp|Q86Y56|DAAF5_HUMAN	36.3	827	508	7	6	816	28	851	8.52e-168	511
TRINITY_DN108936_c0_g1.p1	sp|B9EJR8|DAAF5_MOUSE	36.7	793	478	8	16	789	35	822	4.22e-164	501
TRINITY_DN108937_c0_g1.p1	sp|Q9BQA5|HINFP_HUMAN	45.5	398	204	3	150	534	9	406	1.44e-122	376
TRINITY_DN108937_c0_g1.p1	sp|Q8K1K9|HINFP_MOUSE	45.8	395	205	4	150	535	9	403	1.15e-120	371
TRINITY_DN108937_c0_g1.p1	sp|Q2TBP2|HINFP_BOVIN	44.4	396	209	4	150	534	9	404	2.35e-117	363
TRINITY_DN10894_c0_g1.p1	sp|Q7K237|C1GLT_DROME	42.7	143	76	3	13	155	19	155	1.35e-30	116
TRINITY_DN10894_c0_g1.p1	sp|Q9JJ06|C1GLT_MOUSE	49.5	103	46	4	56	155	44	143	2.11e-23	97.1
TRINITY_DN10894_c0_g1.p1	sp|Q18515|C1GLT_CAEEL	45.8	107	44	3	56	155	61	160	5.28e-23	96.3
TRINITY_DN10894_c0_g2.p1	sp|Q7K237|C1GLT_DROME	64.2	67	24	0	53	119	89	155	1.52e-24	99.0
TRINITY_DN10894_c0_g2.p1	sp|Q9JJ05|C1GLT_RAT	60.6	71	27	1	50	119	73	143	2.26e-22	92.8
TRINITY_DN10894_c0_g2.p1	sp|Q18515|C1GLT_CAEEL	57.4	68	29	0	52	119	93	160	5.48e-22	92.0
TRINITY_DN10894_c0_g3.p1	sp|Q7K237|C1GLT_DROME	68.8	221	68	1	1	220	126	346	2.62e-114	336
TRINITY_DN10894_c0_g3.p1	sp|Q18515|C1GLT_CAEEL	60.2	236	93	1	1	235	131	366	2.47e-102	306
TRINITY_DN10894_c0_g3.p1	sp|Q9JJ06|C1GLT_MOUSE	58.0	219	90	2	1	219	114	330	4.44e-89	271
TRINITY_DN10895_c1_g1.p1	sp|Q5XJQ5|EXOS9_DANRE	44.3	343	186	3	1	342	1	339	1.13e-100	310
TRINITY_DN10895_c1_g1.p1	sp|Q4QR75|EXOS9_RAT	47.5	301	156	2	1	300	1	300	4.40e-100	310
TRINITY_DN10895_c1_g1.p1	sp|Q9JHI7|EXOS9_MOUSE	44.7	331	172	3	1	330	1	321	4.54e-100	310
TRINITY_DN108967_c0_g1.p1	sp|P12613|TCPA_DROME	80.2	556	109	1	1	555	1	556	3.94e-312	857
TRINITY_DN108967_c0_g1.p1	sp|Q9W790|TCPA_PALPA	73.5	558	145	1	1	555	1	558	5.39e-287	793
TRINITY_DN108967_c0_g1.p1	sp|P17987|TCPA_HUMAN	74.4	551	138	1	7	554	4	554	6.85e-287	793
TRINITY_DN10896_c3_g1.p1	sp|Q9VC27|NICA_DROME	38.6	690	369	18	20	680	27	690	1.20e-139	427
TRINITY_DN10896_c3_g1.p1	sp|Q8CGU6|NICA_RAT	34.4	713	401	23	7	679	20	705	1.64e-108	347
TRINITY_DN10896_c3_g1.p1	sp|P57716|NICA_MOUSE	34.1	712	404	23	7	679	20	705	4.54e-108	346
TRINITY_DN108985_c0_g1.p1	sp|Q2KJI2|STT3A_BOVIN	85.4	123	18	0	1	123	117	239	6.02e-65	211
TRINITY_DN108985_c0_g1.p1	sp|F1PJP5|STT3A_CANLF	85.4	123	18	0	1	123	117	239	6.02e-65	211
TRINITY_DN108985_c0_g1.p1	sp|P46978|STT3A_MOUSE	85.4	123	18	0	1	123	117	239	6.02e-65	211
TRINITY_DN108988_c0_g1.p1	sp|P04146|COPIA_DROME	40.2	194	109	4	1	192	524	712	1.80e-34	135
TRINITY_DN108990_c0_g1.p1	sp|Q8TDX6|CGAT1_HUMAN	44.0	427	217	7	222	645	119	526	3.86e-114	355
TRINITY_DN108990_c0_g1.p1	sp|Q8BJQ9|CGAT1_MOUSE	44.2	430	218	7	222	648	117	527	7.22e-114	354
TRINITY_DN108990_c0_g1.p1	sp|Q8N6G5|CGAT2_HUMAN	44.3	427	205	10	222	635	119	525	6.29e-112	350
TRINITY_DN108998_c0_g1.p1	sp|Q9P2K1|C2D2A_HUMAN	44.7	246	131	3	1	245	1379	1620	3.35e-63	216
TRINITY_DN108998_c0_g1.p1	sp|Q8CFW7|C2D2A_MOUSE	43.1	246	135	3	1	245	1392	1633	1.57e-62	214
TRINITY_DN108998_c0_g1.p1	sp|Q6DHV5|C2D2B_HUMAN	40.4	245	141	3	2	245	1197	1437	9.26e-55	192
TRINITY_DN1089_c0_g1.p1	sp|Q17QJ1|ACSF2_BOVIN	40.5	556	319	9	16	562	59	611	1.86e-132	403
TRINITY_DN1089_c0_g1.p1	sp|Q4R4Z9|ACSF2_MACFA	39.6	540	318	7	26	558	72	610	5.73e-132	402
TRINITY_DN1089_c0_g1.p1	sp|Q8VCW8|ACSF2_MOUSE	38.6	554	332	6	16	562	59	611	2.93e-131	400
TRINITY_DN108_c0_g1.p1	sp|Q9VW26|OAT_DROME	78.4	407	86	1	34	440	26	430	3.70e-243	672
TRINITY_DN108_c0_g1.p1	sp|P49724|OAT_DROAN	77.9	407	89	1	34	440	26	431	1.22e-239	663
TRINITY_DN108_c0_g1.p1	sp|Q3ZCF5|OAT_BOVIN	72.1	401	110	1	43	441	39	439	1.28e-224	625
TRINITY_DN109026_c0_g1.p2	sp|Q5VZK9|CARL1_HUMAN	53.3	105	49	0	3	107	394	498	9.29e-24	97.4
TRINITY_DN109026_c0_g1.p2	sp|Q6EDY6|CARL1_MOUSE	53.2	109	47	1	3	107	394	502	2.36e-23	96.3
TRINITY_DN109026_c0_g1.p2	sp|Q3V3V9|CARL2_MOUSE	38.1	105	65	0	3	107	366	470	2.64e-14	70.5
TRINITY_DN10902_c0_g1.p1	sp|Q9NBX4|RTXE_DROME	34.1	267	168	3	1	260	608	873	1.94e-42	157
TRINITY_DN10902_c0_g1.p1	sp|P21329|RTJK_DROFU	31.5	267	170	4	5	260	614	878	2.40e-37	142
TRINITY_DN10902_c0_g1.p1	sp|P21328|RTJK_DROME	32.0	275	167	6	1	260	609	878	4.44e-37	142
TRINITY_DN109038_c0_g1.p1	sp|Q7QG28|TWF_ANOGA	61.6	341	130	1	1	341	1	340	1.70e-145	417
TRINITY_DN109038_c0_g1.p1	sp|Q298X4|TWF_DROPS	58.9	343	140	1	1	343	1	342	8.55e-144	413
TRINITY_DN109038_c0_g1.p1	sp|Q9VFM9|TWF_DROME	59.0	339	138	1	1	339	1	338	1.13e-143	412
TRINITY_DN109042_c0_g1.p1	sp|Q1W668|SMAD2_BOVIN	64.3	112	32	1	58	169	108	211	2.27e-44	155
TRINITY_DN109042_c0_g1.p1	sp|Q15796|SMAD2_HUMAN	64.3	112	32	1	58	169	108	211	2.27e-44	155
TRINITY_DN109042_c0_g1.p1	sp|Q62432|SMAD2_MOUSE	64.3	112	32	1	58	169	108	211	2.27e-44	155
TRINITY_DN109054_c0_g1.p1	sp|A1ZAI5|FACR1_DROME	37.2	471	294	1	8	478	119	587	5.15e-105	330
TRINITY_DN109054_c0_g1.p1	sp|Q7ZXF5|FACR1_XENLA	37.8	482	288	4	7	485	3	475	1.48e-104	325
TRINITY_DN109054_c0_g1.p1	sp|Q922J9|FACR1_MOUSE	36.5	482	294	4	7	485	3	475	3.27e-103	322
TRINITY_DN109074_c0_g1.p2	sp|O44783|SPY_DROME	63.8	127	45	1	26	151	376	502	3.25e-62	204
TRINITY_DN109074_c0_g1.p2	sp|Q2PFN5|SPY2_MACFA	54.0	124	50	2	28	151	178	294	6.40e-49	163
TRINITY_DN109074_c0_g1.p2	sp|Q08E39|SPY2_BOVIN	52.4	124	52	1	28	151	178	294	1.28e-48	162
TRINITY_DN109078_c0_g1.p1	sp|Q12767|TMM94_HUMAN	39.8	128	68	3	17	139	1233	1356	4.33e-16	77.0
TRINITY_DN109078_c0_g1.p1	sp|Q7TSH8|TMM94_MOUSE	39.8	128	68	3	17	139	1237	1360	1.10e-15	75.9
TRINITY_DN109081_c0_g1.p1	sp|A2ARV4|LRP2_MOUSE	39.5	129	68	2	1	121	3301	3427	1.47e-26	107
TRINITY_DN109081_c0_g1.p1	sp|P98164|LRP2_HUMAN	38.0	129	70	2	1	121	3299	3425	2.73e-26	106
TRINITY_DN109081_c0_g1.p1	sp|Q6X0I2|VGR_SOLIN	40.0	120	69	2	3	122	394	510	6.69e-26	105
TRINITY_DN109088_c0_g1.p1	sp|Q9VGG5|CAD87_DROME	53.9	310	139	2	1	310	136	441	1.61e-96	315
TRINITY_DN109088_c0_g1.p1	sp|Q6B457|CDHR1_XENLA	30.0	320	178	10	1	299	142	436	2.70e-26	112
TRINITY_DN109088_c0_g1.p1	sp|Q8BM92|CADH7_MOUSE	32.4	204	121	9	101	299	141	332	1.93e-17	86.3
TRINITY_DN10908_c0_g2.p1	sp|Q9D3D0|TTPAL_MOUSE	32.1	262	167	5	21	278	44	298	1.78e-39	144
TRINITY_DN10908_c0_g2.p1	sp|Q8IUQ0|CLVS1_HUMAN	32.2	264	172	5	13	273	30	289	8.67e-39	142
TRINITY_DN10908_c0_g2.p1	sp|Q5RCA6|CLVS1_PONAB	32.2	264	172	5	13	273	30	289	8.67e-39	142
TRINITY_DN1090_c0_g1.p1	sp|Q96DW6|S2538_HUMAN	57.1	212	90	1	11	222	93	303	6.61e-79	241
TRINITY_DN1090_c0_g1.p1	sp|Q5EAC0|S2538_BOVIN	56.1	214	91	2	11	222	93	305	6.86e-74	229
TRINITY_DN1090_c0_g1.p1	sp|Q08CI8|S238A_DANRE	54.7	212	95	1	11	222	76	286	1.09e-73	228
TRINITY_DN109119_c0_g1.p1	sp|O70310|NMT1_MOUSE	76.0	221	51	1	1	221	138	356	4.36e-120	353
TRINITY_DN109119_c0_g1.p1	sp|Q8K1Q0|NMT1_RAT	76.0	221	51	1	1	221	138	356	4.36e-120	353
TRINITY_DN109119_c0_g1.p1	sp|P31717|NMT1_BOVIN	76.0	221	51	1	1	221	138	356	4.50e-120	353
TRINITY_DN109129_c0_g1.p1	sp|Q9Z2V5|HDAC6_MOUSE	49.4	87	42	2	7	92	748	833	6.16e-19	84.0
TRINITY_DN109129_c0_g1.p1	sp|Q9UBN7|HDAC6_HUMAN	44.2	86	48	0	7	92	749	834	1.01e-17	80.5
TRINITY_DN109129_c0_g1.p1	sp|Q613L4|HDA4_CAEBR	40.4	94	51	3	4	92	764	857	1.52e-13	68.6
TRINITY_DN109132_c0_g1.p1	sp|Q68BL8|OLM2B_HUMAN	32.0	256	156	6	186	430	498	746	7.32e-35	141
TRINITY_DN109132_c0_g1.p1	sp|A6QLD2|OLM2B_BOVIN	31.6	256	157	6	186	430	507	755	1.01e-34	141
TRINITY_DN109132_c0_g1.p1	sp|Q3V1G4|OLM2B_MOUSE	31.9	257	155	7	186	430	494	742	4.39e-34	139
TRINITY_DN109139_c0_g1.p1	sp|Q5RC04|RGF1B_PONAB	58.3	345	129	3	1	334	128	468	1.93e-138	404
TRINITY_DN109139_c0_g1.p1	sp|Q6DHR3|RG1BA_DANRE	59.9	342	128	3	1	334	170	510	3.71e-138	404
TRINITY_DN109139_c0_g1.p1	sp|A4IFE4|RGF1B_BOVIN	58.0	345	130	3	1	334	128	468	7.78e-138	402
TRINITY_DN109181_c0_g1.p1	sp|P10978|POLX_TOBAC	34.6	422	229	6	5	411	928	1317	1.12e-63	225
TRINITY_DN109181_c0_g1.p1	sp|P04146|COPIA_DROME	30.5	420	256	5	5	417	1008	1398	1.56e-61	219
TRINITY_DN109181_c0_g1.p1	sp|P92519|M810_ARATH	35.9	220	138	2	103	322	1	217	1.25e-39	145
TRINITY_DN109184_c0_g1.p1	sp|Q8BZ36|RINT1_MOUSE	38.5	737	426	8	9	720	52	786	1.72e-159	483
TRINITY_DN109184_c0_g1.p1	sp|Q6NUQ1|RINT1_HUMAN	38.3	738	428	8	8	720	51	786	4.81e-159	482
TRINITY_DN109184_c0_g1.p1	sp|Q9VS46|RINT1_DROME	34.7	729	447	12	8	721	7	721	1.46e-126	396
TRINITY_DN109193_c0_g1.p1	sp|Q7SXN5|DNM1L_DANRE	77.8	297	65	1	1	297	1	296	7.55e-157	456
TRINITY_DN109193_c0_g1.p1	sp|O00429|DNM1L_HUMAN	76.1	297	71	0	1	297	1	297	2.86e-156	456
TRINITY_DN109193_c0_g1.p1	sp|Q8K1M6|DNM1L_MOUSE	73.9	303	73	1	1	297	1	303	3.50e-153	449
TRINITY_DN10919_c0_g2.p1	sp|P11227|POL_MLVRD	30.7	101	70	0	2	102	901	1001	2.67e-13	67.4
TRINITY_DN109207_c0_g1.p1	sp|B4NKL0|TMEDE_DROWI	93.3	120	8	0	2	121	80	199	1.17e-73	221
TRINITY_DN109207_c0_g1.p1	sp|Q295B2|TMEDE_DROPS	93.3	120	8	0	2	121	80	199	1.66e-73	220
TRINITY_DN109207_c0_g1.p1	sp|B4GMC3|TMEDE_DROPE	92.5	120	9	0	2	121	80	199	4.73e-73	219
TRINITY_DN109217_c0_g1.p1	sp|Q2KIJ6|UBXN6_BOVIN	41.4	440	248	6	5	440	1	434	9.04e-92	287
TRINITY_DN109217_c0_g1.p1	sp|Q9BZV1|UBXN6_HUMAN	41.6	437	245	7	5	434	1	434	2.01e-90	284
TRINITY_DN109217_c0_g1.p1	sp|Q99PL6|UBXN6_MOUSE	40.0	445	254	7	5	440	1	441	1.43e-87	276
TRINITY_DN109222_c0_g1.p1	sp|Q6PFJ7|NSMA3_DANRE	32.6	792	440	25	19	758	24	773	4.44e-92	309
TRINITY_DN109222_c0_g1.p1	sp|Q9NXE4|NSMA3_HUMAN	30.7	836	467	24	13	771	57	857	5.20e-89	303
TRINITY_DN109231_c0_g1.p1	sp|Q80WC1|UBN2_MOUSE	44.0	150	70	4	27	173	112	250	3.05e-29	124
TRINITY_DN109231_c0_g1.p1	sp|D4A666|UBN2_RAT	44.0	150	70	4	27	173	112	250	3.07e-29	124
TRINITY_DN109231_c0_g1.p1	sp|Q6ZU65|UBN2_HUMAN	44.0	150	70	4	27	173	126	264	3.08e-29	124
TRINITY_DN109258_c0_g1.p1	sp|A1A5F2|HTR5B_XENTR	52.8	411	187	2	2	408	123	530	1.08e-133	426
TRINITY_DN109258_c0_g1.p1	sp|Q8C547|HTR5B_MOUSE	52.7	412	186	3	2	408	123	530	3.63e-132	421
TRINITY_DN109258_c0_g1.p1	sp|Q9P2D3|HTR5B_HUMAN	52.9	412	185	3	2	408	123	530	3.64e-132	421
TRINITY_DN109261_c0_g1.p1	sp|A0A7D0AGU9|TPS_MATON	78.8	156	33	0	1	156	144	299	5.04e-86	257
TRINITY_DN109261_c0_g1.p1	sp|Q9WTN0|GGPPS_MOUSE	63.4	153	56	0	1	153	139	291	7.64e-62	195
TRINITY_DN109261_c0_g1.p1	sp|O95749|GGPPS_HUMAN	63.4	153	56	0	1	153	139	291	2.17e-61	194
TRINITY_DN109265_c0_g1.p1	sp|P26305|LPSBP_PERAM	41.2	199	100	5	34	221	51	243	6.81e-41	143
TRINITY_DN10927_c0_g1.p1	sp|Q7LHG5|YI31B_YEAST	43.5	62	33	1	116	177	640	699	1.22e-05	48.1
TRINITY_DN10927_c0_g1.p1	sp|Q99315|YG31B_YEAST	43.5	62	33	1	116	177	614	673	1.23e-05	48.1
TRINITY_DN109288_c0_g1.p1	sp|Q8I7P9|POL5_DROME	37.1	248	143	3	4	240	244	489	2.68e-44	162
TRINITY_DN109288_c0_g1.p1	sp|P10401|POLY_DROME	37.1	251	140	4	2	240	301	545	2.04e-42	156
TRINITY_DN109288_c0_g1.p1	sp|P04323|POL3_DROME	37.7	236	140	4	5	239	329	558	1.30e-41	154
TRINITY_DN109291_c0_g1.p1	sp|Q9Y4G8|RPGF2_HUMAN	43.7	894	444	14	2	849	122	1002	6.57e-227	688
TRINITY_DN109291_c0_g1.p1	sp|F1PBJ0|RPGF2_CANLF	43.6	894	445	14	2	849	122	1002	1.78e-226	687
TRINITY_DN109291_c0_g1.p1	sp|F1M386|RPGF2_RAT	43.4	884	461	12	2	849	122	1002	2.38e-226	686
TRINITY_DN109296_c0_g1.p1	sp|Q8R1R3|STAR7_MOUSE	31.2	314	204	3	86	396	20	324	9.22e-50	177
TRINITY_DN109296_c0_g1.p1	sp|Q9NQZ5|STAR7_HUMAN	31.3	319	197	5	86	396	17	321	2.34e-49	176
TRINITY_DN109298_c0_g1.p1	sp|P0C218|DDX20_DANRE	59.6	171	69	0	21	191	8	178	4.98e-59	199
TRINITY_DN109298_c0_g1.p1	sp|Q9JJY4|DDX20_MOUSE	56.6	173	74	1	20	191	43	215	5.94e-56	192
TRINITY_DN109298_c0_g1.p1	sp|Q9UHI6|DDX20_HUMAN	55.2	174	78	0	18	191	41	214	2.14e-55	190
TRINITY_DN1092_c0_g1.p1	sp|O01666|ATPG_DROME	75.3	275	67	1	17	290	22	296	1.99e-138	395
TRINITY_DN1092_c0_g1.p1	sp|P05631|ATPG_BOVIN	60.3	277	107	1	17	290	21	297	2.48e-108	319
TRINITY_DN1092_c0_g1.p1	sp|Q91VR2|ATPG_MOUSE	56.6	290	123	1	4	290	8	297	1.89e-105	311
TRINITY_DN109329_c0_g1.p1	sp|Q07075|AMPE_HUMAN	32.2	267	167	5	1	262	538	795	2.20e-40	151
TRINITY_DN109329_c0_g1.p1	sp|Q32LQ0|AMPE_BOVIN	32.7	269	162	7	1	262	540	796	3.51e-39	148
TRINITY_DN109329_c0_g1.p1	sp|Q95334|AMPE_PIG	31.6	272	162	7	1	262	528	785	1.90e-37	143
TRINITY_DN109336_c0_g1.p1	sp|P10394|POL4_DROME	32.3	130	81	2	1	123	665	794	7.20e-08	57.0
TRINITY_DN109344_c0_g1.p1	sp|Q5RF14|MIPEP_PONAB	52.6	506	239	1	1	505	196	701	8.52e-186	540
TRINITY_DN109344_c0_g1.p1	sp|Q99797|MIPEP_HUMAN	52.4	506	240	1	1	505	196	701	1.21e-185	540
TRINITY_DN109344_c0_g1.p1	sp|A6H611|MIPEP_MOUSE	51.9	507	243	1	1	506	194	700	1.04e-183	535
TRINITY_DN109349_c0_g1.p1	sp|Q99N46|BRI3_CAVPO	56.3	71	30	1	52	121	54	124	9.26e-23	89.0
TRINITY_DN109349_c0_g1.p1	sp|O95415|BRI3_HUMAN	56.3	71	30	1	52	121	54	124	9.26e-23	89.0
TRINITY_DN109349_c0_g1.p1	sp|Q32L83|BRI3_BOVIN	54.9	71	31	1	52	121	53	123	2.56e-22	87.8
TRINITY_DN109375_c0_g1.p1	sp|P0CB42|ALKB1_MOUSE	54.9	122	55	0	1	122	173	294	1.34e-38	140
TRINITY_DN109375_c0_g1.p1	sp|Q13686|ALKB1_HUMAN	54.9	122	55	0	1	122	173	294	1.88e-38	140
TRINITY_DN109375_c0_g1.p1	sp|Q54N08|ALKB_DICDI	46.3	121	65	0	1	121	220	340	2.63e-30	118
TRINITY_DN109377_c0_g1.p1	sp|Q9Y123|RFT1_DROME	46.6	556	273	7	1	540	1	548	1.03e-150	446
TRINITY_DN109377_c0_g1.p1	sp|Q0D2E8|RFT1_XENTR	42.1	530	289	3	6	531	7	522	8.44e-137	410
TRINITY_DN109377_c0_g1.p1	sp|Q96AA3|RFT1_HUMAN	45.1	506	261	3	13	514	14	506	1.82e-133	402
TRINITY_DN10937_c1_g2.p1	sp|Q92968|PEX13_HUMAN	38.8	227	123	7	118	336	114	332	1.90e-40	150
TRINITY_DN10937_c1_g2.p1	sp|Q0P5B1|PEX13_BOVIN	37.4	227	126	6	118	336	114	332	2.65e-40	149
TRINITY_DN10937_c1_g2.p1	sp|Q9D0K1|PEX13_MOUSE	35.9	223	135	4	118	336	116	334	7.46e-40	148
TRINITY_DN109384_c0_g1.p1	sp|Q5U3U3|CPT2_DANRE	49.5	645	320	4	9	652	23	662	3.50e-221	634
TRINITY_DN109384_c0_g1.p1	sp|P23786|CPT2_HUMAN	50.6	624	305	3	31	653	33	654	2.55e-218	627
TRINITY_DN109384_c0_g1.p1	sp|Q6P4X5|CPT2_XENTR	49.6	631	315	3	24	653	27	655	1.45e-217	625
TRINITY_DN109422_c0_g1.p1	sp|Q09103|DGK2_DROME	57.9	197	74	5	1	192	486	678	3.85e-65	220
TRINITY_DN109422_c0_g1.p1	sp|O75912|DGKI_HUMAN	45.8	142	70	4	56	192	129	268	1.78e-31	124
TRINITY_DN109422_c0_g1.p1	sp|F1MAB7|DGKI_RAT	55.1	107	42	3	90	192	159	263	3.29e-31	123
TRINITY_DN109425_c0_g1.p1	sp|Q8WVB3|HEXD_HUMAN	60.7	117	46	0	63	179	10	126	2.58e-39	142
TRINITY_DN109425_c0_g1.p1	sp|A6QNR0|HEXD_BOVIN	57.3	117	50	0	63	179	2	118	1.33e-38	137
TRINITY_DN109425_c0_g1.p1	sp|Q3U4H6|HEXD_MOUSE	60.7	117	46	0	63	179	10	126	1.36e-38	140
TRINITY_DN10944_c3_g1.p1	sp|Q24025|SOG_DROME	45.2	279	116	6	15	257	744	1021	7.93e-71	238
TRINITY_DN109455_c0_g1.p1	sp|A5PKG6|UBE4A_BOVIN	37.6	1087	579	23	2	1024	8	1059	7.51e-219	656
TRINITY_DN109455_c0_g1.p1	sp|Q5R9G3|UBE4A_PONAB	37.7	1087	578	24	2	1024	8	1059	1.53e-214	645
TRINITY_DN109455_c0_g1.p1	sp|Q14139|UBE4A_HUMAN	37.4	1087	582	23	2	1024	8	1059	1.20e-213	643
TRINITY_DN109457_c0_g1.p1	sp|B2D0J5|EST6_APIME	40.3	474	263	7	10	476	9	469	1.11e-115	357
TRINITY_DN109457_c0_g1.p1	sp|D6WMZ8|ESTJ_TRICA	38.4	521	304	8	8	516	8	523	2.05e-111	347
TRINITY_DN109457_c0_g1.p1	sp|P35502|ESTF_MYZPE	40.7	533	283	15	6	529	12	520	1.95e-108	339
TRINITY_DN109469_c0_g1.p2	sp|E9PZM4|CHD2_MOUSE	50.0	48	20	1	76	119	83	130	9.83e-06	47.4
TRINITY_DN109469_c0_g1.p2	sp|O14647|CHD2_HUMAN	50.0	48	20	1	76	119	83	130	1.34e-05	47.0
TRINITY_DN109473_c0_g1.p1	sp|Q9V7G5|C4AA1_DROME	59.3	113	46	0	1	113	391	503	1.25e-43	151
TRINITY_DN109473_c0_g1.p1	sp|Q9DBW0|CP4V2_MOUSE	46.9	113	60	0	1	113	408	520	5.29e-31	117
TRINITY_DN109473_c0_g1.p1	sp|A2RRT9|CP4V2_RAT	46.4	110	59	0	4	113	411	520	3.66e-30	115
TRINITY_DN109491_c0_g1.p1	sp|Q8IMZ9|WFS1_DROME	32.1	159	88	6	1	144	660	813	6.03e-10	59.7
TRINITY_DN10950_c0_g1.p1	sp|Q9VDG2|RLIP_DROME	41.3	448	218	9	4	450	221	624	1.04e-75	251
TRINITY_DN10950_c0_g1.p1	sp|Q9PT60|RBP1A_XENLA	48.2	224	113	1	4	224	220	443	2.73e-54	195
TRINITY_DN10950_c0_g1.p1	sp|Q15311|RBP1_HUMAN	47.3	224	115	1	4	224	225	448	1.92e-53	192
TRINITY_DN109520_c0_g1.p1	sp|P20825|POL2_DROME	35.5	330	203	3	14	337	298	623	1.08e-58	211
TRINITY_DN109520_c0_g1.p1	sp|P04323|POL3_DROME	33.2	346	216	4	1	337	285	624	3.24e-57	207
TRINITY_DN109520_c0_g1.p1	sp|Q8I7P9|POL5_DROME	31.8	415	247	8	14	398	215	623	3.93e-53	195
TRINITY_DN109569_c0_g1.p1	sp|Q9Y4I1|MYO5A_HUMAN	57.1	63	27	0	1	63	756	818	1.71e-12	65.5
TRINITY_DN109569_c0_g1.p1	sp|Q02440|MYO5A_CHICK	54.7	64	29	0	1	64	757	820	3.18e-12	64.7
TRINITY_DN109569_c0_g1.p1	sp|Q9QYF3|MYO5A_RAT	53.8	65	30	0	1	65	756	820	1.10e-11	63.2
TRINITY_DN109588_c0_g1.p1	sp|Q95SX7|RTBS_DROME	30.8	208	118	4	2	196	574	768	1.09e-15	78.6
TRINITY_DN109590_c0_g1.p1	sp|Q3T1I9|RPAP1_RAT	30.7	1354	808	33	1	1256	2	1323	1.17e-129	437
TRINITY_DN109590_c0_g1.p1	sp|A0JN53|RPAP1_BOVIN	30.1	1360	803	30	1	1256	1	1317	2.82e-129	436
TRINITY_DN109590_c0_g1.p1	sp|Q80TE0|RPAP1_MOUSE	30.4	1361	812	32	1	1256	2	1332	2.38e-128	433
TRINITY_DN109596_c0_g1.p1	sp|P61356|RL27_BOVIN	66.7	132	42	2	1	131	6	136	8.38e-55	171
TRINITY_DN109596_c0_g1.p1	sp|P61357|RL27_CERNI	66.7	132	42	2	1	131	6	136	8.38e-55	171
TRINITY_DN109596_c0_g1.p1	sp|P61355|RL27_CHICK	66.7	132	42	2	1	131	6	136	8.38e-55	171
TRINITY_DN1095_c0_g1.p1	sp|P05661|MYSA_DROME	90.0	558	56	0	170	727	1379	1936	2.80e-89	310
TRINITY_DN1095_c0_g1.p1	sp|P24733|MYS_ARGIR	63.7	402	146	0	314	715	1521	1922	3.00e-57	215
TRINITY_DN1095_c0_g1.p1	sp|P02566|MYO4_CAEEL	64.0	272	98	0	358	629	1577	1848	5.44e-49	190
TRINITY_DN109605_c0_g1.p1	sp|Q06136|KDSR_HUMAN	34.8	69	40	2	1	68	167	231	7.01e-04	40.8
TRINITY_DN109611_c0_g1.p2	sp|A2AJA9|AJM1_MOUSE	51.5	99	43	2	28	122	867	964	2.84e-21	92.0
TRINITY_DN109611_c0_g1.p2	sp|C9J069|AJM1_HUMAN	51.5	99	43	2	28	122	869	966	5.29e-21	91.3
TRINITY_DN109655_c0_g1.p2	sp|Q8WQI7|RL18A_SPOFR	77.4	177	40	0	1	177	1	177	8.33e-99	285
TRINITY_DN109655_c0_g1.p2	sp|P41093|RL18A_DROME	74.4	176	45	0	1	176	1	176	8.48e-92	268
TRINITY_DN109655_c0_g1.p2	sp|Q3T003|RL18A_BOVIN	70.5	176	52	0	1	176	1	176	4.73e-91	266
TRINITY_DN109660_c0_g1.p1	sp|Q5BKQ4|LIPR1_MOUSE	34.6	298	186	5	1	296	1	291	1.50e-46	168
TRINITY_DN109660_c0_g1.p1	sp|P54316|LIPR1_RAT	34.1	293	184	5	6	296	6	291	5.65e-46	166
TRINITY_DN109660_c0_g1.p1	sp|P54315|LIPR1_HUMAN	34.1	293	184	5	6	296	6	291	2.66e-45	164
TRINITY_DN109662_c0_g1.p1	sp|O54827|AT10A_MOUSE	51.7	180	73	3	81	247	25	203	1.38e-50	180
TRINITY_DN109662_c0_g1.p1	sp|O60312|AT10A_HUMAN	56.8	139	60	0	109	247	61	199	1.91e-48	174
TRINITY_DN109662_c0_g1.p1	sp|Q9P241|AT10D_HUMAN	48.3	174	88	1	72	245	38	209	6.64e-46	167
TRINITY_DN109665_c0_g1.p1	sp|O76031|CLPX_HUMAN	64.4	452	144	5	5	447	170	613	1.42e-192	552
TRINITY_DN109665_c0_g1.p1	sp|Q5R7N3|CLPX_PONAB	64.4	452	144	5	5	447	170	613	1.42e-192	552
TRINITY_DN109665_c0_g1.p1	sp|Q5U2U0|CLPX_RAT	64.2	453	145	5	5	448	170	614	1.42e-192	552
TRINITY_DN109667_c0_g1.p1	sp|Q865S1|AP3D1_BOVIN	40.5	687	360	16	1	671	552	1205	2.76e-89	305
TRINITY_DN109667_c0_g1.p1	sp|O54774|AP3D1_MOUSE	37.9	678	382	15	1	671	552	1197	1.33e-81	284
TRINITY_DN109667_c0_g1.p1	sp|O14617|AP3D1_HUMAN	36.9	680	340	16	1	671	552	1151	8.32e-81	281
TRINITY_DN109684_c0_g1.p1	sp|Q6EMB2|TTLL5_HUMAN	57.5	146	62	0	1	146	73	218	3.13e-56	192
TRINITY_DN109684_c0_g1.p1	sp|Q6EEF3|TTLL5_CHLAE	57.5	146	62	0	1	146	73	218	3.14e-56	192
TRINITY_DN109684_c0_g1.p1	sp|Q5R978|TTLL5_PONAB	57.5	146	62	0	1	146	73	218	3.14e-56	192
TRINITY_DN109688_c0_g1.p1	sp|Q5TYQ1|ZYG11_DANRE	50.5	99	49	0	1	99	628	726	1.55e-23	96.7
TRINITY_DN109688_c0_g1.p1	sp|A0JMZ3|ZYG11_XENLA	51.6	95	46	0	1	95	619	713	2.11e-23	96.3
TRINITY_DN109688_c0_g1.p1	sp|Q9C0D3|ZY11B_HUMAN	50.5	95	47	0	1	95	628	722	2.11e-23	96.3
TRINITY_DN109694_c0_g1.p1	sp|Q0IEK6|EPG5_AEDAE	37.7	162	98	1	5	166	711	869	5.27e-31	123
TRINITY_DN109735_c0_g1.p1	sp|Q9VM75|HEAT1_DROME	41.7	108	53	3	1	104	1332	1433	6.10e-19	83.6
TRINITY_DN109745_c0_g1.p1	sp|Q7LHG5|YI31B_YEAST	30.6	585	350	12	150	710	623	1175	4.45e-69	250
TRINITY_DN109745_c0_g1.p1	sp|Q99315|YG31B_YEAST	30.6	585	350	12	150	710	597	1149	4.59e-69	250
TRINITY_DN109745_c0_g1.p1	sp|P10394|POL4_DROME	31.3	508	310	12	92	572	245	740	1.42e-67	245
TRINITY_DN109748_c0_g1.p1	sp|Q9NRL2|BAZ1A_HUMAN	43.3	67	32	3	8	70	779	843	7.68e-07	50.4
TRINITY_DN109748_c0_g1.p1	sp|O88379|BAZ1A_MOUSE	42.9	63	33	2	9	70	785	845	1.05e-06	50.1
TRINITY_DN109765_c0_g1.p2	sp|Q91VS7|MGST1_MOUSE	46.7	105	52	2	12	112	9	113	6.93e-20	82.0
TRINITY_DN109765_c0_g1.p2	sp|P08011|MGST1_RAT	45.7	105	53	2	12	112	9	113	1.95e-19	80.9
TRINITY_DN109765_c0_g1.p2	sp|Q64L89|MGST1_BOVIN	46.7	105	52	2	12	112	9	113	2.76e-19	80.5
TRINITY_DN109767_c0_g1.p1	sp|Q17LW0|MYO7A_AEDAE	59.5	1189	458	8	3	1173	973	2156	0.0	1425
TRINITY_DN109767_c0_g1.p1	sp|Q29P71|MYO7A_DROPS	58.6	1187	467	8	6	1173	981	2161	0.0	1412
TRINITY_DN109767_c0_g1.p1	sp|Q9V3Z6|MYO7A_DROME	58.3	1186	470	8	6	1173	981	2160	0.0	1407
TRINITY_DN109768_c0_g1.p1	sp|Q04656|ATP7A_HUMAN	65.7	143	42	2	1	139	915	1054	2.63e-52	180
TRINITY_DN109768_c0_g1.p1	sp|Q64430|ATP7A_MOUSE	65.7	143	42	2	1	139	906	1045	1.24e-51	178
TRINITY_DN109768_c0_g1.p1	sp|P70705|ATP7A_RAT	65.7	143	42	2	1	139	907	1046	1.24e-51	178
TRINITY_DN109781_c0_g1.p1	sp|A7RJI7|CCZ1_NEMVE	51.6	161	75	2	9	168	10	168	4.00e-53	177
TRINITY_DN109781_c0_g1.p1	sp|Q5ZLN2|CCZ1_CHICK	48.4	159	80	1	9	167	19	175	2.41e-45	157
TRINITY_DN109781_c0_g1.p1	sp|Q0VD30|CCZ1_BOVIN	48.1	160	80	2	9	167	22	179	2.71e-44	155
TRINITY_DN109784_c0_g1.p1	sp|Q8TAQ2|SMRC2_HUMAN	55.2	1001	340	16	7	950	5	954	0.0	952
TRINITY_DN109784_c0_g1.p1	sp|Q6PDG5|SMRC2_MOUSE	55.4	979	373	16	7	950	5	954	8.21e-316	909
TRINITY_DN109784_c0_g1.p1	sp|P97496|SMRC1_MOUSE	54.1	941	380	14	2	923	27	934	1.55e-304	877
TRINITY_DN109793_c0_g1.p1	sp|P16970|ABCD3_RAT	60.1	163	65	0	1	163	250	412	8.60e-60	199
TRINITY_DN109793_c0_g1.p1	sp|P55096|ABCD3_MOUSE	58.9	163	67	0	1	163	250	412	3.27e-59	197
TRINITY_DN109793_c0_g1.p1	sp|P28288|ABCD3_HUMAN	59.5	163	66	0	1	163	250	412	4.56e-59	197
TRINITY_DN109808_c0_g1.p1	sp|Q47944|SDH_GLUOY	36.4	184	112	3	9	191	44	223	5.14e-28	112
TRINITY_DN109808_c0_g1.p1	sp|Q9WWW2|ALKJ_PSEPU	37.8	185	106	6	10	191	44	222	5.77e-25	104
TRINITY_DN109808_c0_g1.p1	sp|Q985M5|BETA_RHILO	36.9	157	94	3	25	180	60	212	5.46e-22	95.9
TRINITY_DN109826_c0_g1.p1	sp|O95248|MTMR5_HUMAN	50.0	108	50	3	1	107	958	1062	1.87e-22	95.1
TRINITY_DN109826_c0_g1.p1	sp|Q6ZPE2|MTMR5_MOUSE	49.1	108	51	3	1	107	957	1061	4.75e-22	94.0
TRINITY_DN109826_c0_g1.p1	sp|Q86WG5|MTMRD_HUMAN	47.7	109	54	2	1	109	946	1051	6.47e-22	93.6
TRINITY_DN109829_c0_g1.p1	sp|P38935|SMBP2_HUMAN	33.8	999	518	24	59	969	46	989	9.65e-137	438
TRINITY_DN109829_c0_g1.p1	sp|Q9EQN5|SMBP2_RAT	32.8	984	515	25	70	969	61	982	2.45e-135	434
TRINITY_DN109829_c0_g1.p1	sp|Q60560|SMBP2_MESAU	33.7	1000	512	28	59	969	46	983	4.89e-135	433
TRINITY_DN109834_c0_g1.p1	sp|Q9VRJ1|SYAM_DROME	41.3	994	536	13	37	1000	13	989	4.85e-249	732
TRINITY_DN109834_c0_g1.p1	sp|Q8BGQ7|SYAC_MOUSE	36.4	1026	547	25	37	1024	6	963	6.75e-174	536
TRINITY_DN109834_c0_g1.p1	sp|Q8CFX8|SYAC_MESAU	36.2	1029	545	24	37	1024	6	963	4.33e-171	529
TRINITY_DN10983_c0_g1.p1	sp|Q6P8M1|TATD1_MOUSE	56.9	276	116	2	4	279	5	277	1.32e-118	347
TRINITY_DN10983_c0_g1.p1	sp|Q6GML7|TATD1_DANRE	57.6	276	114	2	4	279	5	277	1.47e-118	347
TRINITY_DN10983_c0_g1.p1	sp|Q148G4|TATD1_BOVIN	56.8	280	117	3	1	279	1	277	2.32e-117	344
TRINITY_DN109841_c0_g1.p1	sp|Q9UPN9|TRI33_HUMAN	36.7	177	112	0	4	180	272	448	2.69e-31	122
TRINITY_DN109841_c0_g1.p1	sp|Q99PP7|TRI33_MOUSE	36.7	177	112	0	4	180	288	464	2.69e-31	122
TRINITY_DN109841_c0_g1.p1	sp|Q6E2N3|TRI33_DANRE	35.4	181	117	0	4	184	276	456	3.67e-31	122
TRINITY_DN109876_c0_g1.p1	sp|Q8BVD5|MPP7_MOUSE	59.5	173	69	1	2	173	126	298	1.73e-65	213
TRINITY_DN109876_c0_g1.p1	sp|A8KBF6|MPP7_XENTR	60.7	173	67	1	2	173	126	298	1.73e-65	213
TRINITY_DN109876_c0_g1.p1	sp|A6QQZ7|MPP7_BOVIN	60.1	173	68	1	2	173	126	298	2.42e-65	213
TRINITY_DN1098_c0_g1.p1	sp|Q3SZJ4|PTGR1_BOVIN	48.1	349	150	7	1	338	1	329	7.60e-100	300
TRINITY_DN1098_c0_g1.p1	sp|Q9EQZ5|PTGR1_CAVPO	49.7	342	155	7	1	338	1	329	2.47e-98	296
TRINITY_DN1098_c0_g1.p1	sp|Q29073|PTGR1_PIG	48.0	342	161	6	1	338	1	329	2.28e-96	291
TRINITY_DN10991_c0_g1.p1	sp|Q8BIG4|FBX28_MOUSE	60.0	125	50	0	3	127	110	234	3.81e-45	154
TRINITY_DN10991_c0_g1.p1	sp|Q2NL16|FBX28_BOVIN	59.2	125	51	0	3	127	110	234	1.06e-44	152
TRINITY_DN10991_c0_g1.p1	sp|Q9NVF7|FBX28_HUMAN	59.2	125	51	0	3	127	110	234	1.06e-44	152
TRINITY_DN109926_c0_g1.p1	sp|Q02942|TRF_BLADI	31.2	648	391	17	60	661	54	692	6.54e-93	307
TRINITY_DN109926_c0_g1.p1	sp|Q9R0R1|TRFM_MOUSE	32.0	341	198	11	373	688	23	354	9.29e-34	141
TRINITY_DN109926_c0_g1.p1	sp|P08582|TRFM_HUMAN	30.5	344	199	11	373	688	23	354	2.12e-30	131
TRINITY_DN109931_c0_g1.p1	sp|Q8BHE1|GEMI8_MOUSE	41.0	100	53	1	145	238	137	236	3.96e-11	64.3
TRINITY_DN10993_c0_g1.p1	sp|Q9V3D5|DYRK2_DROME	69.3	388	113	1	105	486	126	513	7.35e-188	548
TRINITY_DN10993_c0_g1.p1	sp|Q9NR20|DYRK4_HUMAN	62.3	379	140	1	95	470	25	403	5.88e-171	498
TRINITY_DN10993_c0_g1.p1	sp|Q8BI55|DYRK4_MOUSE	63.0	368	133	1	103	467	148	515	5.85e-170	499
TRINITY_DN109955_c0_g1.p1	sp|Q9VPQ6|USH_DROME	34.3	169	78	4	1	142	348	510	1.27e-08	57.0
TRINITY_DN109974_c0_g1.p1	sp|O19045|FA10_RABIT	38.9	72	39	2	10	81	89	155	4.22e-08	54.7
TRINITY_DN109974_c0_g1.p1	sp|Q20911|CUBN_CAEEL	31.0	126	67	5	1	106	201	326	9.41e-08	53.9
TRINITY_DN109996_c0_g1.p1	sp|P04323|POL3_DROME	38.8	116	70	1	2	116	376	491	2.33e-20	88.2
TRINITY_DN109996_c0_g1.p1	sp|P92523|M860_ARATH	35.7	112	69	2	7	116	3	113	2.20e-17	75.9
TRINITY_DN109996_c0_g1.p1	sp|P10401|POLY_DROME	39.8	93	56	0	3	95	352	444	1.02e-16	77.8
TRINITY_DN1099_c0_g1.p1	sp|Q9VZW5|FMAR_DROME	30.1	316	194	7	181	486	113	411	1.99e-27	120
TRINITY_DN1099_c0_g1.p1	sp|Q01717|TRHR_RAT	31.3	198	122	6	187	380	31	218	2.30e-14	79.0
TRINITY_DN1099_c0_g1.p1	sp|P34981|TRFR_HUMAN	31.8	198	121	6	187	380	31	218	8.88e-14	77.0
TRINITY_DN110024_c0_g1.p1	sp|Q8QGX4|PRKDC_CHICK	36.9	252	151	5	14	258	2079	2329	7.92e-49	177
TRINITY_DN110024_c0_g1.p1	sp|Q8WN22|PRKDC_CANLF	35.9	248	152	5	17	258	2096	2342	6.81e-48	174
TRINITY_DN110024_c0_g1.p1	sp|Q9DEI1|PRKDC_XENLA	35.0	257	155	7	10	258	2098	2350	4.30e-47	172
TRINITY_DN110027_c0_g1.p1	sp|F1QFR9|PSM4A_DANRE	49.6	250	125	1	16	265	9	257	2.45e-80	266
TRINITY_DN110027_c0_g1.p1	sp|Q6NRP2|PSME4_XENLA	48.6	255	130	1	11	265	6	259	1.03e-76	256
TRINITY_DN110027_c0_g1.p1	sp|Q14997|PSME4_HUMAN	49.0	249	126	1	17	265	25	272	8.95e-76	253
TRINITY_DN11002_c0_g1.p1	sp|Q14CW9|AT7L3_HUMAN	40.5	279	140	9	44	306	19	287	1.34e-42	154
TRINITY_DN11002_c0_g1.p1	sp|A1L209|AT7L3_DANRE	42.6	282	134	12	44	306	19	291	1.50e-42	154
TRINITY_DN11002_c0_g1.p1	sp|A2AWT3|AT7L3_MOUSE	40.9	279	139	8	44	306	19	287	1.41e-41	151
TRINITY_DN110061_c0_g1.p1	sp|Q95NN1|T23O_TRICA	75.1	365	87	2	32	395	10	371	1.56e-193	544
TRINITY_DN110061_c0_g1.p1	sp|Q17P71|T23O_AEDAE	70.1	378	110	2	22	398	2	377	8.32e-190	535
TRINITY_DN110061_c0_g1.p1	sp|O77457|T23O_ANOGA	70.5	380	109	2	20	398	1	378	2.29e-189	533
TRINITY_DN110062_c0_g1.p1	sp|Q9P2F6|RHG20_HUMAN	30.5	220	141	6	28	246	357	565	7.96e-21	95.9
TRINITY_DN110090_c0_g1.p1	sp|Q92608|DOCK2_HUMAN	57.1	170	73	0	3	172	392	561	1.80e-60	205
TRINITY_DN110090_c0_g1.p1	sp|Q8BUR4|DOCK1_MOUSE	57.6	172	73	0	1	172	392	563	2.46e-60	205
TRINITY_DN110090_c0_g1.p1	sp|Q14185|DOCK1_HUMAN	57.6	172	73	0	1	172	392	563	3.36e-60	204
TRINITY_DN110092_c0_g1.p1	sp|O42587|PR6AA_XENLA	85.3	422	60	2	10	430	3	423	9.94e-252	693
TRINITY_DN110092_c0_g1.p1	sp|P17980|PRS6A_HUMAN	83.5	430	67	3	4	430	11	439	2.09e-250	690
TRINITY_DN110092_c0_g1.p1	sp|Q63569|PRS6A_RAT	83.3	430	68	3	4	430	11	439	2.97e-250	690
TRINITY_DN110093_c0_g1.p1	sp|Q9NRA2|S17A5_HUMAN	34.0	241	154	2	2	241	212	448	3.29e-35	134
TRINITY_DN110093_c0_g1.p1	sp|Q8BN82|S17A5_MOUSE	33.5	242	154	4	2	241	212	448	3.15e-33	128
TRINITY_DN110093_c0_g1.p1	sp|Q5W8I7|VGL2B_DANRE	31.7	243	161	4	2	241	229	469	1.59e-31	124
TRINITY_DN1100_c0_g1.p1	sp|Q6P632|NAA20_XENTR	77.0	178	36	2	1	173	1	178	1.22e-97	282
TRINITY_DN1100_c0_g1.p1	sp|Q7ZXR3|NAA20_XENLA	77.0	178	36	2	1	173	1	178	4.95e-97	281
TRINITY_DN1100_c0_g1.p1	sp|P61599|NAA20_HUMAN	76.4	178	37	2	1	173	1	178	7.03e-97	280
TRINITY_DN110135_c0_g1.p2	sp|Q15911|ZFHX3_HUMAN	59.2	103	40	1	1	103	2958	3058	1.84e-32	123
TRINITY_DN110135_c0_g1.p2	sp|Q61329|ZFHX3_MOUSE	59.2	103	40	1	1	103	2966	3066	1.84e-32	123
TRINITY_DN110135_c0_g1.p2	sp|O73590|ZFHX4_CHICK	59.2	103	40	1	1	103	2886	2986	8.67e-32	121
TRINITY_DN110141_c0_g1.p1	sp|Q8TF50|ZN526_HUMAN	31.4	70	35	2	5	74	444	500	2.01e-06	49.3
TRINITY_DN110141_c0_g1.p1	sp|Q8BI66|ZN526_MOUSE	32.9	70	34	2	5	74	449	505	2.73e-06	48.9
TRINITY_DN110141_c0_g1.p1	sp|P39770|SALM_DROME	37.9	58	27	1	18	75	432	480	3.91e-04	42.7
TRINITY_DN11014_c0_g1.p1	sp|X1WHY6|AMR1B_DANRE	56.6	152	66	0	49	200	31	182	1.93e-54	191
TRINITY_DN11014_c0_g1.p1	sp|Q9C0C7|AMRA1_HUMAN	58.7	138	57	0	63	200	46	183	3.09e-53	187
TRINITY_DN11014_c0_g1.p1	sp|A2AH22|AMRA1_MOUSE	58.7	138	57	0	63	200	46	183	3.09e-53	187
TRINITY_DN110154_c0_g1.p1	sp|O15381|NVL_HUMAN	43.6	690	328	15	10	681	8	654	5.76e-146	449
TRINITY_DN110154_c0_g1.p1	sp|Q9DBY8|NVL_MOUSE	43.1	700	316	17	10	681	8	653	1.03e-142	441
TRINITY_DN110154_c0_g1.p1	sp|O14325|YB7A_SCHPO	48.8	420	185	6	267	680	169	564	8.46e-117	371
TRINITY_DN110163_c0_g1.p1	sp|Q9XZ08|EXT3_DROME	56.1	98	43	0	19	116	72	169	9.52e-25	100
TRINITY_DN110165_c0_g1.p1	sp|Q99K70|RRAGC_MOUSE	75.6	349	70	2	15	349	21	368	1.23e-183	518
TRINITY_DN110165_c0_g1.p1	sp|Q9HB90|RRAGC_HUMAN	75.4	350	70	2	15	349	21	369	1.81e-183	517
TRINITY_DN110165_c0_g1.p1	sp|Q9NQL2|RRAGD_HUMAN	75.9	344	73	1	19	352	30	373	2.66e-183	517
TRINITY_DN110166_c0_g1.p1	sp|Q66PG3|LARG1_CHICK	76.0	171	41	0	1	171	572	742	1.75e-90	282
TRINITY_DN110166_c0_g1.p1	sp|O95461|LARG1_HUMAN	74.3	171	44	0	1	171	572	742	6.81e-90	281
TRINITY_DN110166_c0_g1.p1	sp|Q9Z1M7|LARG1_MOUSE	74.3	171	44	0	1	171	572	742	1.89e-89	280
TRINITY_DN110177_c0_g1.p1	sp|Q9VPH2|PRI2_DROME	53.0	149	63	1	1	142	337	485	8.92e-52	176
TRINITY_DN110177_c0_g1.p1	sp|Q84WJ2|PRI2_ARATH	54.3	127	58	0	1	127	319	445	1.22e-45	158
TRINITY_DN110177_c0_g1.p1	sp|P33610|PRI2_MOUSE	53.0	132	59	3	1	129	326	457	5.58e-45	157
TRINITY_DN110213_c0_g1.p1	sp|Q9VI10|SMD2_DROME	91.3	115	10	0	4	118	3	117	2.21e-70	209
TRINITY_DN110213_c0_g1.p1	sp|Q3SZF8|SMD2_BOVIN	91.2	114	10	0	1	114	1	114	6.14e-70	208
TRINITY_DN110213_c0_g1.p1	sp|P62316|SMD2_HUMAN	91.2	114	10	0	1	114	1	114	6.14e-70	208
TRINITY_DN11021_c1_g1.p1	sp|O46102|PAPD1_DROME	45.0	527	265	7	64	576	39	554	1.83e-142	430
TRINITY_DN11021_c1_g1.p1	sp|Q9NVV4|PAPD1_HUMAN	34.6	512	295	13	46	539	41	530	1.85e-82	273
TRINITY_DN11021_c1_g1.p1	sp|Q9D0D3|PAPD1_MOUSE	34.4	512	309	11	40	539	37	533	1.99e-82	273
TRINITY_DN110271_c0_g1.p1	sp|P04146|COPIA_DROME	39.2	273	156	5	1	266	972	1241	3.99e-57	200
TRINITY_DN110271_c0_g1.p1	sp|P92519|M810_ARATH	35.0	163	97	5	109	266	1	159	1.31e-20	90.9
TRINITY_DN110280_c0_g1.p1	sp|A2CG49|KALRN_MOUSE	34.8	515	307	9	21	513	2443	2950	4.43e-78	270
TRINITY_DN110280_c0_g1.p1	sp|P97924|KALRN_RAT	34.6	515	308	9	21	513	2444	2951	2.03e-77	268
TRINITY_DN110280_c0_g1.p1	sp|O60229|KALRN_HUMAN	34.4	515	309	10	21	513	2471	2978	6.90e-77	267
TRINITY_DN11029_c0_g2.p1	sp|Q9UNF1|MAGD2_HUMAN	35.0	177	105	3	9	185	319	485	1.65e-26	108
TRINITY_DN11029_c0_g2.p1	sp|Q5RFC2|MAGD2_PONAB	35.0	177	105	3	9	185	319	485	1.65e-26	108
TRINITY_DN11029_c0_g2.p1	sp|Q12816|TROP_HUMAN	34.2	152	94	2	26	177	496	641	3.35e-23	99.4
TRINITY_DN110357_c0_g1.p1	sp|Q171Y8|MED27_AEDAE	58.1	179	71	2	2	180	9	183	3.23e-60	192
TRINITY_DN110357_c0_g1.p1	sp|Q7QCJ9|MED27_ANOGA	53.1	179	80	2	2	180	9	183	3.43e-54	176
TRINITY_DN110357_c0_g1.p1	sp|Q9VNG0|MED27_DROME	45.6	180	95	3	1	180	6	182	2.69e-37	133
TRINITY_DN1103_c0_g2.p1	sp|Q8CHD8|RFIP3_MOUSE	33.9	251	156	3	2	242	760	1010	4.53e-10	63.5
TRINITY_DN1103_c0_g2.p1	sp|Q7T005|RFIP3_DANRE	35.9	92	59	0	1	92	895	986	9.16e-07	53.5
TRINITY_DN1103_c1_g1.p1	sp|P18583|SON_HUMAN	50.5	107	47	1	1	107	2308	2408	3.16e-30	116
TRINITY_DN1103_c1_g1.p1	sp|Q9QX47|SON_MOUSE	50.5	107	47	1	1	107	2326	2426	3.16e-30	116
TRINITY_DN1103_c1_g1.p1	sp|Q9VHB0|SON_DROME	43.1	130	51	1	1	107	708	837	3.37e-26	104
TRINITY_DN1103_c4_g1.p1	sp|Q1A7B1|TNNC3_BLAGE	89.2	148	16	0	4	151	7	154	3.08e-89	259
TRINITY_DN1103_c4_g1.p1	sp|P47948|TNNC2_DROME	83.2	149	25	0	3	151	6	154	3.98e-83	244
TRINITY_DN1103_c4_g1.p1	sp|P47949|TNNC3_DROME	83.2	149	25	0	3	151	6	154	5.65e-83	243
TRINITY_DN1103_c5_g1.p1	sp|Q9XYM0|CRK_DROME	71.2	260	70	2	5	262	3	259	2.08e-136	388
TRINITY_DN1103_c5_g1.p1	sp|P87378|CRK_XENLA	51.0	300	114	8	2	272	1	296	1.35e-92	278
TRINITY_DN1103_c5_g1.p1	sp|P46108|CRK_HUMAN	49.3	300	114	7	2	265	1	298	1.63e-90	273
TRINITY_DN110405_c0_g1.p1	sp|O60341|KDM1A_HUMAN	75.6	221	46	1	1	221	569	781	2.74e-116	353
TRINITY_DN110405_c0_g1.p1	sp|Q6ZQ88|KDM1A_MOUSE	75.6	221	46	1	1	221	570	782	2.81e-116	353
TRINITY_DN110405_c0_g1.p1	sp|Q9VW97|LSDA_DROME	68.6	220	69	0	1	220	562	781	4.93e-106	328
TRINITY_DN110429_c0_g1.p1	sp|P56282|DPOE2_HUMAN	57.8	147	61	1	33	178	378	524	6.22e-58	192
TRINITY_DN110429_c0_g1.p1	sp|A7YWS7|DPOE2_BOVIN	56.5	147	63	1	33	178	378	524	1.72e-57	191
TRINITY_DN110429_c0_g1.p1	sp|O54956|DPOE2_MOUSE	55.1	147	65	1	33	178	378	524	2.58e-56	188
TRINITY_DN110440_c0_g1.p1	sp|Q8K337|I5P2_MOUSE	60.6	320	123	1	202	518	324	643	2.33e-131	409
TRINITY_DN110440_c0_g1.p1	sp|P32019|I5P2_HUMAN	60.0	320	125	1	202	518	324	643	3.27e-131	408
TRINITY_DN110440_c0_g1.p1	sp|Q01968|OCRL_HUMAN	59.4	325	129	1	197	518	214	538	4.55e-126	392
TRINITY_DN110445_c0_g1.p1	sp|Q9V3I8|OGG1_DROME	50.4	125	55	1	2	126	225	342	4.52e-38	134
TRINITY_DN110445_c0_g1.p1	sp|O08760|OGG1_MOUSE	49.5	101	49	1	2	100	224	324	4.80e-27	105
TRINITY_DN110445_c0_g1.p1	sp|O70249|OGG1_RAT	47.2	106	52	2	2	105	224	327	6.93e-26	102
TRINITY_DN110461_c0_g1.p1	sp|Q5XHA0|SCMC1_XENTR	43.4	152	84	1	29	178	23	174	3.08e-36	134
TRINITY_DN110461_c0_g1.p1	sp|Q7ZY36|SCM1A_XENLA	42.8	152	85	1	29	178	23	174	5.96e-36	133
TRINITY_DN110461_c0_g1.p1	sp|Q7T0U6|SCM1B_XENLA	42.9	154	86	1	27	178	21	174	5.96e-36	133
TRINITY_DN110470_c0_g1.p1	sp|O76483|GSTT7_ANOGA	44.2	217	118	2	1	215	1	216	7.40e-60	190
TRINITY_DN110470_c0_g1.p1	sp|P42860|GSTT1_LUCCU	48.3	205	102	3	6	209	4	205	8.80e-59	187
TRINITY_DN110470_c0_g1.p1	sp|P30104|GSTT1_DROER	49.3	205	100	3	6	209	5	206	1.47e-57	184
TRINITY_DN110480_c0_g1.p1	sp|Q7M3K2|PELET_DROME	40.3	124	73	1	2	125	250	372	5.14e-28	110
TRINITY_DN110487_c0_g1.p1	sp|O18497|MAN2_SPOFR	46.2	973	430	17	1	934	210	1128	4.03e-285	825
TRINITY_DN110487_c0_g1.p1	sp|Q8BRK9|MA2A2_MOUSE	36.9	962	519	25	1	936	252	1151	1.93e-175	543
TRINITY_DN110487_c0_g1.p1	sp|Q16706|MA2A1_HUMAN	37.0	960	513	28	1	936	252	1143	4.37e-175	542
TRINITY_DN110491_c0_g1.p2	sp|Q91DM0|POLG_PVCV1	32.3	93	60	1	3	92	1728	1820	4.56e-05	47.0
TRINITY_DN110491_c0_g1.p2	sp|Q6XKE6|POLG_PVCV2	32.3	93	60	1	3	92	1729	1821	4.56e-05	47.0
TRINITY_DN110499_c0_g1.p1	sp|P30427|PLEC_RAT	34.9	571	351	8	10	571	509	1067	2.13e-95	327
TRINITY_DN110499_c0_g1.p1	sp|Q9QXS1|PLEC_MOUSE	34.7	571	352	8	10	571	514	1072	3.92e-95	326
TRINITY_DN110499_c0_g1.p1	sp|Q15149|PLEC_HUMAN	34.6	570	355	7	10	570	503	1063	5.31e-95	325
TRINITY_DN110501_c0_g1.p1	sp|Q0KHT7|DAPKR_DROME	60.3	209	82	1	1	209	39	246	6.86e-78	249
TRINITY_DN110501_c0_g1.p1	sp|Q9GM70|ST17A_RABIT	55.6	207	89	2	5	209	50	255	4.92e-77	239
TRINITY_DN110501_c0_g1.p1	sp|Q9UEE5|ST17A_HUMAN	55.6	207	89	2	5	209	67	272	5.58e-77	239
TRINITY_DN110507_c0_g1.p1	sp|Q4KLV6|AGO4_XENLA	69.7	287	86	1	51	336	35	321	3.01e-144	432
TRINITY_DN110507_c0_g1.p1	sp|Q9HCK5|AGO4_HUMAN	68.6	287	89	1	51	336	12	298	4.68e-144	431
TRINITY_DN110507_c0_g1.p1	sp|Q8CJF8|AGO4_MOUSE	68.3	287	90	1	51	336	12	298	6.60e-144	430
TRINITY_DN110537_c0_g1.p1	sp|Q923J6|DYH12_RAT	48.1	339	176	0	8	346	1861	2199	1.60e-110	357
TRINITY_DN110537_c0_g1.p1	sp|Q3V0Q1|DYH12_MOUSE	47.8	339	177	0	8	346	1855	2193	1.02e-109	355
TRINITY_DN110537_c0_g1.p1	sp|Q6ZR08|DYH12_HUMAN	47.8	341	178	0	6	346	1859	2199	4.78e-109	353
TRINITY_DN110545_c0_g1.p1	sp|Q6RHR9|MAGI1_MOUSE	42.4	415	135	9	70	387	828	1235	8.61e-79	268
TRINITY_DN110545_c0_g1.p1	sp|Q96QZ7|MAGI1_HUMAN	40.2	455	160	10	67	414	833	1282	2.63e-77	264
TRINITY_DN110545_c0_g1.p1	sp|Q4L1J4|MAGI1_RAT	42.6	408	126	10	70	374	835	1237	2.54e-76	261
TRINITY_DN110564_c0_g1.p2	sp|B7FF07|WDY_DROMO	42.9	98	54	1	1	96	545	642	1.20e-22	94.0
TRINITY_DN110564_c0_g1.p2	sp|B7FF06|WDY_DROGR	42.9	98	54	1	1	96	553	650	3.05e-22	92.8
TRINITY_DN110564_c0_g1.p2	sp|B0FXQ5|WDY_DROAN	42.9	98	54	1	1	96	539	636	1.05e-21	91.3
TRINITY_DN110566_c0_g1.p1	sp|Q8N328|PGBD3_HUMAN	41.2	170	91	4	7	172	212	376	6.04e-29	115
TRINITY_DN110566_c0_g1.p1	sp|P0DP91|ERPG3_HUMAN	41.2	170	91	4	7	172	680	844	8.19e-29	115
TRINITY_DN110598_c0_g1.p1	sp|Q9W4E2|NBEA_DROME	65.5	171	51	1	1	163	2553	2723	4.19e-67	224
TRINITY_DN110598_c0_g1.p1	sp|Q9ESE1|LRBA_MOUSE	47.9	165	78	4	1	163	1965	2123	2.08e-41	150
TRINITY_DN110598_c0_g1.p1	sp|P50851|LRBA_HUMAN	44.3	176	79	5	1	163	1961	2130	2.58e-38	141
TRINITY_DN110612_c0_g1.p1	sp|O95714|HERC2_HUMAN	39.5	81	48	1	19	99	1046	1125	1.06e-11	62.8
TRINITY_DN110612_c0_g1.p1	sp|Q4U2R1|HERC2_MOUSE	38.3	81	49	1	19	99	1047	1126	1.06e-11	62.8
TRINITY_DN110613_c0_g1.p1	sp|Q8BKX6|SMG1_MOUSE	35.6	177	110	2	20	194	2601	2775	6.88e-26	107
TRINITY_DN110613_c0_g1.p1	sp|Q96Q15|SMG1_HUMAN	35.6	177	110	2	20	194	2603	2777	6.88e-26	107
TRINITY_DN110613_c0_g1.p1	sp|C5J7W8|SMG1_DANRE	31.6	196	129	3	1	194	2564	2756	5.13e-24	102
TRINITY_DN110619_c0_g1.p1	sp|P27591|IM23_SCHJA	34.9	212	125	3	4	215	7	205	6.18e-33	121
TRINITY_DN110619_c0_g1.p1	sp|Q76B49|CD63_FELCA	30.0	230	148	5	4	223	6	232	1.44e-32	121
TRINITY_DN110619_c0_g1.p1	sp|P08962|CD63_HUMAN	30.0	230	148	5	4	223	6	232	1.57e-31	118
TRINITY_DN110637_c0_g1.p1	sp|E0W481|MTND_PEDHC	68.9	180	54	1	1	178	1	180	2.23e-93	272
TRINITY_DN110637_c0_g1.p1	sp|Q6AWN0|MTND_DROME	63.3	180	64	1	1	178	1	180	1.01e-88	260
TRINITY_DN110637_c0_g1.p1	sp|Q2LZI9|MTND_DROPS	64.6	181	61	2	1	178	1	181	1.22e-87	258
TRINITY_DN110653_c0_g1.p1	sp|Q9H2W6|RM46_HUMAN	38.1	252	150	4	52	301	31	278	7.16e-49	167
TRINITY_DN110653_c0_g1.p1	sp|Q5RK00|RM46_RAT	38.6	251	148	4	53	301	30	276	9.55e-49	166
TRINITY_DN110653_c0_g1.p1	sp|Q3SZ22|RM46_BOVIN	39.1	266	143	5	51	301	15	276	2.67e-48	165
TRINITY_DN110656_c0_g1.p1	sp|Q9ZT94|POLR2_ARATH	38.2	152	92	1	13	164	1294	1443	4.13e-25	103
TRINITY_DN110656_c0_g1.p1	sp|Q94HW2|POLR1_ARATH	37.5	152	93	1	13	164	1311	1460	5.63e-25	103
TRINITY_DN110656_c0_g1.p1	sp|P25600|YCH4_YEAST	46.6	58	30	1	13	69	250	307	5.18e-06	48.5
TRINITY_DN110670_c0_g1.p1	sp|P10978|POLX_TOBAC	46.7	180	95	1	1	179	553	732	1.25e-43	157
TRINITY_DN110670_c0_g1.p1	sp|P92512|M710_ARATH	37.2	86	54	0	36	121	1	86	1.33e-11	62.0
TRINITY_DN110670_c0_g1.p1	sp|O13527|YA11B_YEAST	37.7	69	43	0	2	70	181	249	3.82e-04	43.9
TRINITY_DN110681_c0_g1.p1	sp|P28840|NEC1_RAT	57.4	336	125	3	1	335	61	379	8.43e-131	393
TRINITY_DN110681_c0_g1.p1	sp|Q9GLR1|NEC1_BOVIN	58.0	336	123	3	1	335	61	379	1.73e-130	392
TRINITY_DN110681_c0_g1.p1	sp|P29120|NEC1_HUMAN	57.7	336	124	3	1	335	61	379	1.73e-130	392
TRINITY_DN110699_c0_g1.p1	sp|F1R2X6|PSM4B_DANRE	33.3	466	289	11	1	451	703	1161	1.91e-68	240
TRINITY_DN110699_c0_g1.p1	sp|Q6NRP2|PSME4_XENLA	32.9	471	282	11	1	451	707	1163	7.46e-67	235
TRINITY_DN110699_c0_g1.p1	sp|Q5SSW2|PSME4_MOUSE	33.0	467	289	8	1	451	720	1178	7.48e-67	235
TRINITY_DN1106_c0_g1.p1	sp|P36975|SNP25_DROME	81.9	199	36	0	14	212	14	212	5.93e-116	332
TRINITY_DN1106_c0_g1.p1	sp|P36976|SNP25_TORMA	58.2	201	80	2	14	211	11	210	2.00e-71	219
TRINITY_DN1106_c0_g1.p1	sp|Q6PC54|SN25B_DANRE	58.4	197	78	2	15	211	8	200	4.55e-71	218
TRINITY_DN110706_c0_g1.p1	sp|M9MRD1|MS300_DROME	44.4	324	179	1	1	324	5810	6132	5.78e-82	274
TRINITY_DN110712_c0_g1.p1	sp|P18173|DHGL_DROME	38.3	556	322	9	33	575	62	609	6.63e-121	374
TRINITY_DN110712_c0_g1.p1	sp|P18172|DHGL_DROPS	38.0	555	325	8	33	575	62	609	2.89e-119	369
TRINITY_DN110712_c0_g1.p1	sp|Q6UPE0|CHDH_RAT	35.0	586	307	16	19	571	33	577	2.05e-86	283
TRINITY_DN11071_c0_g1.p1	sp|Q99JX3|GORS2_MOUSE	75.6	205	50	0	1	205	1	205	2.71e-109	332
TRINITY_DN11071_c0_g1.p1	sp|Q9H8Y8|GORS2_HUMAN	75.6	205	50	0	1	205	1	205	2.79e-109	332
TRINITY_DN11071_c0_g1.p1	sp|Q9R064|GORS2_RAT	75.6	205	50	0	1	205	1	205	2.97e-109	332
TRINITY_DN110720_c0_g1.p1	sp|P81900|KAPR2_DROME	70.7	297	79	3	1	296	88	377	2.13e-144	414
TRINITY_DN110720_c0_g1.p1	sp|P00515|KAP2_BOVIN	57.5	301	119	3	1	294	100	398	7.19e-114	337
TRINITY_DN110720_c0_g1.p1	sp|P13861|KAP2_HUMAN	57.0	302	121	3	1	295	103	402	1.12e-113	337
TRINITY_DN110723_c0_g1.p1	sp|P10978|POLX_TOBAC	37.7	122	69	3	1	115	908	1029	1.50e-21	91.7
TRINITY_DN110723_c0_g1.p1	sp|P04146|COPIA_DROME	33.0	109	67	2	1	103	988	1096	2.69e-11	62.4
TRINITY_DN110740_c0_g1.p1	sp|P55786|PSA_HUMAN	77.5	244	55	0	4	247	233	476	1.40e-136	409
TRINITY_DN110740_c0_g1.p1	sp|Q11011|PSA_MOUSE	77.5	244	55	0	4	247	234	477	1.44e-136	409
TRINITY_DN110740_c0_g1.p1	sp|A6NEC2|PSAL_HUMAN	76.7	240	56	0	4	243	233	472	6.25e-136	394
TRINITY_DN110758_c0_g1.p1	sp|Q75T13|PGAP1_HUMAN	52.0	123	57	1	13	133	15	137	2.16e-34	129
TRINITY_DN110758_c0_g1.p1	sp|Q3UUQ7|PGAP1_MOUSE	52.0	123	57	1	13	133	15	137	2.16e-34	129
TRINITY_DN110758_c0_g1.p1	sp|Q765A7|PGAP1_RAT	52.0	123	57	1	13	133	15	137	2.16e-34	129
TRINITY_DN110775_c0_g1.p1	sp|P49803|RGS7_RAT	76.3	211	47	1	41	251	16	223	8.77e-118	349
TRINITY_DN110775_c0_g1.p1	sp|O46470|RGS7_BOVIN	75.8	211	48	1	41	251	16	223	1.95e-117	348
TRINITY_DN110775_c0_g1.p1	sp|O54829|RGS7_MOUSE	75.8	211	48	1	41	251	16	223	1.95e-117	348
TRINITY_DN11077_c0_g1.p1	sp|Q09575|YRD6_CAEEL	39.7	58	31	1	71	128	775	828	3.51e-05	45.4
TRINITY_DN110784_c0_g1.p1	sp|Q7ZWU1|STIP1_XENLA	40.6	106	63	0	17	122	7	112	7.34e-17	82.8
TRINITY_DN110784_c0_g1.p1	sp|Q3ZBZ8|STIP1_BOVIN	40.4	109	65	0	14	122	4	112	2.46e-16	81.3
TRINITY_DN110784_c0_g1.p1	sp|F8RP11|HSOP_WHEAT	32.8	122	82	0	15	136	393	514	3.45e-16	80.9
TRINITY_DN110792_c0_g1.p1	sp|Q9W4K2|Y3556_DROME	32.5	114	75	2	35	148	484	595	8.35e-17	79.7
TRINITY_DN11079_c0_g1.p1	sp|Q9VXD1|SINGL_DROME	46.3	162	87	0	27	188	15	176	4.42e-49	160
TRINITY_DN110802_c0_g1.p1	sp|Q9VHH9|JHD1_DROME	41.3	63	36	1	137	198	40	102	1.88e-08	57.0
TRINITY_DN110817_c0_g1.p1	sp|Q5ZKG8|GET4_CHICK	44.6	112	62	0	6	117	22	133	4.64e-29	109
TRINITY_DN110817_c0_g1.p1	sp|B5KFI0|GET4_TAEGU	44.6	112	62	0	6	117	23	134	1.20e-28	108
TRINITY_DN110817_c0_g1.p1	sp|Q7L5D6|GET4_HUMAN	42.9	112	64	0	6	117	22	133	6.36e-28	107
TRINITY_DN110824_c0_g1.p1	sp|O43312|MTSS1_HUMAN	56.6	332	141	2	1	332	1	329	4.71e-106	333
TRINITY_DN110824_c0_g1.p1	sp|Q6P9S0|MTSS2_MOUSE	53.9	332	120	2	6	337	5	303	2.78e-105	330
TRINITY_DN110824_c0_g1.p1	sp|Q8R1S4|MTSS1_MOUSE	55.8	335	143	3	1	332	1	333	3.34e-103	326
TRINITY_DN110829_c0_g1.p1	sp|Q94887|NRX4_DROME	59.9	364	146	0	33	396	44	407	2.12e-157	479
TRINITY_DN110829_c0_g1.p1	sp|Q0V8S9|CNTP5_CHICK	33.4	380	228	10	34	395	26	398	2.26e-57	206
TRINITY_DN110829_c0_g1.p1	sp|Q0V8T0|CNTP5_CANLF	32.7	382	236	8	29	395	23	398	4.17e-57	205
TRINITY_DN110846_c0_g1.p1	sp|Q9WU66|SFRP5_MOUSE	41.7	254	135	3	44	284	48	301	2.47e-63	206
TRINITY_DN110846_c0_g1.p1	sp|Q9XSC1|SFRP5_BOVIN	41.7	254	135	3	44	284	49	302	4.01e-62	202
TRINITY_DN110846_c0_g1.p1	sp|Q5T4F7|SFRP5_HUMAN	41.3	254	136	3	44	284	51	304	3.36e-61	200
TRINITY_DN1108_c0_g1.p1	sp|Q9V3X4|BSCL2_DROME	54.7	232	105	0	22	253	45	276	2.99e-88	272
TRINITY_DN1108_c0_g1.p1	sp|Q5FVJ6|BSCL2_RAT	40.3	248	144	3	26	269	25	272	7.44e-60	199
TRINITY_DN1108_c0_g1.p1	sp|Q9Z2E9|BSCL2_MOUSE	39.5	248	146	3	26	269	25	272	1.22e-59	199
TRINITY_DN110906_c0_g1.p1	sp|Q9W4E2|NBEA_DROME	90.5	116	11	0	1	116	3183	3298	1.08e-69	229
TRINITY_DN110906_c0_g1.p1	sp|Q19317|NBEA_CAEEL	54.8	115	48	1	6	116	2212	2326	1.43e-38	140
TRINITY_DN110906_c0_g1.p1	sp|A8XSV3|NBEA_CAEBR	53.9	115	49	1	6	116	2236	2350	1.96e-38	139
TRINITY_DN110926_c0_g1.p1	sp|P04323|POL3_DROME	36.5	156	93	2	2	156	419	569	4.49e-24	101
TRINITY_DN110926_c0_g1.p1	sp|Q8I7P9|POL5_DROME	33.1	169	101	2	2	159	335	502	1.53e-23	100
TRINITY_DN110926_c0_g1.p1	sp|P20825|POL2_DROME	34.4	157	95	3	2	156	418	568	8.48e-22	95.1
TRINITY_DN110964_c0_g1.p1	sp|P41509|FABPM_LOCMI	53.0	134	61	2	45	176	1	134	1.07e-37	129
TRINITY_DN110964_c0_g1.p1	sp|P41496|FABPM_SCHGR	53.7	134	60	2	45	176	1	134	1.07e-37	129
TRINITY_DN110964_c0_g1.p1	sp|C4N147|FABP1_DORPE	48.8	127	65	0	48	174	3	129	3.76e-35	122
TRINITY_DN110977_c0_g1.p1	sp|Q24142|HR78_DROME	81.5	92	12	1	33	124	47	133	4.68e-46	159
TRINITY_DN110977_c0_g1.p1	sp|Q26622|SHR2_STRPU	75.6	86	16	1	35	120	84	164	1.92e-39	141
TRINITY_DN110977_c0_g1.p1	sp|Q9N4B8|NHR41_CAEEL	74.1	85	17	1	36	120	150	229	8.58e-38	137
TRINITY_DN110990_c0_g1.p1	sp|Q96RY5|CRML_HUMAN	53.1	209	90	3	146	346	158	366	6.27e-58	211
TRINITY_DN110990_c0_g1.p1	sp|Q6PG95|CRML_MOUSE	52.6	209	91	3	146	346	155	363	8.59e-58	211
TRINITY_DN110990_c0_g1.p1	sp|Q8MX88|CRM_DROSE	36.3	328	181	6	153	476	113	416	3.31e-54	199
TRINITY_DN1109_c0_g1.p1	sp|P45888|ARP2_DROME	88.6	394	45	0	1	394	1	394	1.82e-263	720
TRINITY_DN1109_c0_g1.p1	sp|P53489|ARP2_CAEEL	73.8	400	98	3	1	398	1	395	4.17e-222	615
TRINITY_DN1109_c0_g1.p1	sp|Q61JZ2|ARP2_CAEBR	73.5	400	97	4	1	398	1	393	1.75e-218	606
TRINITY_DN111009_c0_g1.p1	sp|Q9VU08|VP13D_DROME	49.3	71	36	0	48	118	1092	1162	1.33e-15	74.7
TRINITY_DN111009_c0_g1.p1	sp|Q5THJ4|VP13D_HUMAN	39.7	73	43	1	47	118	1164	1236	1.38e-08	54.7
TRINITY_DN11100_c0_g2.p1	sp|P10978|POLX_TOBAC	36.9	496	292	10	21	497	481	974	5.90e-87	294
TRINITY_DN11100_c0_g2.p1	sp|P04146|COPIA_DROME	33.6	580	280	13	18	497	478	1052	2.23e-86	293
TRINITY_DN111012_c0_g1.p1	sp|P83740|SC5A6_DROME	57.9	126	53	0	3	128	98	223	1.67e-42	150
TRINITY_DN111012_c0_g1.p1	sp|Q9Y289|SC5A6_HUMAN	48.8	125	64	0	2	126	117	241	3.69e-34	127
TRINITY_DN111012_c0_g1.p1	sp|Q9XT77|SC5A6_RABIT	46.4	125	67	0	2	126	117	241	2.27e-32	122
TRINITY_DN111039_c0_g1.p1	sp|Q7TSL3|FBX11_RAT	47.6	368	174	4	75	434	1	357	2.83e-109	348
TRINITY_DN111039_c0_g1.p1	sp|Q7TPD1|FBX11_MOUSE	47.8	368	173	4	75	434	88	444	6.49e-109	349
TRINITY_DN111039_c0_g1.p1	sp|Q86XK2|FBX11_HUMAN	47.6	368	174	4	75	434	85	441	1.68e-108	348
TRINITY_DN111047_c0_g1.p1	sp|F1RD40|MYCB2_DANRE	53.8	210	84	5	2	205	616	818	9.81e-65	223
TRINITY_DN111047_c0_g1.p1	sp|Q7TPH6|MYCB2_MOUSE	51.4	208	94	5	1	205	624	827	7.45e-61	212
TRINITY_DN111047_c0_g1.p1	sp|O75592|MYCB2_HUMAN	48.1	208	101	5	1	205	624	827	1.43e-54	194
TRINITY_DN111095_c0_g1.p1	sp|O96790|DPGN_DIPMA	33.8	65	43	0	30	94	187	251	1.23e-08	53.9
TRINITY_DN111095_c0_g1.p1	sp|P09655|ISK1_RAT	35.3	68	38	1	14	75	12	79	4.66e-08	49.3
TRINITY_DN111095_c0_g1.p1	sp|P81634|ISK1_HORSE	48.8	41	21	0	35	75	16	56	7.80e-08	48.1
TRINITY_DN1110_c0_g1.p1	sp|Q17NP0|NNRD_AEDAE	51.4	313	131	6	27	339	38	329	8.83e-97	293
TRINITY_DN1110_c0_g1.p1	sp|F6RCC2|NNRD_CIOIN	50.3	306	142	5	34	339	58	353	2.48e-92	282
TRINITY_DN1110_c0_g1.p1	sp|F1Q575|NNRD_DANRE	49.1	316	148	7	25	338	25	329	3.98e-92	281
TRINITY_DN111115_c0_g1.p1	sp|B4KSY3|KTU_DROMO	30.9	217	133	7	1	210	435	641	2.74e-20	92.4
TRINITY_DN111138_c0_g1.p1	sp|Q05733|DCHS_DROME	73.0	100	27	0	1	100	243	342	8.30e-49	171
TRINITY_DN111138_c0_g1.p1	sp|P19113|DCHS_HUMAN	69.0	100	31	0	1	100	244	343	1.12e-44	158
TRINITY_DN111138_c0_g1.p1	sp|Q5EA83|DCHS_BOVIN	68.0	100	32	0	1	100	244	343	3.95e-44	157
TRINITY_DN111146_c0_g1.p1	sp|Q9NVG8|TBC13_HUMAN	61.4	166	64	0	1	166	231	396	7.89e-71	222
TRINITY_DN111146_c0_g1.p1	sp|Q8R3D1|TBC13_MOUSE	62.0	166	63	0	1	166	231	396	1.12e-70	221
TRINITY_DN111146_c0_g1.p1	sp|Q9URY3|YLOH_SCHPO	40.3	181	93	2	1	166	272	452	4.12e-38	140
TRINITY_DN111156_c0_g1.p1	sp|P23687|PPCE_PIG	58.6	162	67	0	55	216	2	163	2.57e-61	206
TRINITY_DN111156_c0_g1.p1	sp|O70196|PPCE_RAT	59.9	162	65	0	55	216	2	163	6.94e-61	205
TRINITY_DN111156_c0_g1.p1	sp|P48147|PPCE_HUMAN	59.3	162	66	0	55	216	2	163	9.67e-61	204
TRINITY_DN111179_c0_g1.p1	sp|Q9VLU5|WWOX_DROME	56.7	402	169	4	5	402	4	404	1.47e-148	431
TRINITY_DN111179_c0_g1.p1	sp|Q5R9W5|WWOX_PONAB	55.8	403	173	3	5	403	9	410	5.51e-132	389
TRINITY_DN111179_c0_g1.p1	sp|Q9NZC7|WWOX_HUMAN	55.3	403	175	3	5	403	9	410	1.57e-131	387
TRINITY_DN111209_c0_g1.p1	sp|A1ZAU8|PTRO_DROME	44.6	184	96	3	1	179	111	293	1.22e-42	154
TRINITY_DN111209_c0_g1.p1	sp|U4PAZ9|PTRN1_CAEEL	36.6	175	99	4	1	173	121	285	1.53e-26	108
TRINITY_DN111209_c0_g1.p1	sp|Q6IRN6|CAMP1_XENLA	33.3	192	107	6	1	173	139	328	1.87e-25	105
TRINITY_DN111224_c0_g1.p1	sp|Q9NV56|MRGBP_HUMAN	40.8	98	58	0	9	106	23	120	1.98e-19	87.4
TRINITY_DN111224_c0_g1.p1	sp|Q9DAT2|MRGBP_MOUSE	39.8	98	59	0	9	106	23	120	5.29e-19	86.3
TRINITY_DN111238_c0_g1.p1	sp|Q8QZZ7|TPRKB_MOUSE	38.6	171	104	1	6	175	5	175	9.46e-37	128
TRINITY_DN111238_c0_g1.p1	sp|Q9Y3C4|TPRKB_HUMAN	38.2	170	104	1	7	175	6	175	1.52e-35	125
TRINITY_DN111238_c0_g1.p1	sp|F1QZ15|TPRKB_DANRE	35.9	170	108	1	6	174	5	174	9.74e-34	120
TRINITY_DN111246_c0_g1.p1	sp|Q9VWN9|ZSWM8_DROME	67.4	181	58	1	110	289	935	1115	1.81e-76	257
TRINITY_DN111246_c0_g1.p1	sp|A7E2V4|ZSWM8_HUMAN	47.4	230	104	6	70	297	727	941	2.47e-49	179
TRINITY_DN111246_c0_g1.p1	sp|Q3UHH1|ZSWM8_MOUSE	48.2	222	98	6	70	289	724	930	5.32e-48	175
TRINITY_DN111248_c0_g1.p1	sp|Q9XTA2|PPCE_BOVIN	53.9	375	171	2	1	374	179	552	1.60e-142	424
TRINITY_DN111248_c0_g1.p1	sp|P23687|PPCE_PIG	53.9	375	171	2	1	374	179	552	2.26e-142	423
TRINITY_DN111248_c0_g1.p1	sp|Q9QUR6|PPCE_MOUSE	53.6	375	172	2	1	374	179	552	6.39e-142	422
TRINITY_DN11125_c0_g1.p1	sp|Q9I922|RGN_XENLA	40.7	177	90	4	1	172	1	167	7.29e-32	119
TRINITY_DN11125_c0_g1.p1	sp|Q6DF62|RGN_XENTR	39.9	173	97	3	1	172	1	167	1.10e-30	116
TRINITY_DN11125_c0_g1.p1	sp|Q5R837|RGN_PONAB	39.1	169	96	3	1	168	1	163	2.60e-27	107
TRINITY_DN111280_c0_g1.p1	sp|Q9V3X5|TMTC2_DROME	67.9	56	18	0	2	57	585	640	2.57e-18	82.8
TRINITY_DN111280_c0_g1.p1	sp|Q9VQE9|TMTC1_DROME	64.3	56	20	0	2	57	501	556	4.17e-17	79.3
TRINITY_DN111280_c0_g1.p1	sp|Q8N394|TMTC2_HUMAN	62.5	56	21	0	2	57	476	531	1.44e-16	77.8
TRINITY_DN111293_c0_g1.p1	sp|Q9V5N8|STAN_DROME	75.1	221	55	0	1	221	1094	1314	2.53e-108	345
TRINITY_DN111293_c0_g1.p1	sp|O35161|CELR1_MOUSE	44.9	225	115	3	1	221	995	1214	1.70e-51	182
TRINITY_DN111293_c0_g1.p1	sp|Q9NYQ7|CELR3_HUMAN	43.2	222	117	3	4	221	1051	1267	2.46e-47	170
TRINITY_DN111299_c0_g1.p1	sp|Q8INR6|DOT1L_DROME	55.0	111	45	2	19	128	583	689	3.33e-26	105
TRINITY_DN111308_c0_g1.p1	sp|Q86UD5|SL9B2_HUMAN	39.7	257	150	1	6	262	221	472	3.25e-58	197
TRINITY_DN111308_c0_g1.p1	sp|Q5BKR2|SL9B2_MOUSE	39.7	257	150	1	6	262	221	472	3.94e-58	197
TRINITY_DN111308_c0_g1.p1	sp|Q5R6B8|SL9B2_PONAB	39.7	257	150	1	6	262	221	472	1.75e-57	195
TRINITY_DN111333_c0_g1.p1	sp|Q9VIE6|MCM10_DROME	39.5	299	153	3	97	368	79	376	4.99e-64	220
TRINITY_DN111333_c0_g1.p1	sp|Q5EAW4|MCM10_XENLA	37.6	271	150	5	116	368	158	427	2.68e-50	183
TRINITY_DN111333_c0_g1.p1	sp|Q28E45|MCM10_XENTR	40.6	249	121	5	146	368	167	414	3.40e-50	183
TRINITY_DN111339_c0_g1.p1	sp|Q1M8R6|UGPC2_RHIL3	40.9	66	39	0	38	103	3	68	3.12e-09	55.8
TRINITY_DN111339_c0_g1.p1	sp|Q57293|FBPC_ACTPL	37.7	61	38	0	39	99	6	66	1.50e-08	53.9
TRINITY_DN111339_c0_g1.p1	sp|Q5FA19|FBPC_NEIG1	37.5	64	40	0	36	99	2	65	1.50e-08	53.9
TRINITY_DN111366_c0_g1.p1	sp|Q9D1P2|KAT8_MOUSE	64.1	395	139	2	45	438	55	447	1.49e-189	537
TRINITY_DN111366_c0_g1.p1	sp|Q5XI06|KAT8_RAT	64.1	395	139	2	45	438	55	447	1.49e-189	537
TRINITY_DN111366_c0_g1.p1	sp|Q9H7Z6|KAT8_HUMAN	64.1	395	139	2	45	438	55	447	2.12e-189	537
TRINITY_DN111397_c0_g1.p1	sp|Q4U3P8|ORC4_CRIGR	37.6	197	117	3	1	196	188	379	1.17e-38	140
TRINITY_DN111397_c0_g1.p1	sp|O93479|ORC4_XENLA	40.1	197	112	3	1	196	186	377	2.99e-38	139
TRINITY_DN111397_c0_g1.p1	sp|Q2YDI2|ORC4_BOVIN	36.7	196	118	2	2	196	189	379	2.44e-36	134
TRINITY_DN1113_c1_g1.p2	sp|Q9VJJ7|TRPG_DROME	66.9	1124	295	18	49	1124	1	1095	0.0	1340
TRINITY_DN1113_c1_g1.p2	sp|P48994|TRPL_DROME	53.5	819	339	8	65	871	38	826	2.43e-291	851
TRINITY_DN1113_c1_g1.p2	sp|P19334|TRP_DROME	51.3	852	369	10	29	869	1	817	3.23e-278	822
TRINITY_DN111429_c0_g1.p1	sp|Q86B79|UNK_DROME	84.7	216	32	1	1	216	85	299	5.96e-144	418
TRINITY_DN111429_c0_g1.p1	sp|Q6EE22|UNK_CANLF	68.4	231	52	2	1	217	98	321	9.00e-119	360
TRINITY_DN111429_c0_g1.p1	sp|Q9C0B0|UNK_HUMAN	68.4	231	52	2	1	217	98	321	9.00e-119	360
TRINITY_DN111447_c0_g1.p1	sp|P40692|MLH1_HUMAN	47.3	205	99	2	1	203	559	756	7.65e-62	207
TRINITY_DN111447_c0_g1.p1	sp|Q9JK91|MLH1_MOUSE	46.3	205	101	2	1	203	563	760	4.16e-60	203
TRINITY_DN111447_c0_g1.p1	sp|P97679|MLH1_RAT	44.9	205	103	3	1	203	561	757	1.43e-55	191
TRINITY_DN111513_c0_g1.p1	sp|Q29RL0|TBC31_BOVIN	54.3	188	86	0	2	189	418	605	1.52e-69	231
TRINITY_DN111513_c0_g1.p1	sp|Q96DN5|TBC31_HUMAN	53.7	188	87	0	2	189	418	605	4.03e-69	230
TRINITY_DN111513_c0_g1.p1	sp|Q6NXY1|TBC31_MOUSE	53.2	188	88	0	2	189	418	605	1.26e-67	225
TRINITY_DN111518_c0_g1.p1	sp|Q99L90|MCRS1_MOUSE	48.2	226	90	7	3	220	8	214	1.67e-43	154
TRINITY_DN111518_c0_g1.p1	sp|Q96EZ8|MCRS1_HUMAN	48.2	226	90	7	3	220	8	214	2.44e-42	151
TRINITY_DN111531_c0_g1.p1	sp|Q64343|ABCG1_MOUSE	49.2	126	56	2	7	129	66	186	3.35e-24	99.8
TRINITY_DN111531_c0_g1.p1	sp|P45844|ABCG1_HUMAN	48.4	126	57	2	7	129	66	186	1.17e-23	98.2
TRINITY_DN111531_c0_g1.p1	sp|Q9H172|ABCG4_HUMAN	43.3	127	64	2	7	130	50	171	5.04e-20	87.8
TRINITY_DN111533_c0_g1.p2	sp|P48613|TIPE_DROME	47.9	280	107	7	1	257	47	310	1.71e-64	211
TRINITY_DN111543_c0_g1.p1	sp|Q5ZKW5|AR2BP_CHICK	51.0	151	63	1	28	167	1	151	3.66e-48	156
TRINITY_DN111543_c0_g1.p1	sp|Q9Y2Y0|AR2BP_HUMAN	52.1	146	70	0	22	167	6	151	1.30e-47	155
TRINITY_DN111543_c0_g1.p1	sp|Q4R930|AR2BP_MACFA	56.5	131	57	0	37	167	21	151	1.30e-47	155
TRINITY_DN111546_c0_g1.p1	sp|O94805|ACL6B_HUMAN	62.3	446	142	4	3	443	2	426	3.42e-200	563
TRINITY_DN111546_c0_g1.p1	sp|A4FUX8|ACL6B_BOVIN	62.3	446	142	4	3	443	2	426	4.85e-200	563
TRINITY_DN111546_c0_g1.p1	sp|Q99MR0|ACL6B_MOUSE	62.3	446	142	4	3	443	2	426	4.85e-200	563
TRINITY_DN111560_c0_g1.p1	sp|P00167|CYB5_HUMAN	39.4	127	69	3	3	122	8	133	1.06e-28	104
TRINITY_DN111560_c0_g1.p1	sp|P49096|CYB5_MUSDO	43.9	123	60	2	5	119	7	128	1.06e-28	104
TRINITY_DN111560_c0_g1.p1	sp|Q9V4N3|CYB5_DROME	41.5	123	63	3	5	119	7	128	6.06e-28	102
TRINITY_DN111590_c0_g1.p1	sp|P08361|POL_MLVCB	35.6	118	70	4	9	120	1462	1579	3.60e-10	59.3
TRINITY_DN111590_c0_g1.p1	sp|P26809|POL_MLVFF	34.7	118	71	4	9	120	1464	1581	3.60e-10	59.3
TRINITY_DN111590_c0_g1.p1	sp|P26808|POL_MLVFP	34.7	118	71	4	9	120	1464	1581	3.60e-10	59.3
TRINITY_DN1115_c0_g1.p1	sp|Q95TJ9|CYCG_DROME	44.6	193	85	5	22	203	250	431	4.94e-38	142
TRINITY_DN1115_c0_g1.p1	sp|Q16589|CCNG2_HUMAN	36.7	199	114	5	20	213	25	216	2.67e-29	115
TRINITY_DN1115_c0_g1.p1	sp|O08918|CCNG2_MOUSE	36.5	189	108	4	20	203	25	206	1.99e-27	110
TRINITY_DN111614_c0_g1.p1	sp|Q24246|DYIN_DROME	56.6	189	58	5	6	173	2	187	6.23e-47	165
TRINITY_DN111618_c0_g1.p1	sp|P49880|ECR_AEDAE	69.6	148	43	1	1	146	524	671	3.14e-63	209
TRINITY_DN111618_c0_g1.p1	sp|O18531|ECR_LUCCU	70.9	148	41	1	1	146	528	675	6.76e-63	208
TRINITY_DN111618_c0_g1.p1	sp|P49882|ECR_CHITE	66.2	148	48	1	1	146	365	512	2.54e-60	197
TRINITY_DN111641_c0_g1.p1	sp|Q49LS8|XKR6_TETNG	35.6	132	74	2	13	144	174	294	4.17e-17	80.1
TRINITY_DN111641_c0_g1.p1	sp|Q5GH73|XKR6_HUMAN	34.6	133	76	3	13	145	239	360	4.40e-15	74.3
TRINITY_DN111641_c0_g1.p1	sp|E9Q6C8|XKR6_MOUSE	31.8	132	79	2	13	144	236	356	5.21e-14	71.2
TRINITY_DN111643_c0_g1.p1	sp|Q80TA9|EPG5_MOUSE	36.0	222	131	4	2	222	1687	1898	2.49e-34	132
TRINITY_DN111643_c0_g1.p1	sp|Q9HCE0|EPG5_HUMAN	39.1	169	101	2	2	170	1694	1860	1.00e-32	128
TRINITY_DN111643_c0_g1.p1	sp|Q9VE34|EPG5_DROME	31.4	226	142	4	1	222	1555	1771	5.53e-25	105
TRINITY_DN111650_c0_g1.p1	sp|Q17127|HEXA_BLADI	39.8	372	213	5	22	385	358	726	4.40e-73	244
TRINITY_DN111650_c0_g1.p1	sp|Q25641|CRPI_PERAM	35.7	375	223	9	21	385	314	680	9.68e-61	211
TRINITY_DN111650_c0_g1.p1	sp|Q17020|HEXA_ANOGA	35.0	357	216	8	29	379	336	682	2.86e-57	201
TRINITY_DN11166_c0_g1.p1	sp|P13582|EAST_DROME	39.5	367	199	13	31	386	37	391	1.29e-75	242
TRINITY_DN11166_c0_g1.p1	sp|A0A126GUP6|MP1_DROME	39.0	385	192	12	31	386	29	399	1.11e-72	235
TRINITY_DN11166_c0_g1.p1	sp|Q2VG86|HP8_BOMMO	41.6	358	179	14	39	386	31	368	3.62e-72	233
TRINITY_DN111684_c0_g1.p1	sp|Q9WVE9|ITSN1_RAT	40.9	159	75	2	6	164	11	150	1.33e-27	115
TRINITY_DN111684_c0_g1.p1	sp|Q9Z0R4|ITSN1_MOUSE	41.0	161	76	2	6	166	11	152	3.32e-27	114
TRINITY_DN111684_c0_g1.p1	sp|Q15811|ITSN1_HUMAN	50.0	102	51	0	6	107	11	112	2.80e-26	111
TRINITY_DN111692_c0_g1.p1	sp|Q9VVI3|NEDD4_DROME	82.8	443	72	1	1	443	550	988	5.04e-277	780
TRINITY_DN111692_c0_g1.p1	sp|Q96PU5|NED4L_HUMAN	69.2	442	132	2	1	442	518	955	1.50e-229	658
TRINITY_DN111692_c0_g1.p1	sp|Q8CFI0|NED4L_MOUSE	69.2	442	132	2	1	442	547	984	3.63e-229	658
TRINITY_DN1116_c0_g1.p1	sp|Q7TNP2|2AAB_MOUSE	85.4	355	52	0	9	363	19	373	9.90e-126	377
TRINITY_DN1116_c0_g1.p1	sp|Q4QQT4|2AAB_RAT	85.4	355	52	0	9	363	19	373	9.90e-126	377
TRINITY_DN1116_c0_g1.p1	sp|P36179|2AAA_DROME	84.0	363	58	0	1	363	1	363	1.20e-121	366
TRINITY_DN111708_c0_g1.p1	sp|Q9V464|ASF1_DROME	74.7	154	39	0	55	208	1	154	1.67e-84	254
TRINITY_DN111708_c0_g1.p1	sp|Q9CQE6|ASF1A_MOUSE	72.4	156	43	0	55	210	1	156	5.28e-80	242
TRINITY_DN111708_c0_g1.p1	sp|Q69DB9|AS1AA_XENLA	69.4	170	45	1	55	217	1	170	6.78e-80	242
TRINITY_DN111715_c0_g1.p1	sp|Q10714|ACE_DROME	75.2	129	32	0	1	129	386	514	3.10e-67	216
TRINITY_DN111715_c0_g1.p1	sp|Q10715|ACE_HAEIX	75.2	129	32	0	1	129	386	514	2.19e-66	214
TRINITY_DN111715_c0_g1.p1	sp|Q9VLJ6|ACER_DROME	57.4	129	55	0	1	129	394	522	1.05e-51	175
TRINITY_DN111766_c0_g1.p1	sp|Q7LHG5|YI31B_YEAST	37.3	59	37	0	41	99	628	686	8.42e-05	43.5
TRINITY_DN111766_c0_g1.p1	sp|Q99315|YG31B_YEAST	37.3	59	37	0	41	99	602	660	8.43e-05	43.5
TRINITY_DN11177_c0_g1.p1	sp|Q9UR07|TF211_SCHPO	31.7	82	56	0	71	152	689	770	8.07e-08	53.9
TRINITY_DN11177_c0_g1.p1	sp|P0CT41|TF212_SCHPO	31.7	82	56	0	71	152	689	770	8.07e-08	53.9
TRINITY_DN11177_c0_g1.p1	sp|P0CT34|TF21_SCHPO	31.7	82	56	0	71	152	689	770	8.07e-08	53.9
TRINITY_DN111805_c0_g1.p1	sp|P41375|IF2B_DROME	95.3	129	6	0	1	129	170	298	9.80e-84	250
TRINITY_DN111805_c0_g1.p1	sp|Q99L45|IF2B_MOUSE	86.0	129	18	0	1	129	189	317	1.63e-76	232
TRINITY_DN111805_c0_g1.p1	sp|Q5E9D0|IF2B_BOVIN	86.0	129	18	0	1	129	191	319	1.73e-76	232
TRINITY_DN11180_c0_g2.p1	sp|B5FX56|MIX23_TAEGU	49.3	148	70	2	4	150	1	144	2.89e-38	130
TRINITY_DN11180_c0_g2.p1	sp|Q6PBK1|MIX23_DANRE	48.0	148	72	2	4	150	1	144	5.81e-38	129
TRINITY_DN11180_c0_g2.p1	sp|Q8R3Q6|MIX23_MOUSE	46.9	145	72	2	4	147	1	141	9.46e-37	126
TRINITY_DN111820_c0_g1.p1	sp|Q9D5J6|SHPK_MOUSE	47.0	83	43	1	2	84	331	412	1.93e-17	79.7
TRINITY_DN111820_c0_g1.p1	sp|Q9UHJ6|SHPK_HUMAN	47.0	83	43	1	2	84	333	414	2.65e-17	79.3
TRINITY_DN111839_c0_g1.p1	sp|Q5I0C3|MCCA_RAT	64.6	164	57	1	1	163	353	516	3.65e-65	214
TRINITY_DN111839_c0_g1.p1	sp|Q96RQ3|MCCA_HUMAN	62.7	166	61	1	1	165	357	522	8.19e-65	214
TRINITY_DN111839_c0_g1.p1	sp|Q99MR8|MCCA_MOUSE	64.0	164	58	1	1	163	353	516	2.77e-64	212
TRINITY_DN11183_c0_g1.p1	sp|Q7LHG5|YI31B_YEAST	42.7	89	50	1	2	90	673	760	2.73e-17	79.0
TRINITY_DN11183_c0_g1.p1	sp|Q99315|YG31B_YEAST	42.7	89	50	1	2	90	647	734	2.73e-17	79.0
TRINITY_DN11183_c0_g1.p1	sp|P03556|POL_CAMVD	39.4	99	57	2	2	98	296	393	7.06e-15	72.0
TRINITY_DN111849_c0_g1.p1	sp|A2RRH5|WDR27_HUMAN	30.5	292	172	6	37	324	519	783	1.96e-36	142
TRINITY_DN111851_c0_g1.p1	sp|O42400|AXIN1_CHICK	45.8	96	40	5	1	95	329	413	1.41e-10	60.5
TRINITY_DN111851_c0_g1.p1	sp|Q9PTP2|AXNR_XENLA	38.7	93	46	3	3	95	274	355	2.82e-06	48.1
TRINITY_DN111861_c0_g1.p1	sp|P54277|PMS1_HUMAN	30.5	151	101	3	1	149	203	351	1.43e-11	67.8
TRINITY_DN111861_c0_g1.p1	sp|C3P5H4|MUTL_BACAA	32.8	128	75	3	4	130	204	321	1.24e-06	52.8
TRINITY_DN111861_c0_g1.p1	sp|C3L823|MUTL_BACAC	32.8	128	75	3	4	130	204	321	1.24e-06	52.8
TRINITY_DN1118_c1_g1.p1	sp|Q9D0F3|LMAN1_MOUSE	45.1	497	244	8	23	516	47	517	9.85e-138	410
TRINITY_DN1118_c1_g1.p1	sp|Q62902|LMAN1_RAT	45.5	497	242	9	23	516	47	517	3.16e-136	407
TRINITY_DN1118_c1_g1.p1	sp|P49257|LMAN1_HUMAN	43.4	495	252	8	25	516	41	510	1.06e-129	390
TRINITY_DN11191_c0_g1.p1	sp|P04323|POL3_DROME	36.8	76	43	1	2	72	592	667	6.88e-06	48.5
TRINITY_DN11191_c0_g1.p1	sp|P20825|POL2_DROME	35.4	65	37	1	2	61	591	655	1.93e-04	44.3
TRINITY_DN1119_c0_g1.p1	sp|Q2TBE0|C19L2_HUMAN	38.7	703	297	12	44	618	196	892	2.57e-133	415
TRINITY_DN1119_c0_g1.p1	sp|Q3LSS0|C19L2_DANRE	53.2	406	176	4	223	615	552	956	3.44e-132	414
TRINITY_DN1119_c0_g1.p1	sp|Q8BG79|C19L2_MOUSE	37.7	711	289	13	44	618	193	885	3.46e-127	399
TRINITY_DN112011_c0_g1.p1	sp|P97526|NF1_RAT	65.8	474	154	4	15	483	875	1345	8.15e-189	587
TRINITY_DN112011_c0_g1.p1	sp|Q04690|NF1_MOUSE	67.2	457	143	3	31	483	892	1345	1.19e-188	587
TRINITY_DN112011_c0_g1.p1	sp|P21359|NF1_HUMAN	65.8	474	154	4	15	483	873	1343	1.62e-188	587
TRINITY_DN112013_c0_g1.p1	sp|Q9EQW7|KI13A_MOUSE	47.3	243	92	5	1	219	537	767	7.02e-53	186
TRINITY_DN112013_c0_g1.p1	sp|Q9H1H9|KI13A_HUMAN	48.1	235	97	4	1	216	537	765	1.31e-52	185
TRINITY_DN112013_c0_g1.p1	sp|Q9NQT8|KI13B_HUMAN	46.0	189	94	2	28	215	591	772	2.75e-42	155
TRINITY_DN11201_c0_g1.p1	sp|Q80V03|ADCK5_MOUSE	59.0	273	111	1	2	274	156	427	7.50e-114	342
TRINITY_DN11201_c0_g1.p1	sp|Q3MIX3|ADCK5_HUMAN	58.6	273	112	1	2	274	156	427	2.87e-110	333
TRINITY_DN11201_c0_g1.p1	sp|Q54P00|ABKD_DICDI	46.9	275	145	1	1	274	272	546	2.86e-78	253
TRINITY_DN112033_c0_g1.p1	sp|O08816|WASL_RAT	41.3	281	150	4	1	281	5	270	2.66e-60	207
TRINITY_DN112033_c0_g1.p1	sp|Q91YD9|WASL_MOUSE	40.6	288	142	5	1	281	5	270	5.20e-60	206
TRINITY_DN112033_c0_g1.p1	sp|P42768|WASP_HUMAN	40.2	296	154	6	5	281	17	308	2.84e-59	204
TRINITY_DN112046_c0_g1.p1	sp|P12297|SUWA_DROME	34.5	470	195	8	21	378	59	527	7.45e-57	209
TRINITY_DN112046_c0_g1.p1	sp|Q12872|SFSWA_HUMAN	42.6	272	115	5	21	251	34	305	5.50e-45	174
TRINITY_DN112046_c0_g1.p1	sp|Q3USH5|SFSWA_MOUSE	42.8	278	116	6	21	255	34	311	1.79e-44	172
TRINITY_DN112078_c0_g1.p1	sp|Q556Y9|MD2L1_DICDI	35.0	163	100	2	1	160	1	160	6.42e-32	116
TRINITY_DN112078_c0_g1.p1	sp|Q9Z1B5|MD2L1_MOUSE	35.3	156	100	1	7	161	7	162	6.76e-32	116
TRINITY_DN112078_c0_g1.p1	sp|Q13257|MD2L1_HUMAN	35.2	159	96	2	7	161	7	162	3.79e-31	114
TRINITY_DN11207_c0_g1.p1	sp|Q961C9|TNG11_DROME	51.5	68	31	1	41	108	211	276	1.83e-14	70.1
TRINITY_DN112086_c0_g1.p1	sp|O60341|KDM1A_HUMAN	63.3	166	61	0	1	166	351	516	1.05e-61	207
TRINITY_DN112086_c0_g1.p1	sp|Q6ZQ88|KDM1A_MOUSE	63.3	166	61	0	1	166	352	517	1.06e-61	207
TRINITY_DN112086_c0_g1.p1	sp|Q9VW97|LSDA_DROME	40.5	173	96	1	1	166	337	509	8.36e-32	123
TRINITY_DN11209_c0_g1.p1	sp|P10394|POL4_DROME	41.5	106	58	1	21	122	334	439	5.19e-22	93.2
TRINITY_DN1120_c0_g1.p1	sp|Q2KIJ2|MET18_BOVIN	50.0	104	51	1	45	148	124	226	3.28e-24	99.8
TRINITY_DN1120_c0_g1.p1	sp|Q4KM84|MET18_RAT	48.5	99	50	1	63	161	132	229	2.08e-23	97.4
TRINITY_DN1120_c0_g1.p1	sp|Q9CZ09|MET18_MOUSE	49.5	95	47	1	63	157	132	225	4.00e-23	96.7
TRINITY_DN112102_c0_g1.p1	sp|Q9Y3M8|STA13_HUMAN	56.6	99	41	2	18	115	1016	1113	8.30e-35	129
TRINITY_DN112102_c0_g1.p1	sp|Q923Q2|STA13_MOUSE	53.9	102	45	2	15	115	1013	1113	9.95e-34	126
TRINITY_DN112102_c0_g1.p1	sp|Q8K031|STAR8_MOUSE	51.5	99	46	2	18	115	922	1019	2.33e-30	116
TRINITY_DN11210_c0_g3.p1	sp|Q6PGT0|TAD3A_XENLA	39.6	437	207	13	1	407	22	431	4.27e-74	240
TRINITY_DN11210_c0_g3.p1	sp|Q66IZ5|TAD3B_XENLA	38.6	443	203	13	1	407	22	431	2.37e-73	238
TRINITY_DN11210_c0_g3.p1	sp|Q5R5V0|TADA3_PONAB	39.0	433	211	12	3	407	24	431	4.69e-73	238
TRINITY_DN11216_c0_g2.p1	sp|Q8I7P9|POL5_DROME	37.2	247	150	2	8	249	139	385	4.38e-51	183
TRINITY_DN11216_c0_g2.p1	sp|Q7LHG5|YI31B_YEAST	36.8	272	168	2	8	279	638	905	8.45e-50	179
TRINITY_DN11216_c0_g2.p1	sp|Q99315|YG31B_YEAST	36.4	272	169	2	8	279	612	879	2.91e-49	178
TRINITY_DN1121_c0_g1.p1	sp|Q5ZIJ8|UPP_CHICK	67.2	119	39	0	1	119	159	277	1.52e-49	161
TRINITY_DN1121_c0_g1.p1	sp|Q6NYU7|UPP_DANRE	65.5	119	41	0	1	119	139	257	1.77e-49	160
TRINITY_DN1121_c0_g1.p1	sp|B1AVZ0|UPP_MOUSE	67.2	119	39	0	1	119	192	310	2.56e-49	162
TRINITY_DN112244_c0_g1.p1	sp|G5EGB2|LIN29_CAEEL	66.0	159	49	2	76	229	139	297	1.23e-17	86.3
TRINITY_DN112244_c0_g1.p1	sp|Q293Q2|SQZ_DROPS	64.0	164	44	2	84	232	178	341	6.62e-13	72.4
TRINITY_DN112244_c0_g1.p1	sp|Q9VDZ3|SQZ_DROME	76.4	123	25	1	84	202	154	276	1.71e-10	65.1
TRINITY_DN112262_c0_g1.p1	sp|P04146|COPIA_DROME	37.7	228	136	4	2	226	1160	1384	1.32e-44	162
TRINITY_DN112262_c0_g1.p1	sp|P10978|POLX_TOBAC	42.4	205	113	3	23	226	1109	1309	5.30e-43	157
TRINITY_DN112262_c0_g1.p1	sp|P0CV72|RL161_PLAVT	49.6	131	66	0	22	152	3	133	7.13e-39	134
TRINITY_DN112272_c0_g1.p1	sp|Q5SPC5|OTOF_DANRE	53.5	144	66	1	1	144	928	1070	3.54e-43	154
TRINITY_DN112272_c0_g1.p1	sp|Q9ESF1|OTOF_MOUSE	49.0	147	70	2	1	145	919	1062	9.38e-41	147
TRINITY_DN112272_c0_g1.p1	sp|Q9ERC5|OTOF_RAT	48.3	147	71	2	1	145	935	1078	1.28e-40	147
TRINITY_DN112311_c0_g1.p1	sp|P50482|SL9A2_RABIT	37.3	204	127	1	1	203	358	561	2.77e-43	157
TRINITY_DN112311_c0_g1.p1	sp|P48763|SL9A2_RAT	36.8	204	128	1	1	203	359	562	7.20e-43	156
TRINITY_DN112311_c0_g1.p1	sp|Q9UBY0|SL9A2_HUMAN	36.3	204	129	1	1	203	358	561	6.45e-42	153
TRINITY_DN112339_c0_g1.p1	sp|Q86XE3|MICU3_HUMAN	58.1	74	29	2	1	73	213	285	1.99e-19	85.1
TRINITY_DN112339_c0_g1.p1	sp|Q9CTY5|MICU3_MOUSE	53.4	73	34	0	1	73	206	278	3.70e-19	84.3
TRINITY_DN112339_c0_g1.p1	sp|Q8IYU8|MICU2_HUMAN	49.3	73	35	1	2	72	154	226	1.27e-16	77.0
TRINITY_DN11233_c0_g1.p1	sp|Q8AXU4|CALRL_ONCGO	36.6	284	167	5	2	280	158	433	1.73e-55	188
TRINITY_DN11233_c0_g1.p1	sp|A6QP74|CALRL_BOVIN	36.6	284	167	5	2	280	157	432	8.86e-55	186
TRINITY_DN11233_c0_g1.p1	sp|Q9R1W5|CALRL_MOUSE	38.9	252	144	4	2	251	155	398	9.05e-55	186
TRINITY_DN1123_c0_g3.p1	sp|Q17JQ7|CTL1L_AEDAE	42.4	682	366	9	3	677	1	662	1.78e-184	542
TRINITY_DN1123_c0_g3.p1	sp|Q7Q5R7|CTL1L_ANOGA	42.3	665	364	7	3	664	1	648	5.89e-183	538
TRINITY_DN1123_c0_g3.p1	sp|Q9VZE7|CTL1L_DROME	41.8	668	360	10	3	664	1	645	1.10e-180	533
TRINITY_DN1123_c1_g1.p1	sp|Q02241|KIF23_HUMAN	47.6	206	82	7	1	201	365	549	6.02e-39	154
TRINITY_DN1123_c1_g1.p1	sp|E9Q5G3|KIF23_MOUSE	46.6	206	85	8	1	201	365	550	1.45e-34	141
TRINITY_DN112416_c0_g1.p1	sp|Q8TC12|RDH11_HUMAN	50.5	97	48	0	24	120	16	112	3.68e-23	94.4
TRINITY_DN112416_c0_g1.p1	sp|Q8NBN7|RDH13_HUMAN	56.6	83	36	0	37	119	26	108	8.63e-22	90.9
TRINITY_DN112416_c0_g1.p1	sp|Q8CEE7|RDH13_MOUSE	53.9	102	45	1	18	119	9	108	8.93e-22	90.9
TRINITY_DN112441_c0_g1.p1	sp|Q9QUR6|PPCE_MOUSE	68.7	150	46	1	1	149	559	708	2.29e-70	227
TRINITY_DN112441_c0_g1.p1	sp|O70196|PPCE_RAT	68.0	150	47	1	1	149	559	708	8.75e-70	226
TRINITY_DN112441_c0_g1.p1	sp|P48147|PPCE_HUMAN	67.3	150	48	1	1	149	559	708	1.22e-69	225
TRINITY_DN112472_c0_g1.p1	sp|Q24093|ABHD2_DROME	71.9	139	39	0	1	139	227	365	3.51e-69	216
TRINITY_DN112472_c0_g1.p1	sp|Q5RK23|ABHD1_RAT	35.2	88	55	2	52	139	287	372	2.61e-07	51.6
TRINITY_DN112472_c0_g1.p1	sp|Q9QZC8|ABHD1_MOUSE	31.8	88	58	2	52	139	287	372	1.66e-06	49.3
TRINITY_DN112488_c0_g1.p1	sp|Q9W596|FUTSC_DROME	64.8	105	35	1	1	105	487	589	4.52e-38	145
TRINITY_DN112488_c0_g1.p1	sp|P14401|ENP2_TETCF	46.9	98	46	2	1	95	200	294	2.98e-20	91.7
TRINITY_DN112488_c0_g1.p1	sp|P78559|MAP1A_HUMAN	44.9	98	48	2	1	95	205	299	1.22e-19	91.7
TRINITY_DN112494_c0_g1.p1	sp|Q9HCC6|HES4_HUMAN	52.1	146	47	5	22	156	17	150	1.79e-26	107
TRINITY_DN112494_c0_g1.p1	sp|Q90Z12|HES4A_XENLA	37.0	211	94	7	37	239	35	214	1.25e-24	104
TRINITY_DN112494_c0_g1.p1	sp|Q6PBD4|HES4_XENTR	35.8	229	105	8	22	239	17	214	6.37e-24	102
TRINITY_DN1124_c0_g1.p1	sp|Q962T5|RL24_SPOFR	85.8	155	21	1	1	154	1	155	3.41e-71	214
TRINITY_DN1124_c0_g1.p1	sp|Q9VJY6|RL24_DROME	83.9	155	24	1	1	154	1	155	1.39e-70	212
TRINITY_DN1124_c0_g1.p1	sp|Q6F444|RL24_PLUXY	76.1	155	36	1	1	154	1	155	1.97e-70	212
TRINITY_DN112519_c0_g1.p1	sp|Q6NTN5|MTMRD_XENLA	46.9	113	58	1	4	116	1097	1207	5.99e-32	121
TRINITY_DN112519_c0_g1.p1	sp|O95248|MTMR5_HUMAN	46.0	113	59	1	4	116	1113	1223	1.60e-29	114
TRINITY_DN112519_c0_g1.p1	sp|Q6ZPE2|MTMR5_MOUSE	45.1	113	60	1	4	116	1112	1222	2.19e-29	114
TRINITY_DN112556_c0_g1.p1	sp|Q3SXM5|HSDL1_HUMAN	48.0	275	142	1	53	327	51	324	1.24e-81	254
TRINITY_DN112556_c0_g1.p1	sp|Q5R7K0|HSDL1_PONAB	47.3	275	144	1	53	327	51	324	9.95e-81	251
TRINITY_DN112556_c0_g1.p1	sp|A5PJF6|HSDL1_BOVIN	47.3	275	144	1	53	327	51	324	1.59e-79	248
TRINITY_DN112563_c0_g1.p1	sp|Q9Z2V5|HDAC6_MOUSE	41.5	629	313	10	10	615	166	762	1.54e-154	478
TRINITY_DN112563_c0_g1.p1	sp|Q9UBN7|HDAC6_HUMAN	40.9	629	317	9	10	615	167	763	5.96e-150	468
TRINITY_DN112563_c0_g1.p1	sp|Q20296|HDA6_CAEEL	37.9	617	338	11	14	603	101	699	1.61e-129	408
TRINITY_DN112597_c0_g1.p1	sp|P08793|XDH_CALVI	52.6	289	128	4	2	282	513	800	1.78e-83	276
TRINITY_DN112597_c0_g1.p1	sp|P10351|XDH_DROME	48.1	289	141	3	2	282	495	782	3.96e-79	263
TRINITY_DN112597_c0_g1.p1	sp|P91711|XDH_DROSU	47.4	291	140	4	2	282	504	791	1.56e-76	256
TRINITY_DN112613_c0_g1.p1	sp|Q925U4|EDEM1_MOUSE	62.8	546	186	4	29	557	106	651	8.47e-245	690
TRINITY_DN112613_c0_g1.p1	sp|Q92611|EDEM1_HUMAN	62.5	546	188	4	29	557	111	656	8.20e-244	687
TRINITY_DN112613_c0_g1.p1	sp|O94726|MNL1_SCHPO	45.7	484	240	6	45	518	33	503	1.72e-135	415
TRINITY_DN112660_c0_g1.p1	sp|Q00492|SUM1_LYTVA	48.1	156	70	3	22	177	94	238	1.85e-32	120
TRINITY_DN112660_c0_g1.p1	sp|P22816|MYOD_DROME	51.3	158	60	5	24	177	145	289	3.02e-32	121
TRINITY_DN112660_c0_g1.p1	sp|Q91154|MYF5_NOTVI	41.4	186	90	2	9	180	38	218	4.71e-32	119
TRINITY_DN112684_c0_g1.p1	sp|Q6IRU7|CEP78_MOUSE	35.5	324	203	3	42	359	15	338	4.91e-59	211
TRINITY_DN112684_c0_g1.p1	sp|Q5JTW2|CEP78_HUMAN	34.4	334	211	4	42	369	15	346	4.24e-55	199
TRINITY_DN11269_c0_g1.p1	sp|Q9UHI5|LAT2_HUMAN	54.9	457	203	2	22	475	34	490	1.10e-169	492
TRINITY_DN11269_c0_g1.p1	sp|Q5RAE3|LAT2_PONAB	54.9	457	203	2	22	475	34	490	1.10e-169	492
TRINITY_DN11269_c0_g1.p1	sp|Q9QXW9|LAT2_MOUSE	54.9	457	203	2	22	475	33	489	1.37e-169	491
TRINITY_DN112754_c0_g1.p1	sp|B3MRS1|NAAT1_DROAN	54.2	120	55	0	1	120	321	440	9.13e-34	126
TRINITY_DN112754_c0_g1.p1	sp|B4NDL8|NAAT1_DROWI	53.3	120	56	0	1	120	322	441	1.26e-33	125
TRINITY_DN112754_c0_g1.p1	sp|B4PZQ4|NAAT1_DROYA	54.2	120	55	0	1	120	322	441	1.26e-33	125
TRINITY_DN112755_c0_g1.p1	sp|P49355|FNTB_BOVIN	47.4	116	59	1	62	177	32	145	9.01e-25	102
TRINITY_DN112755_c0_g1.p1	sp|P49356|FNTB_HUMAN	47.4	116	59	1	62	177	32	145	1.24e-24	102
TRINITY_DN112755_c0_g1.p1	sp|Q8K2I1|FNTB_MOUSE	46.2	117	61	1	61	177	31	145	2.37e-24	101
TRINITY_DN1127_c0_g1.p2	sp|Q05913|T2FA_DROME	53.4	556	205	8	15	531	37	577	5.84e-105	329
TRINITY_DN1127_c0_g1.p2	sp|Q3THK3|T2FA_MOUSE	47.0	526	242	9	15	531	10	507	1.02e-80	264
TRINITY_DN1127_c0_g1.p2	sp|Q6AY96|T2FA_RAT	49.6	526	228	9	15	531	10	507	1.43e-80	263
TRINITY_DN112835_c0_g1.p1	sp|P10273|POL_FLV	43.7	103	58	0	2	104	909	1011	2.27e-22	93.6
TRINITY_DN112835_c0_g1.p1	sp|P10272|POL_BAEVM	38.5	104	64	0	1	104	938	1041	3.48e-18	81.6
TRINITY_DN112835_c0_g1.p1	sp|P20825|POL2_DROME	41.5	106	55	2	1	102	423	525	6.35e-18	80.9
TRINITY_DN112837_c0_g1.p1	sp|Q5J316|GTR12_BOVIN	31.9	116	73	1	134	243	465	580	2.55e-11	67.8
TRINITY_DN112837_c0_g1.p1	sp|Q8TD20|GTR12_HUMAN	33.0	100	67	0	134	233	461	560	1.46e-10	65.5
TRINITY_DN112837_c0_g1.p1	sp|Q9BE72|GTR12_MACFA	33.0	100	67	0	134	233	465	564	1.47e-10	65.5
TRINITY_DN11286_c0_g1.p1	sp|P21329|RTJK_DROFU	32.9	76	47	1	2	77	707	778	2.79e-05	48.5
TRINITY_DN11286_c0_g1.p1	sp|Q95SX7|RTBS_DROME	32.5	77	50	1	1	77	705	779	2.84e-04	45.4
TRINITY_DN112876_c0_g1.p1	sp|Q9UKJ5|CHIC2_HUMAN	70.3	165	49	0	1	165	1	165	1.93e-89	261
TRINITY_DN112876_c0_g1.p1	sp|Q9D9G3|CHIC2_MOUSE	69.7	165	50	0	1	165	1	165	5.53e-89	259
TRINITY_DN112876_c0_g1.p1	sp|Q8CBW7|CHIC1_MOUSE	70.7	150	44	0	16	165	78	227	2.95e-79	237
TRINITY_DN112906_c0_g1.p1	sp|P00522|ABL_DROME	36.9	255	96	12	3	208	709	947	3.32e-16	83.2
TRINITY_DN11293_c0_g1.p1	sp|P20825|POL2_DROME	42.2	206	114	2	4	208	422	623	7.38e-41	163
TRINITY_DN112953_c0_g1.p1	sp|Q5ZJF4|PRDX6_CHICK	65.6	218	74	1	4	220	6	223	4.70e-102	297
TRINITY_DN112953_c0_g1.p1	sp|O77834|PRDX6_BOVIN	63.3	218	79	1	4	220	7	224	1.04e-98	289
TRINITY_DN112953_c0_g1.p1	sp|Q9TSX9|PRDX6_PIG	62.4	218	81	1	4	220	7	224	8.52e-98	286
TRINITY_DN112954_c0_g1.p1	sp|Q6P6M7|SPCS_MOUSE	55.6	45	20	0	4	48	414	458	2.44e-09	56.6
TRINITY_DN112962_c0_g1.p1	sp|F1N2W9|MCM9_BOVIN	47.0	298	155	2	1	295	1	298	2.21e-84	277
TRINITY_DN112962_c0_g1.p1	sp|F1M5F3|MCM9_RAT	45.8	297	156	3	4	295	3	299	3.71e-84	276
TRINITY_DN112962_c0_g1.p1	sp|Q9NXL9|MCM9_HUMAN	45.2	299	160	2	1	295	1	299	2.10e-82	272
TRINITY_DN112965_c0_g1.p1	sp|P04146|COPIA_DROME	33.9	186	92	7	18	191	214	380	1.42e-14	74.7
TRINITY_DN11296_c0_g1.p1	sp|Q1A7B3|TNNC1_BLAGE	82.0	150	27	0	41	190	1	150	2.67e-81	241
TRINITY_DN11296_c0_g1.p1	sp|Q1A7B2|TNNC2_BLAGE	80.0	150	30	0	41	190	1	150	5.13e-79	235
TRINITY_DN11296_c0_g1.p1	sp|P47947|TNNC1_DROME	76.5	149	35	0	42	190	3	151	1.40e-72	219
TRINITY_DN112971_c0_g1.p1	sp|P70099|RAD51_CRIGR	87.0	322	42	0	30	351	18	339	5.84e-203	563
TRINITY_DN112971_c0_g1.p1	sp|Q06609|RAD51_HUMAN	87.3	322	41	0	30	351	18	339	5.84e-203	563
TRINITY_DN112971_c0_g1.p1	sp|Q91918|RA51A_XENLA	86.6	322	43	0	30	351	15	336	1.50e-202	561
TRINITY_DN112974_c0_g1.p1	sp|B0W3L6|CARM1_CULQU	56.0	191	53	4	1	174	413	589	7.51e-53	181
TRINITY_DN112974_c0_g1.p1	sp|Q174R2|CARM1_AEDAE	55.8	190	54	4	1	174	408	583	3.64e-52	179
TRINITY_DN112974_c0_g1.p1	sp|Q7Q2B7|CARM1_ANOGA	50.7	213	64	4	1	176	404	612	4.02e-50	174
TRINITY_DN11299_c0_g1.p1	sp|Q9W056|C1139_DROME	37.3	416	259	2	17	432	33	446	7.92e-95	295
TRINITY_DN11299_c0_g1.p1	sp|Q9VT04|PATH_DROME	36.9	417	258	4	23	438	53	465	4.32e-90	284
TRINITY_DN11299_c0_g1.p1	sp|Q8CH36|S36A4_MOUSE	38.2	432	235	8	23	432	51	472	2.35e-87	278
TRINITY_DN1129_c0_g1.p1	sp|Q6AUV1|XDH_ORYSJ	33.3	261	156	4	1	244	862	1121	2.66e-36	140
TRINITY_DN1129_c0_g1.p1	sp|Q54FB7|XDH_DICDI	30.5	256	160	4	6	244	868	1122	4.08e-33	131
TRINITY_DN1129_c0_g1.p1	sp|P22811|XDH_DROPS	32.8	256	154	6	6	244	843	1097	5.53e-33	131
TRINITY_DN112_c0_g1.p1	sp|Q5ZME2|MDHC_CHICK	67.7	328	105	1	1	327	1	328	2.42e-149	426
TRINITY_DN112_c0_g1.p1	sp|P40925|MDHC_HUMAN	66.1	327	110	1	1	326	1	327	4.62e-147	420
TRINITY_DN112_c0_g1.p1	sp|Q3T145|MDHC_BOVIN	65.7	327	111	1	1	326	1	327	1.32e-146	419
TRINITY_DN113000_c0_g1.p1	sp|Q8I7P9|POL5_DROME	36.2	163	103	1	1	163	180	341	1.38e-27	110
TRINITY_DN113000_c0_g1.p1	sp|P04323|POL3_DROME	30.1	163	113	1	1	163	264	425	1.29e-22	96.7
TRINITY_DN113030_c0_g1.p1	sp|P54278|PMS2_HUMAN	59.9	222	86	1	32	253	644	862	2.83e-90	288
TRINITY_DN113030_c0_g1.p1	sp|P54279|PMS2_MOUSE	62.4	210	79	0	35	244	644	853	5.26e-90	287
TRINITY_DN113030_c0_g1.p1	sp|F1NQJ3|PMS2_CHICK	60.6	213	84	0	32	244	651	863	9.55e-88	281
TRINITY_DN113032_c0_g1.p3	sp|P21520|SCA_DROME	40.5	131	70	2	2	132	321	443	1.22e-13	69.7
TRINITY_DN113036_c0_g1.p1	sp|Q8BKX6|SMG1_MOUSE	75.9	133	31	1	1	133	2324	2455	9.51e-66	218
TRINITY_DN113036_c0_g1.p1	sp|Q96Q15|SMG1_HUMAN	75.9	133	31	1	1	133	2326	2457	9.51e-66	218
TRINITY_DN113036_c0_g1.p1	sp|C5J7W8|SMG1_DANRE	74.4	133	33	1	1	133	2304	2435	1.55e-64	215
TRINITY_DN113042_c0_g1.p1	sp|Q6NRS1|IBTK_XENLA	39.4	584	301	13	2	563	253	805	4.15e-118	382
TRINITY_DN113042_c0_g1.p1	sp|Q6ZPR6|IBTK_MOUSE	40.4	587	311	11	2	567	252	820	9.12e-115	374
TRINITY_DN113042_c0_g1.p1	sp|Q9P2D0|IBTK_HUMAN	39.7	594	304	16	2	567	252	819	4.20e-109	358
TRINITY_DN11308_c0_g1.p1	sp|M0R4F8|DNMBP_RAT	33.2	581	358	11	500	1067	782	1345	4.12e-80	293
TRINITY_DN11308_c0_g1.p1	sp|Q6TXD4|DNMBP_MOUSE	32.4	577	372	8	500	1067	781	1348	7.38e-80	292
TRINITY_DN11308_c0_g1.p1	sp|E7F1U2|DNMBP_DANRE	31.3	588	377	8	492	1067	840	1412	2.00e-77	285
TRINITY_DN113090_c0_g1.p1	sp|Q9D9B4|LRMDA_MOUSE	54.9	226	94	2	22	245	10	229	1.32e-77	236
TRINITY_DN113090_c0_g1.p1	sp|Q9H2I8|LRMDA_HUMAN	56.8	190	75	1	56	245	16	198	4.20e-69	214
TRINITY_DN113111_c0_g1.p2	sp|P09648|CATL1_CHICK	53.6	168	74	2	1	165	52	218	1.29e-61	192
TRINITY_DN113111_c0_g1.p2	sp|Q26636|CATL_SARPE	52.7	169	74	4	1	165	173	339	7.90e-58	186
TRINITY_DN113111_c0_g1.p2	sp|P13277|CYSP1_HOMAM	48.5	169	81	3	1	165	156	322	2.03e-54	177
TRINITY_DN113114_c0_g1.p1	sp|Q9VW71|FAT2_DROME	51.3	267	119	4	2	261	1940	2202	3.36e-74	249
TRINITY_DN113114_c0_g1.p1	sp|Q8BNA6|FAT3_MOUSE	47.1	257	131	3	3	259	1891	2142	6.20e-63	216
TRINITY_DN113114_c0_g1.p1	sp|Q8R508|FAT3_RAT	47.5	257	130	3	3	259	1891	2142	6.20e-63	216
TRINITY_DN11311_c0_g1.p1	sp|Q86TI2|DPP9_HUMAN	38.6	251	141	6	15	253	28	277	1.14e-48	176
TRINITY_DN11311_c0_g1.p1	sp|Q80YA7|DPP8_MOUSE	36.7	248	145	6	17	253	51	297	1.37e-46	170
TRINITY_DN11311_c0_g1.p1	sp|Q6V1X1|DPP8_HUMAN	37.5	248	143	6	17	253	57	303	1.90e-46	169
TRINITY_DN113129_c0_g1.p1	sp|Q9U9P7|PITC1_DROME	73.1	67	18	0	1	67	185	251	4.87e-29	108
TRINITY_DN113129_c0_g1.p1	sp|Q8K4R4|PITC1_MOUSE	65.2	69	24	0	1	69	183	251	7.70e-28	107
TRINITY_DN113129_c0_g1.p1	sp|Q9UKF7|PITC1_HUMAN	63.8	69	25	0	1	69	183	251	1.08e-27	106
TRINITY_DN11314_c0_g1.p1	sp|A8DYE2|TRPCG_DROME	62.0	1615	526	23	23	1611	115	1668	0.0	1805
TRINITY_DN11314_c0_g1.p1	sp|Q9HCF6|TRPM3_HUMAN	48.2	1327	578	21	15	1282	54	1330	0.0	1155
TRINITY_DN11314_c0_g1.p1	sp|Q2WEA5|TRPM1_RAT	45.0	1339	554	18	20	1249	25	1290	0.0	1078
TRINITY_DN113156_c0_g1.p1	sp|P04146|COPIA_DROME	34.3	99	64	1	7	105	498	595	3.16e-16	75.9
TRINITY_DN11316_c0_g1.p1	sp|A8WGS4|TLCD2_DANRE	50.0	120	57	2	1	120	117	233	5.50e-30	111
TRINITY_DN11316_c0_g1.p1	sp|Q8VC26|TLCD2_MOUSE	36.7	109	68	1	3	111	117	224	4.19e-11	62.4
TRINITY_DN11318_c0_g3.p1	sp|P10978|POLX_TOBAC	31.6	892	519	25	8	854	105	950	2.12e-105	357
TRINITY_DN11318_c3_g1.p1	sp|P04323|POL3_DROME	35.1	348	220	4	1	347	335	677	6.95e-56	200
TRINITY_DN11318_c3_g1.p1	sp|P20825|POL2_DROME	36.6	303	187	3	1	302	334	632	2.49e-53	192
TRINITY_DN11318_c3_g1.p1	sp|Q7LHG5|YI31B_YEAST	34.6	266	168	3	30	292	772	1034	3.98e-35	140
TRINITY_DN1131_c0_g1.p1	sp|Q8K158|CNPD1_MOUSE	42.0	245	133	3	19	255	22	265	5.58e-52	181
TRINITY_DN1131_c0_g1.p1	sp|Q6P7B2|CNPD1_RAT	41.2	245	135	3	19	255	22	265	4.32e-51	179
TRINITY_DN1131_c0_g1.p1	sp|Q5R4U5|CNPD1_PONAB	41.6	245	134	3	19	255	22	265	8.86e-51	178
TRINITY_DN113200_c0_g1.p1	sp|Q6GL69|MK67I_XENTR	48.0	152	74	2	41	192	40	186	4.57e-33	128
TRINITY_DN113200_c0_g1.p1	sp|Q7SYS2|MK67I_XENLA	42.9	163	87	2	31	192	29	186	4.67e-30	120
TRINITY_DN113200_c0_g1.p1	sp|Q8JIY8|MK67I_DANRE	34.4	224	109	6	29	221	26	242	3.65e-28	115
TRINITY_DN113220_c0_g1.p1	sp|P40241|CD9_RAT	36.0	136	82	2	11	141	6	141	1.76e-17	78.6
TRINITY_DN113220_c0_g1.p1	sp|P40239|CD9_FELCA	40.9	110	61	1	11	116	6	115	3.45e-17	77.8
TRINITY_DN113220_c0_g1.p1	sp|P40240|CD9_MOUSE	39.1	110	63	1	11	116	6	115	3.45e-17	77.8
TRINITY_DN113231_c0_g1.p1	sp|Q6PB70|ANO8_MOUSE	47.4	196	103	0	2	197	71	266	4.36e-58	199
TRINITY_DN113231_c0_g1.p1	sp|Q9HCE9|ANO8_HUMAN	47.4	196	103	0	2	197	71	266	9.62e-58	199
TRINITY_DN113231_c0_g1.p1	sp|Q4V8U5|ANO10_DANRE	33.7	202	117	6	11	198	32	230	1.17e-18	86.7
TRINITY_DN113239_c0_g1.p1	sp|Q27238|ADT1_ANOGA	94.2	240	14	0	1	240	62	301	2.18e-169	471
TRINITY_DN113239_c0_g1.p1	sp|Q26365|ADT_DROME	78.7	239	50	1	1	239	75	312	4.79e-141	400
TRINITY_DN113239_c0_g1.p1	sp|P51881|ADT2_MOUSE	80.9	236	45	0	1	236	60	295	1.13e-138	394
TRINITY_DN113249_c0_g1.p1	sp|Q13884|SNTB1_HUMAN	35.5	107	54	3	11	102	22	128	1.86e-08	53.5
TRINITY_DN113249_c0_g1.p1	sp|Q99L88|SNTB1_MOUSE	32.7	107	57	1	11	102	21	127	2.53e-08	53.1
TRINITY_DN113286_c0_g1.p1	sp|Q9W056|C1139_DROME	61.1	54	21	0	52	105	31	84	1.90e-15	73.6
TRINITY_DN113286_c0_g1.p1	sp|Q9VT04|PATH_DROME	56.9	51	22	0	52	102	46	96	9.31e-10	57.4
TRINITY_DN113286_c0_g1.p1	sp|Q8K4D3|S36A1_MOUSE	41.3	63	35	1	45	105	25	87	3.91e-08	52.8
TRINITY_DN113294_c0_g1.p1	sp|Q9VIE6|MCM10_DROME	37.3	429	219	10	1	403	370	774	3.78e-63	219
TRINITY_DN113294_c0_g1.p1	sp|Q0VBD2|MCM10_MOUSE	35.1	259	145	8	147	392	637	885	2.05e-27	118
TRINITY_DN1132_c0_g1.p1	sp|Q5SRX1|TM1L2_MOUSE	48.1	520	215	16	6	500	18	507	1.94e-133	399
TRINITY_DN1132_c0_g1.p1	sp|Q6ZVM7|TM1L2_HUMAN	48.1	520	215	16	6	500	18	507	2.20e-132	396
TRINITY_DN1132_c0_g1.p1	sp|Q68FJ8|TM1L2_XENLA	46.8	517	226	15	6	500	18	507	8.15e-127	382
TRINITY_DN113306_c0_g1.p1	sp|Q99PT9|KIF19_MOUSE	48.8	127	60	2	30	151	9	135	2.29e-29	115
TRINITY_DN113306_c0_g1.p1	sp|Q2TAC6|KIF19_HUMAN	47.2	127	62	2	30	151	9	135	1.28e-27	110
TRINITY_DN113306_c0_g1.p1	sp|Q7ZXX2|KIF19_XENLA	47.4	135	65	3	30	158	9	143	1.75e-27	110
TRINITY_DN113314_c0_g1.p1	sp|Q8VCX6|KPTN_MOUSE	40.1	401	218	5	14	413	23	402	8.68e-93	289
TRINITY_DN113314_c0_g1.p1	sp|Q9Y664|KPTN_HUMAN	38.5	403	226	5	14	413	24	407	1.14e-88	278
TRINITY_DN113314_c0_g1.p1	sp|A0A1D5PJB7|KPTN_CHICK	38.5	403	239	4	12	413	15	409	1.05e-84	268
TRINITY_DN113316_c0_g1.p1	sp|P0C6R2|ARMC2_BOVIN	36.4	151	95	1	11	161	628	777	4.35e-27	109
TRINITY_DN113316_c0_g1.p1	sp|Q8NEN0|ARMC2_HUMAN	36.6	153	96	1	8	160	627	778	2.04e-26	107
TRINITY_DN113316_c0_g1.p1	sp|Q3URY6|ARMC2_MOUSE	34.0	153	100	1	8	160	614	765	1.35e-23	99.4
TRINITY_DN11332_c0_g1.p1	sp|Q9VGW6|MCM5_DROME	75.2	733	178	3	17	746	1	732	0.0	1100
TRINITY_DN11332_c0_g1.p1	sp|P55862|MCM5A_XENLA	72.5	735	196	3	17	746	1	734	0.0	1087
TRINITY_DN11332_c0_g1.p1	sp|Q561P5|MCM5_XENTR	72.1	735	199	3	17	746	1	734	0.0	1087
TRINITY_DN113351_c0_g1.p2	sp|P08941|ROS1_CHICK	30.6	209	127	5	9	213	1806	2000	1.40e-18	87.0
TRINITY_DN113351_c0_g1.p2	sp|Q78DX7|ROS1_MOUSE	34.8	210	110	8	12	213	1787	1977	3.42e-16	80.1
TRINITY_DN113351_c0_g1.p2	sp|P08922|ROS1_HUMAN	35.3	204	100	8	20	213	1803	1984	4.64e-16	79.7
TRINITY_DN113380_c0_g1.p1	sp|Q9Y2F9|BTBD3_HUMAN	33.8	154	99	3	23	174	105	257	1.13e-17	82.8
TRINITY_DN113380_c0_g1.p1	sp|F7ASZ0|BTBD3_CALJA	33.8	154	99	3	23	174	105	257	2.09e-17	82.0
TRINITY_DN113380_c0_g1.p1	sp|P58545|BTBD3_MOUSE	33.8	154	99	3	23	174	113	265	2.11e-17	82.0
TRINITY_DN1133_c0_g1.p1	sp|Q58D79|RPH3L_BOVIN	58.8	148	60	1	13	160	11	157	9.96e-53	172
TRINITY_DN1133_c0_g1.p1	sp|Q768S4|RPH3L_MOUSE	58.3	151	62	1	10	160	8	157	1.30e-52	172
TRINITY_DN1133_c0_g1.p1	sp|Q9UNE2|RPH3L_HUMAN	57.6	151	63	1	10	160	8	157	2.07e-51	169
TRINITY_DN113400_c0_g1.p1	sp|P10394|POL4_DROME	35.7	196	126	0	1	196	442	637	9.15e-36	135
TRINITY_DN113400_c0_g1.p1	sp|Q7LHG5|YI31B_YEAST	37.9	195	116	3	1	195	744	933	1.54e-32	126
TRINITY_DN113400_c0_g1.p1	sp|Q8I7P9|POL5_DROME	34.3	207	125	1	1	196	250	456	2.72e-32	125
TRINITY_DN113404_c0_g1.p1	sp|Q9VK34|SIRT1_DROME	65.2	244	74	3	2	235	254	496	9.83e-106	326
TRINITY_DN113404_c0_g1.p1	sp|A0A0G2JZ79|SIR1_RAT	64.8	230	68	2	1	230	93	309	8.36e-104	314
TRINITY_DN113404_c0_g1.p1	sp|Q96EB6|SIR1_HUMAN	64.8	230	68	2	1	230	285	501	1.03e-101	314
TRINITY_DN11340_c0_g1.p1	sp|B5U2W0|VSP_BOMIG	43.5	345	174	4	30	374	29	352	4.25e-99	301
TRINITY_DN11340_c0_g1.p1	sp|P21902|PCE_TACTR	41.5	383	193	9	7	380	14	374	3.27e-91	281
TRINITY_DN11340_c0_g1.p1	sp|Q7M4I3|SP4_BOMPE	49.4	243	114	3	132	374	1	234	2.80e-78	244
TRINITY_DN113438_c0_g1.p1	sp|Q07139|ECT2_MOUSE	57.9	140	59	0	4	143	487	626	5.07e-51	176
TRINITY_DN113438_c0_g1.p1	sp|Q9H8V3|ECT2_HUMAN	56.4	140	61	0	4	143	487	626	1.18e-49	172
TRINITY_DN113440_c0_g1.p1	sp|O93479|ORC4_XENLA	60.4	111	44	0	29	139	37	147	1.25e-34	127
TRINITY_DN113440_c0_g1.p1	sp|Q6P9Z8|ORC4_RAT	54.3	116	53	0	23	138	31	146	6.93e-33	122
TRINITY_DN113440_c0_g1.p1	sp|O43929|ORC4_HUMAN	54.3	116	53	0	23	138	33	148	7.21e-32	120
TRINITY_DN113508_c0_g1.p1	sp|B0V3F8|PRKRA_DANRE	52.6	95	45	0	16	110	187	281	3.23e-27	103
TRINITY_DN113508_c0_g1.p1	sp|Q9WTX2|PRKRA_MOUSE	46.4	110	59	0	1	110	203	312	4.20e-26	101
TRINITY_DN113508_c0_g1.p1	sp|Q2HJ92|PRKRA_BOVIN	51.6	95	46	0	16	110	218	312	5.88e-26	101
TRINITY_DN11352_c0_g2.p1	sp|Q9BJZ5|FUSIL_DROME	57.3	178	37	4	1	140	475	651	1.53e-46	175
TRINITY_DN113533_c0_g1.p1	sp|P91885|AMPN_MANSE	33.6	137	90	1	1	136	741	877	6.69e-21	91.3
TRINITY_DN11354_c0_g2.p1	sp|A0A345BJN8|CLZ9_COCLU	34.6	78	49	2	2	78	737	813	4.11e-05	45.8
TRINITY_DN113561_c0_g1.p1	sp|A1XQY1|NR3BA_DANRE	43.3	367	193	6	1	365	621	974	9.03e-95	313
TRINITY_DN113561_c0_g1.p1	sp|A1XQX8|NR3AA_DANRE	41.9	375	196	6	1	365	625	987	5.89e-94	310
TRINITY_DN113561_c0_g1.p1	sp|A1XQX0|NR1AA_DANRE	40.8	385	207	6	1	375	632	1005	2.41e-93	308
TRINITY_DN11359_c0_g1.p1	sp|Q29RZ2|PPWD1_BOVIN	74.1	309	80	0	1	309	336	644	2.63e-176	505
TRINITY_DN11359_c0_g1.p1	sp|Q96BP3|PPWD1_HUMAN	74.1	309	80	0	1	309	338	646	7.98e-176	504
TRINITY_DN11359_c0_g1.p1	sp|Q8CEC6|PPWD1_MOUSE	73.5	309	82	0	1	309	338	646	7.98e-176	504
TRINITY_DN11360_c1_g1.p1	sp|Q92797|SYMPK_HUMAN	61.1	458	172	4	6	458	658	1114	7.60e-183	549
TRINITY_DN11360_c1_g1.p1	sp|Q80X82|SYMPK_MOUSE	60.7	458	174	4	6	458	658	1114	3.19e-181	545
TRINITY_DN11360_c1_g1.p1	sp|Q7ZYV9|SYMPK_XENLA	58.9	450	181	3	6	452	649	1097	6.20e-174	524
TRINITY_DN11365_c0_g1.p1	sp|Q964R0|CP6K1_BLAGE	38.6	264	160	2	37	300	20	281	2.25e-54	189
TRINITY_DN11365_c0_g1.p1	sp|P33270|CP6A2_DROME	38.9	283	162	6	30	305	6	284	1.74e-52	183
TRINITY_DN11365_c0_g1.p1	sp|Q9V773|C6A20_DROME	35.4	274	170	4	31	300	8	278	3.21e-51	180
TRINITY_DN113668_c0_g1.p1	sp|Q8TD57|DYH3_HUMAN	67.1	85	28	0	1	85	3474	3558	1.51e-31	119
TRINITY_DN113668_c0_g1.p1	sp|Q8BW94|DYH3_MOUSE	65.5	84	29	0	2	85	3442	3525	2.48e-30	115
TRINITY_DN113668_c0_g1.p1	sp|Q8WXX0|DYH7_HUMAN	56.0	84	37	0	2	85	3384	3467	9.10e-28	108
TRINITY_DN113670_c0_g1.p2	sp|Q9U9L1|RS17_ANOGA	95.1	122	6	0	1	122	1	122	7.42e-75	221
TRINITY_DN113670_c0_g1.p2	sp|Q962R2|RS17_SPOFR	85.4	123	17	1	1	122	1	123	1.92e-66	199
TRINITY_DN113670_c0_g1.p2	sp|P17704|RS17_DROME	87.0	123	15	1	1	122	1	123	1.04e-65	197
TRINITY_DN11367_c0_g3.p1	sp|Q3B7M7|RMP_BOVIN	31.3	201	127	4	13	204	22	220	3.05e-17	87.4
TRINITY_DN11367_c0_g3.p1	sp|O94763|RMP_HUMAN	31.3	201	127	4	13	204	30	228	7.47e-17	86.3
TRINITY_DN11369_c0_g1.p1	sp|P57737|CORO7_HUMAN	35.6	1087	463	15	4	1087	73	925	1.84e-208	627
TRINITY_DN11369_c0_g1.p1	sp|Q9D2V7|CORO7_MOUSE	34.9	1088	466	17	4	1087	73	922	2.48e-204	616
TRINITY_DN11369_c0_g1.p1	sp|O35828|CORO7_RAT	34.4	1088	472	15	4	1087	73	922	5.99e-202	610
TRINITY_DN1136_c0_g1.p1	sp|A7SLC8|NAT9_NEMVE	56.0	175	75	2	1	174	1	174	4.61e-59	186
TRINITY_DN1136_c0_g1.p1	sp|Q9V9V9|NAT9_DROME	50.5	188	90	2	4	188	4	191	1.71e-54	175
TRINITY_DN1136_c0_g1.p1	sp|Q9BTE0|NAT9_HUMAN	53.4	193	84	4	1	189	1	191	9.78e-53	171
TRINITY_DN113708_c0_g1.p1	sp|Q4G017|NISCH_RAT	61.8	68	26	0	31	98	395	462	4.59e-20	87.4
TRINITY_DN113767_c0_g1.p1	sp|Q01989|MYS9_DROME	65.6	186	63	1	1	186	224	408	1.85e-72	240
TRINITY_DN113767_c0_g1.p1	sp|Q9I8D1|MYO6_CHICK	52.4	185	87	1	1	185	224	407	1.61e-58	200
TRINITY_DN113767_c0_g1.p1	sp|Q9UM54|MYO6_HUMAN	51.9	185	88	1	1	185	224	407	1.41e-57	197
TRINITY_DN11379_c0_g1.p1	sp|Q9V7S5|PICO_DROME	66.1	498	155	5	81	574	12	499	2.21e-235	663
TRINITY_DN11379_c0_g1.p1	sp|O61369|PICO_DROAN	68.7	463	132	4	115	574	1	453	2.85e-229	646
TRINITY_DN11379_c0_g1.p1	sp|Q8BN82|S17A5_MOUSE	41.6	464	258	7	105	568	35	485	8.12e-121	370
TRINITY_DN113850_c0_g1.p1	sp|P04146|COPIA_DROME	37.1	197	118	5	1	191	1189	1385	3.57e-37	140
TRINITY_DN113865_c0_g1.p3	sp|Q9W1C9|PEB3_DROME	46.3	123	58	2	12	134	1	115	1.30e-28	104
TRINITY_DN113865_c0_g1.p3	sp|Q27377|OB10_DROME	45.5	99	53	1	36	134	47	144	3.05e-22	89.0
TRINITY_DN113912_c0_g1.p1	sp|Q76JQ2|FLCN_RAT	34.4	186	103	6	1	169	374	557	5.31e-20	89.4
TRINITY_DN113912_c0_g1.p1	sp|Q8NFG4|FLCN_HUMAN	34.4	186	103	6	1	169	374	557	1.34e-19	88.2
TRINITY_DN113912_c0_g1.p1	sp|Q8QZS3|FLCN_MOUSE	33.9	186	104	6	1	169	374	557	1.34e-19	88.2
TRINITY_DN113960_c0_g1.p1	sp|Q7LHG5|YI31B_YEAST	32.4	241	159	2	6	243	635	874	1.91e-40	151
TRINITY_DN113960_c0_g1.p1	sp|Q99315|YG31B_YEAST	32.4	241	159	2	6	243	609	848	1.92e-40	151
TRINITY_DN113960_c0_g1.p1	sp|P0CT41|TF212_SCHPO	33.5	239	155	3	8	244	431	667	1.62e-39	148
TRINITY_DN113979_c0_g1.p1	sp|P10978|POLX_TOBAC	39.0	146	87	2	1	145	921	1065	2.28e-23	98.2
TRINITY_DN114047_c0_g1.p1	sp|Q6DFI2|TM147_XENLA	52.2	224	106	1	1	224	1	223	4.83e-80	242
TRINITY_DN114047_c0_g1.p1	sp|Q28FY5|TM147_XENTR	52.2	224	106	1	1	224	1	223	4.83e-80	242
TRINITY_DN114047_c0_g1.p1	sp|Q6DGL7|TM147_DANRE	51.3	228	104	2	1	225	1	224	9.72e-80	241
TRINITY_DN114049_c0_g1.p1	sp|P21447|MDR1A_MOUSE	46.5	114	61	0	1	114	251	364	1.29e-28	111
TRINITY_DN114049_c0_g1.p1	sp|P06795|MDR1B_MOUSE	44.7	114	63	0	1	114	254	367	1.75e-28	111
TRINITY_DN114049_c0_g1.p1	sp|P21449|MDR2_CRIGR	45.6	114	62	0	1	114	254	367	2.39e-28	110
TRINITY_DN114054_c0_g1.p1	sp|P07857|SCP2_BOVIN	56.8	162	66	2	1	161	377	535	1.75e-52	178
TRINITY_DN114054_c0_g1.p1	sp|P32020|SCP2_MOUSE	55.8	163	69	2	1	161	378	539	3.84e-51	174
TRINITY_DN114054_c0_g1.p1	sp|O62742|SCP2_RABIT	56.4	165	65	2	1	161	378	539	3.84e-51	174
TRINITY_DN11408_c0_g1.p1	sp|Q9GJW7|GBRAP_BOVIN	93.1	116	8	0	1	116	1	116	8.72e-75	220
TRINITY_DN11408_c0_g1.p1	sp|O95166|GBRAP_HUMAN	93.1	116	8	0	1	116	1	116	8.72e-75	220
TRINITY_DN11408_c0_g1.p1	sp|Q9DCD6|GBRAP_MOUSE	93.1	116	8	0	1	116	1	116	8.72e-75	220
TRINITY_DN114091_c0_g1.p1	sp|M9PE65|AXO_DROME	73.8	367	96	0	1	367	939	1305	1.81e-186	570
TRINITY_DN1140_c0_g1.p1	sp|Q02870|ERCC3_DROME	81.3	806	126	10	1	789	1	798	0.0	1261
TRINITY_DN1140_c0_g1.p1	sp|Q1RMT1|ERCC3_BOVIN	71.8	760	202	7	32	788	31	781	0.0	1085
TRINITY_DN1140_c0_g1.p1	sp|P19447|ERCC3_HUMAN	71.9	761	200	8	32	788	31	781	0.0	1085
TRINITY_DN114176_c0_g1.p1	sp|Q9VUL1|PYRG_DROME	87.3	102	13	0	1	102	1	102	5.98e-56	185
TRINITY_DN114176_c0_g1.p1	sp|Q2M197|PYRG_DROPS	86.3	102	14	0	1	102	1	102	1.05e-55	185
TRINITY_DN114176_c0_g1.p1	sp|Q1RMS2|PYRG2_BOVIN	84.3	102	16	0	1	102	1	102	2.43e-55	183
TRINITY_DN114220_c0_g1.p3	sp|A0A2L0VBG2|ACPR1_AEDAE	37.7	106	60	2	6	105	80	185	1.30e-14	71.2
TRINITY_DN114220_c0_g1.p3	sp|Q95MH6|GNRR2_CHLAE	37.2	78	44	2	33	105	41	118	1.31e-07	51.2
TRINITY_DN114220_c0_g1.p3	sp|Q95MG6|GNRR2_CALJA	37.2	78	44	2	33	105	41	118	1.79e-07	50.8
TRINITY_DN114234_c0_g1.p1	sp|Q0KL00|PIEZ1_RAT	57.5	153	64	1	1	152	2084	2236	1.95e-53	184
TRINITY_DN114234_c0_g1.p1	sp|E2JF22|PIEZ1_MOUSE	57.5	153	64	1	1	152	2096	2248	1.95e-53	184
TRINITY_DN114234_c0_g1.p1	sp|Q92508|PIEZ1_HUMAN	57.5	153	64	1	1	152	2080	2232	2.65e-53	184
TRINITY_DN114273_c0_g1.p1	sp|P15330|DORS_DROME	77.4	261	59	0	63	323	49	309	1.21e-138	420
TRINITY_DN114273_c0_g1.p1	sp|P01126|REL_AVIRE	48.7	263	125	5	63	323	18	272	6.35e-78	249
TRINITY_DN114273_c0_g1.p1	sp|Q04864|REL_HUMAN	49.4	263	123	5	63	323	10	264	3.46e-77	250
TRINITY_DN11428_c0_g1.p1	sp|P10978|POLX_TOBAC	38.4	125	72	3	7	130	1202	1322	9.76e-19	84.3
TRINITY_DN1142_c0_g1.p1	sp|C0HKA0|RS14A_DROME	94.7	151	8	0	1	151	1	151	4.67e-97	279
TRINITY_DN1142_c0_g1.p1	sp|Q6XI08|RS14A_DROYA	94.7	151	8	0	1	151	1	151	4.67e-97	279
TRINITY_DN1142_c0_g1.p1	sp|C0HKA1|RS14B_DROME	94.7	151	8	0	1	151	1	151	4.67e-97	279
TRINITY_DN114309_c0_g1.p1	sp|B4PZB4|RTEL1_DROYA	54.5	165	64	4	1	159	1	160	1.17e-48	171
TRINITY_DN114309_c0_g1.p1	sp|B3MSG8|RTEL1_DROAN	54.9	164	65	4	1	159	1	160	1.61e-48	170
TRINITY_DN114309_c0_g1.p1	sp|B4M891|RTEL1_DROVI	55.5	164	63	4	1	159	1	159	2.22e-48	170
TRINITY_DN114332_c0_g1.p1	sp|Q6CQ07|PACC_KLULA	34.1	82	46	2	73	146	118	199	2.54e-09	57.8
TRINITY_DN114332_c0_g1.p1	sp|Q9BQA5|HINFP_HUMAN	34.2	79	49	2	70	147	231	307	1.01e-05	47.4
TRINITY_DN114332_c0_g1.p1	sp|Q03172|ZEP1_MOUSE	40.0	50	30	0	98	147	2076	2125	1.17e-05	47.4
TRINITY_DN114341_c0_g1.p1	sp|P00746|CFAD_HUMAN	47.9	96	46	3	2	93	150	245	6.98e-20	84.0
TRINITY_DN114341_c0_g1.p1	sp|P51779|CFAD_PIG	48.4	93	44	3	2	90	151	243	5.77e-19	81.6
TRINITY_DN114341_c0_g1.p1	sp|P00764|TRYP_SQUAC	44.1	93	49	2	2	91	125	217	6.99e-19	80.9
TRINITY_DN114343_c0_g1.p1	sp|P14350|POL_FOAMV	34.5	174	107	5	7	177	847	1016	7.22e-20	89.4
TRINITY_DN114343_c0_g1.p1	sp|Q87040|POL_SFVCP	33.9	174	108	5	7	177	847	1016	2.48e-19	87.8
TRINITY_DN114353_c0_g1.p2	sp|B4NAL6|PDE6_DROWI	57.8	109	37	2	1	107	429	530	7.77e-30	114
TRINITY_DN114353_c0_g1.p2	sp|B4K9L4|PDE6_DROMO	61.5	104	37	2	1	104	415	515	1.45e-29	114
TRINITY_DN114353_c0_g1.p2	sp|Q9VFI9|PDE6_DROME	56.0	109	36	2	1	107	421	519	2.37e-28	110
TRINITY_DN114355_c0_g1.p1	sp|Q09575|YRD6_CAEEL	39.3	145	88	0	1	145	786	930	1.93e-29	115
TRINITY_DN114363_c0_g1.p1	sp|P19838|NFKB1_HUMAN	36.7	196	115	5	109	299	535	726	4.83e-18	89.4
TRINITY_DN114363_c0_g1.p1	sp|Q6F3J0|NFKB1_CANLF	32.5	231	140	5	56	282	487	705	9.33e-16	82.4
TRINITY_DN114363_c0_g1.p1	sp|P25799|NFKB1_MOUSE	34.7	196	119	5	109	299	531	722	1.30e-12	72.8
TRINITY_DN11436_c0_g1.p1	sp|P04323|POL3_DROME	38.7	62	38	0	2	63	571	632	8.39e-07	51.2
TRINITY_DN11436_c0_g1.p1	sp|P20825|POL2_DROME	32.2	87	52	2	2	82	570	655	1.14e-06	50.8
TRINITY_DN11436_c0_g1.p1	sp|P10394|POL4_DROME	32.6	86	57	1	2	87	682	766	3.25e-05	46.6
TRINITY_DN1143_c0_g1.p1	sp|Q9Y1B2|ORC6_DROME	36.1	180	105	3	20	190	19	197	5.61e-26	105
TRINITY_DN11444_c0_g1.p1	sp|Q9GSR1|DPOZ_DROME	55.3	894	373	10	273	1142	1239	2129	7.08e-313	936
TRINITY_DN11444_c0_g1.p1	sp|Q61493|REV3L_MOUSE	55.3	863	362	5	300	1139	2258	3119	8.36e-311	952
TRINITY_DN11444_c0_g1.p1	sp|O60673|REV3L_HUMAN	55.0	864	363	6	300	1139	2266	3127	2.67e-306	941
TRINITY_DN114452_c0_g1.p1	sp|Q6DEU9|CTR9_XENTR	77.8	167	37	0	1	167	378	544	8.62e-81	262
TRINITY_DN114452_c0_g1.p1	sp|Q4QR29|CTR9_XENLA	77.8	167	37	0	1	167	378	544	1.08e-80	261
TRINITY_DN114452_c0_g1.p1	sp|Q6PD62|CTR9_HUMAN	76.6	167	39	0	1	167	378	544	3.13e-80	260
TRINITY_DN114459_c0_g1.p1	sp|Q6IFT6|ANO7_RAT	51.1	47	23	0	1	47	812	858	1.77e-04	42.7
TRINITY_DN114459_c0_g1.p1	sp|Q14AT5|ANO7_MOUSE	48.9	47	24	0	1	47	811	857	4.49e-04	41.6
TRINITY_DN114467_c0_g1.p1	sp|Q9VSF4|DHYS_DROME	67.6	312	101	0	32	343	8	319	8.61e-163	462
TRINITY_DN114467_c0_g1.p1	sp|P49366|DHYS_HUMAN	65.7	309	106	0	35	343	16	324	6.35e-151	432
TRINITY_DN114467_c0_g1.p1	sp|Q3TXU5|DHYS_MOUSE	65.4	309	107	0	35	343	16	324	1.04e-149	429
TRINITY_DN114483_c0_g1.p1	sp|P04323|POL3_DROME	40.3	139	82	1	2	139	388	526	2.73e-26	106
TRINITY_DN114483_c0_g1.p1	sp|Q8I7P9|POL5_DROME	35.8	159	90	3	3	150	305	462	4.60e-23	97.4
TRINITY_DN114483_c0_g1.p1	sp|P20825|POL2_DROME	37.8	143	82	2	1	139	386	525	2.59e-21	92.4
TRINITY_DN1144_c0_g1.p1	sp|Q9V3J1|VATH_DROME	78.4	306	47	3	2	303	178	468	6.77e-162	462
TRINITY_DN1144_c0_g1.p1	sp|Q9U5N0|VATH_MANSE	79.8	292	44	1	2	293	186	462	6.98e-161	459
TRINITY_DN1144_c0_g1.p1	sp|O46563|VATH_BOVIN	63.4	298	94	1	2	299	199	481	3.66e-125	369
TRINITY_DN114501_c0_g1.p1	sp|Q9VCD0|GATB_DROME	60.9	156	61	0	1	156	211	366	2.93e-57	189
TRINITY_DN114501_c0_g1.p1	sp|B0W3H3|GATB_CULQU	59.9	157	63	0	1	157	226	382	6.22e-55	183
TRINITY_DN114501_c0_g1.p1	sp|Q16UG2|GATB_AEDAE	59.9	157	62	1	1	157	226	381	4.47e-54	181
TRINITY_DN11450_c0_g5.p1	sp|Q6YKA8|DRK_DROSI	89.6	211	22	0	1	211	1	211	2.48e-144	403
TRINITY_DN11450_c0_g5.p1	sp|Q08012|GRAP_DROME	89.6	211	22	0	1	211	1	211	2.48e-144	403
TRINITY_DN11450_c0_g5.p1	sp|P62993|GRB2_HUMAN	64.2	212	72	3	1	208	1	212	1.78e-97	285
TRINITY_DN114511_c0_g1.p1	sp|Q9VW60|ADCY2_DROME	71.7	99	24	1	6	100	214	312	3.87e-34	126
TRINITY_DN114511_c0_g1.p1	sp|Q80TL1|ADCY2_MOUSE	37.4	99	62	0	2	100	186	284	5.45e-17	77.8
TRINITY_DN114511_c0_g1.p1	sp|P26769|ADCY2_RAT	37.4	99	62	0	2	100	186	284	5.45e-17	77.8
TRINITY_DN114518_c0_g1.p1	sp|A0A1D5PUP4|RECK_CHICK	41.1	316	175	7	1	312	301	609	2.59e-83	273
TRINITY_DN114518_c0_g1.p1	sp|O95980|RECK_HUMAN	41.8	316	173	8	1	312	307	615	5.56e-82	270
TRINITY_DN114518_c0_g1.p1	sp|Q9Z0J1|RECK_MOUSE	41.5	316	174	8	1	312	307	615	2.07e-81	268
TRINITY_DN11452_c2_g1.p1	sp|P31792|POL_FENV1	30.6	248	140	7	69	288	777	1020	1.78e-17	86.7
TRINITY_DN11452_c2_g1.p1	sp|P03355|POL_MLVMS	30.6	258	139	9	70	298	1465	1711	3.57e-17	85.9
TRINITY_DN11452_c2_g1.p1	sp|P10272|POL_BAEVM	30.3	264	140	10	69	304	1458	1705	4.80e-17	85.5
TRINITY_DN11452_c4_g1.p1	sp|P03356|POL_MLVAV	37.0	108	66	2	13	118	1464	1571	3.51e-13	67.8
TRINITY_DN11452_c4_g1.p1	sp|Q7SVK7|POL_MLVBM	37.0	108	66	2	13	118	1464	1571	4.79e-13	67.4
TRINITY_DN11452_c4_g1.p1	sp|P26808|POL_MLVFP	36.1	108	67	2	13	118	1465	1572	8.91e-13	66.6
TRINITY_DN114559_c0_g1.p1	sp|Q9YHY6|CND1_XENLA	33.5	349	227	3	6	352	5	350	5.82e-57	203
TRINITY_DN114559_c0_g1.p1	sp|Q8K2Z4|CND1_MOUSE	31.5	349	235	3	6	352	8	354	4.89e-52	189
TRINITY_DN114559_c0_g1.p1	sp|Q15021|CND1_HUMAN	30.5	351	240	3	4	352	6	354	9.04e-52	188
TRINITY_DN11456_c0_g1.p1	sp|O75691|UTP20_HUMAN	36.9	840	494	8	1	827	1561	2377	2.58e-162	526
TRINITY_DN11456_c0_g1.p1	sp|Q5XG71|UTP20_MOUSE	36.5	831	511	7	1	827	1560	2377	1.42e-160	521
TRINITY_DN11456_c0_g2.p1	sp|O75691|UTP20_HUMAN	30.8	426	275	9	2	420	1133	1545	1.30e-57	208
TRINITY_DN11456_c0_g2.p1	sp|Q5XG71|UTP20_MOUSE	31.7	426	269	10	2	420	1134	1544	5.97e-57	206
TRINITY_DN114605_c0_g1.p1	sp|Q3V6T2|GRDN_HUMAN	43.3	60	34	0	1	60	1323	1382	5.41e-08	52.8
TRINITY_DN114605_c0_g1.p1	sp|Q5SNZ0|GRDN_MOUSE	43.3	60	34	0	1	60	1323	1382	5.41e-08	52.8
TRINITY_DN114605_c0_g1.p1	sp|A0A2R8QCI3|DAPLE_DANRE	46.4	56	30	0	5	60	1363	1418	4.77e-07	50.1
TRINITY_DN114647_c0_g1.p3	sp|A0A2L0VBG2|ACPR1_AEDAE	40.4	104	60	1	1	102	194	297	3.35e-15	72.8
TRINITY_DN114647_c0_g1.p3	sp|Q2V2K5|GNRHR_OCTVU	37.4	107	58	4	1	102	118	220	2.71e-06	47.4
TRINITY_DN114647_c0_g1.p3	sp|Q5XXP2|OPN4_PHOSU	32.1	109	59	5	1	101	156	257	6.23e-05	43.5
TRINITY_DN11465_c0_g1.p1	sp|O97524|BGLR_FELCA	47.0	632	312	9	5	620	8	632	1.54e-208	601
TRINITY_DN11465_c0_g1.p1	sp|P12265|BGLR_MOUSE	46.6	629	314	9	6	620	9	629	3.65e-206	595
TRINITY_DN11465_c0_g1.p1	sp|O18835|BGLR_CANLF	46.6	631	314	9	6	620	9	632	1.06e-203	588
TRINITY_DN114676_c0_g1.p1	sp|P29523|PPB_BOMMO	59.5	131	53	0	1	131	310	440	5.84e-49	167
TRINITY_DN114676_c0_g1.p1	sp|P05187|PPB1_HUMAN	51.9	131	63	0	1	131	287	417	2.90e-43	151
TRINITY_DN114676_c0_g1.p1	sp|P10696|PPBN_HUMAN	51.9	131	63	0	1	131	284	414	1.05e-42	150
TRINITY_DN11469_c0_g1.p1	sp|Q9VHH9|JHD1_DROME	48.0	123	63	1	1	123	1210	1331	1.10e-28	112
TRINITY_DN114701_c0_g1.p1	sp|Q9Y0E4|KLAR_DROME	37.1	116	40	4	52	141	139	247	2.27e-08	57.4
TRINITY_DN114706_c0_g1.p1	sp|Q8CEE7|RDH13_MOUSE	42.9	280	155	4	18	294	11	288	1.08e-61	201
TRINITY_DN114706_c0_g1.p1	sp|Q8BYK4|RDH12_MOUSE	42.1	285	151	5	17	297	11	285	1.30e-61	201
TRINITY_DN114706_c0_g1.p1	sp|Q8NBN7|RDH13_HUMAN	43.9	271	147	4	27	294	20	288	5.58e-61	199
TRINITY_DN114740_c0_g1.p1	sp|Q9VW43|CP305_DROME	44.8	201	101	2	11	205	1	197	1.27e-49	171
TRINITY_DN114740_c0_g1.p1	sp|Q6R7M4|C15A1_DIPPU	43.2	192	103	4	20	208	8	196	7.64e-41	147
TRINITY_DN114740_c0_g1.p1	sp|Q9V399|CP303_DROME	32.8	195	123	3	20	208	14	206	5.45e-30	118
TRINITY_DN114747_c0_g1.p1	sp|F6QEU4|LIN41_XENTR	41.4	128	72	1	1	125	349	476	1.27e-18	83.6
TRINITY_DN114747_c0_g1.p1	sp|Q1PRL4|LIN41_CHICK	39.8	128	74	1	1	125	411	538	1.12e-17	80.9
TRINITY_DN114747_c0_g1.p1	sp|E1BJS7|LIN41_BOVIN	39.8	128	74	1	1	125	403	530	2.85e-17	79.7
TRINITY_DN114778_c0_g1.p1	sp|B2RTY4|MYO9A_HUMAN	55.6	124	52	1	2	122	615	738	9.50e-39	141
TRINITY_DN114778_c0_g1.p1	sp|E7EZG2|MY9AA_DANRE	57.4	115	49	0	1	115	614	728	1.14e-37	138
TRINITY_DN114778_c0_g1.p1	sp|Q8C170|MYO9A_MOUSE	54.0	124	54	1	2	122	615	738	3.93e-37	136
TRINITY_DN114800_c0_g1.p1	sp|Q5ZK95|CCD43_CHICK	34.1	170	97	3	2	162	8	171	9.03e-24	97.1
TRINITY_DN114800_c0_g1.p1	sp|Q6PFL6|CCD43_DANRE	31.0	168	94	5	7	162	10	167	2.05e-19	85.5
TRINITY_DN114800_c0_g1.p1	sp|Q9CR29|CCD43_MOUSE	32.9	164	94	4	8	162	20	176	1.30e-18	83.6
TRINITY_DN114856_c0_g1.p1	sp|Q08759|MYB_XENLA	59.4	64	25	1	26	88	32	95	1.54e-20	88.2
TRINITY_DN114856_c0_g1.p1	sp|P01103|MYB_CHICK	59.4	64	25	1	26	88	35	98	2.88e-20	87.4
TRINITY_DN114856_c0_g1.p1	sp|P06876|MYB_MOUSE	57.8	64	26	1	26	88	35	98	5.35e-20	86.7
TRINITY_DN114895_c0_g1.p1	sp|Q8VHE6|DYH5_MOUSE	67.3	443	144	1	1	443	4170	4611	6.48e-208	641
TRINITY_DN114895_c0_g1.p1	sp|Q8TE73|DYH5_HUMAN	66.6	443	147	1	1	443	4173	4614	4.26e-205	633
TRINITY_DN114895_c0_g1.p1	sp|Q96JB1|DYH8_HUMAN	65.0	443	155	0	1	443	4038	4480	6.86e-204	630
TRINITY_DN114908_c0_g1.p1	sp|P41970|ELK3_HUMAN	78.7	94	20	0	2	95	1	94	5.01e-45	156
TRINITY_DN114908_c0_g1.p1	sp|P41971|ELK3_MOUSE	77.7	94	21	0	2	95	1	94	2.84e-44	154
TRINITY_DN114908_c0_g1.p1	sp|P41158|ELK4_MOUSE	74.5	94	24	0	2	95	1	94	2.85e-39	141
TRINITY_DN114968_c0_g1.p1	sp|Q9VB08|RING1_DROME	50.9	438	126	6	10	369	9	435	6.61e-123	364
TRINITY_DN114968_c0_g1.p1	sp|Q66J69|RNG2A_XENLA	51.1	372	124	9	9	365	10	338	3.98e-102	308
TRINITY_DN114968_c0_g1.p1	sp|Q5R9J5|RING2_PONAB	50.3	366	123	8	10	365	14	330	7.02e-101	305
TRINITY_DN114970_c0_g1.p1	sp|P21440|MDR3_MOUSE	68.9	132	41	0	2	133	1090	1221	7.13e-50	173
TRINITY_DN114970_c0_g1.p1	sp|P06795|MDR1B_MOUSE	68.2	132	42	0	2	133	1092	1223	1.33e-49	172
TRINITY_DN114970_c0_g1.p1	sp|P21447|MDR1A_MOUSE	68.2	132	42	0	2	133	1090	1221	2.47e-49	171
TRINITY_DN114_c0_g1.p1	sp|P0CG15|CTF8_MOUSE	51.7	120	52	1	1	114	2	121	5.44e-41	134
TRINITY_DN114_c0_g1.p1	sp|P0CG11|CTF8_BOVIN	50.8	120	53	1	1	114	2	121	1.81e-39	130
TRINITY_DN114_c0_g1.p1	sp|P0C6T1|CTF8_RAT	50.8	120	53	1	1	114	2	121	1.81e-39	130
TRINITY_DN115003_c0_g1.p1	sp|Q8I7P9|POL5_DROME	33.6	116	66	1	2	106	366	481	3.66e-12	64.3
TRINITY_DN115075_c0_g1.p1	sp|P97526|NF1_RAT	73.3	131	34	1	1	131	1872	2001	3.45e-59	199
TRINITY_DN115075_c0_g1.p1	sp|P21359|NF1_HUMAN	73.3	131	34	1	1	131	1891	2020	3.45e-59	199
TRINITY_DN115075_c0_g1.p1	sp|Q04690|NF1_MOUSE	73.3	131	34	1	1	131	1893	2022	3.46e-59	199
TRINITY_DN11507_c0_g3.p1	sp|Q9HD20|AT131_HUMAN	60.6	1183	420	13	2	1156	38	1202	0.0	1339
TRINITY_DN11507_c0_g3.p1	sp|Q9EPE9|AT131_MOUSE	60.5	1174	435	12	2	1156	35	1198	0.0	1330
TRINITY_DN11507_c0_g3.p1	sp|P90747|AT131_CAEEL	54.0	1186	497	12	5	1151	1	1176	0.0	1224
TRINITY_DN115097_c0_g1.p1	sp|Q3T9Z9|ZUP1_MOUSE	33.0	209	127	3	9	213	274	473	1.23e-32	126
TRINITY_DN115097_c0_g1.p1	sp|Q5U2S3|ZUP1_RAT	33.0	209	127	4	9	213	274	473	1.23e-32	126
TRINITY_DN115097_c0_g1.p1	sp|Q96AP4|ZUP1_HUMAN	32.0	206	133	2	9	213	275	474	3.23e-32	125
TRINITY_DN1150_c0_g1.p1	sp|P61758|PFD3_HUMAN	58.0	181	71	3	6	186	12	187	2.67e-66	204
TRINITY_DN1150_c0_g1.p1	sp|Q5RCG9|PFD3_PONAB	58.0	181	71	3	6	186	12	187	2.67e-66	204
TRINITY_DN1150_c0_g1.p1	sp|P61759|PFD3_MOUSE	59.3	177	67	3	10	186	15	186	3.67e-66	204
TRINITY_DN115104_c0_g1.p1	sp|Q01650|LAT1_HUMAN	57.1	170	69	1	1	166	84	253	5.43e-60	196
TRINITY_DN115104_c0_g1.p1	sp|Q8BGK6|YLAT2_MOUSE	55.4	168	73	1	1	166	79	246	1.26e-59	196
TRINITY_DN115104_c0_g1.p1	sp|Q92536|YLAT2_HUMAN	54.2	168	75	1	1	166	79	246	3.50e-59	194
TRINITY_DN115119_c0_g1.p2	sp|A6NNA5|DRGX_HUMAN	95.2	42	2	0	1	42	52	93	3.70e-20	85.1
TRINITY_DN115119_c0_g1.p2	sp|Q8BYH0|DRGX_MOUSE	95.2	42	2	0	1	42	52	93	3.70e-20	85.1
TRINITY_DN115119_c0_g1.p2	sp|Q62798|DRGX_RAT	95.2	42	2	0	1	42	52	93	3.70e-20	85.1
[truncated: 23,676 more rows]
