# Supplementary material for: Integrated morphological analyses of Cladomorphus phyllinus and transcriptomic analysis of Cladomorphus trimariensis provide insights into the cardiac morphophysiology of stick insects (Phasmida: Phasmatidae)
Source: Cell Tissue Res. 2026 Jun 23;405(1):1. doi: 10.1007/s00441-026-04084-3 (PMC13287227; doi:10.1007/s00441-026-04084-3)
Supplement: Supplementary file 5 — (XLSX 0.98 MB) [file 441_2026_4084_MOESM5_ESM.xlsx]

## Sheet: Sup_info_4_Salmon_counts
Name	Length	EffectiveLength	TPM	NumReads
TRINITY_DN0_c11_g1.p1	339	143742	839972716	448000
TRINITY_DN0_c12_g1.p1	1263	1029810	433908227	1658000
TRINITY_DN0_c1_g1.p1	795	562770	46559157	97222
TRINITY_DN0_c1_g2.p1	1617	1383810	108285118	556000
TRINITY_DN0_c2_g1.p1	4878	4644810	1356518730	23378860
TRINITY_DN0_c3_g1.p1	909	675996	6951016456	17435000
TRINITY_DN10001_c0_g2.p1	630	401586	9395507	14000
TRINITY_DN100020_c0_g1.p1	357	157794	1707972	1000
TRINITY_DN100027_c0_g1.p1	462	245897	3288045	3000
TRINITY_DN10003_c0_g1.p1	399	191885	36517646	26000
TRINITY_DN100046_c0_g1.p1	711	480066	3368380	6000
TRINITY_DN100060_c0_g1.p1	321	130051	6216971	3000
TRINITY_DN100082_c0_g1.p1	924	690946	3120442	8000
TRINITY_DN100097_c0_g1.p1	375	172245	4694016	3000
TRINITY_DN100099_c0_g1.p1	357	157794	3415944	2000
TRINITY_DN1000_c0_g1.p1	675	444992	430007716	710000
TRINITY_DN100121_c0_g1.p1	315	125609	8582432	4000
TRINITY_DN10012_c0_g2.p1	897	664044	7711296	19000
TRINITY_DN10012_c0_g3.p1	621	392946	3429318	5000
TRINITY_DN100132_c0_g1.p1	444	230121	5855771	5000
TRINITY_DN100133_c0_g1.p1	381	177061	3044230	2000
TRINITY_DN100157_c0_g1.p1	351	153052	7043539	4000
TRINITY_DN10015_c0_g1.p1	333	139122	17434867	9000
TRINITY_DN100162_c0_g1.p2	303	116791	2307609	1000
TRINITY_DN10016_c0_g1.p1	645	415958	4535437	7000
TRINITY_DN10019_c0_g1.p1	348	150717	1788173	1000
TRINITY_DN10019_c0_g2.p1	375	172245	14082048	9000
TRINITY_DN1001_c0_g1.p1	336	141426	228677501	120000
TRINITY_DN10020_c0_g2.p2	393	186918	4325551	3000
TRINITY_DN100213_c0_g1.p1	327	134552	4005987	2000
TRINITY_DN100223_c0_g1.p1	357	157794	5123917	3000
TRINITY_DN10022_c0_g1.p1	852	619270	41344159	95000
TRINITY_DN10022_c0_g2.p1	294	109000	4945109	2000
TRINITY_DN100235_c0_g1.p1	399	191885	5618099	4000
TRINITY_DN10023_c0_g1.p1	1239	1005810	122989264	459000
TRINITY_DN10027_c0_g1.p1	1959	1725810	26391505	169000
TRINITY_DN100286_c0_g1.p1	411	201887	4004823	3000
TRINITY_DN10028_c0_g1.p1	963	729855	16986020	46000
TRINITY_DN1002_c0_g1.p1	843	610333	157641998	357000
TRINITY_DN10031_c0_g2.p1	438	224892	11983842	10000
TRINITY_DN100326_c0_g1.p1	588	361472	4473498	6000
TRINITY_DN100333_c0_g1.p1	615	387201	6960404	10000
TRINITY_DN10034_c1_g1.p1	1050	816810	6599020	20000
TRINITY_DN100361_c0_g1.p1	891	658075	2457232	6000
TRINITY_DN100396_c0_g1.p1	396	189393	4269004	3000
TRINITY_DN1003_c0_g1.p1	1002	768810	199463634	569000
TRINITY_DN100403_c0_g1.p3	327	134552	10014968	5000
TRINITY_DN10040_c0_g1.p1	486	267270	7058587	7000
TRINITY_DN10040_c0_g2.p1	2484	2250810	7184273	60000
TRINITY_DN10042_c0_g1.p1	423	212029	10168704	8000
TRINITY_DN100435_c0_g1.p1	546	322118	2510013	3000
TRINITY_DN10043_c0_g1.p1	915	681974	130016468	329000
TRINITY_DN10044_c1_g1.p1	936	702919	3834114	10000
TRINITY_DN10044_c1_g2.p1	321	130051	24867884	12000
TRINITY_DN10045_c0_g1.p1	399	191885	2809050	2000
TRINITY_DN10045_c1_g1.p1	339	143742	3749878	2000
TRINITY_DN10045_c2_g2.p1	354	155428	3467931	2000
TRINITY_DN100464_c0_g1.p1	606	378578	4271357	6000
TRINITY_DN10046_c0_g1.p1	360	160182	11777578	7000
TRINITY_DN10049_c0_g1.p1	633	404462	4664344	7000
TRINITY_DN1004_c0_g1.p2	789	556838	206666321	427000
TRINITY_DN100509_c0_g1.p1	669	439172	3068356	5000
TRINITY_DN100517_c0_g1.p1	348	150717	5364519	3000
TRINITY_DN100527_c0_g1.p1	378	174642	3086394	2000
TRINITY_DN100535_c0_g1.p1	657	427564	4412325	7000
TRINITY_DN100548_c0_g1.p2	447	232751	4631689	4000
TRINITY_DN100552_c0_g1.p1	318	127831	6324947	3000
TRINITY_DN100555_c0_g1.p1	336	141426	11433875	6000
TRINITY_DN10055_c0_g1.p1	420	209483	10292286	8000
TRINITY_DN10057_c0_g1.p1	636	407340	8601148	13000
TRINITY_DN10057_c0_g2.p1	1167	933810	4906376	17000
TRINITY_DN100593_c0_g1.p1	315	125609	4291216	2000
TRINITY_DN10059_c0_g1.p1	951	717874	4505092	12000
TRINITY_DN1005_c0_g1.p1	3342	3108810	20979330	242000
TRINITY_DN100600_c0_g1.p1	420	209483	2573071	2000
TRINITY_DN100619_c0_g1.p1	348	150717	5364519	3000
TRINITY_DN10061_c0_g1.p1	417	206914	9117574	7000
TRINITY_DN100630_c0_g1.p1	297	111904	4816739	2000
TRINITY_DN100637_c0_g1.p1	318	127831	4216631	2000
TRINITY_DN100646_c0_g1.p1	345	148366	5449503	3000
TRINITY_DN100657_c0_g1.p3	390	184468	7304976	5000
TRINITY_DN10065_c1_g1.p1	1116	882810	7937369	26000
TRINITY_DN100687_c0_g1.p2	378	174642	3086394	2000
TRINITY_DN1006_c0_g1.p1	303	116791	6922828	3000
TRINITY_DN1006_c2_g1.p1	312	123370	4369076	2000
TRINITY_DN100717_c0_g1.p1	360	160182	1682511	1000
TRINITY_DN10072_c0_g2.p1	735	503647	36922665	69000
TRINITY_DN100739_c0_g1.p1	312	123370	4369076	2000
TRINITY_DN100767_c0_g1.p1	345	148366	3633002	2000
TRINITY_DN10078_c0_g1.p1	789	556838	8374866	17304
TRINITY_DN10078_c1_g1.p1	459	243250	4431773	4000
TRINITY_DN1007_c0_g1.p1	1254	1020810	117749862	446000
TRINITY_DN1007_c0_g2.p1	468	251171	5365017	5000
TRINITY_DN1007_c2_g1.p1	1467	1233810	6989919	32000
TRINITY_DN10085_c0_g2.p1	762	530209	8641168	17000
TRINITY_DN10085_c2_g1.p1	357	157794	3415944	2000
TRINITY_DN100872_c0_g1.p1	354	155428	3467931	2000
TRINITY_DN100875_c0_g1.p1	441	227490	4738800	4000
TRINITY_DN100893_c0_g1.p1	336	141426	5716938	3000
TRINITY_DN1008_c0_g1.p1	774	542042	167061758	336000
TRINITY_DN100901_c0_g1.p1	654	424656	4442535	7000
TRINITY_DN100908_c0_g1.p1	513	291690	3695808	4000
TRINITY_DN100915_c0_g1.p1	303	116791	6922828	3000
TRINITY_DN10091_c0_g1.p1	420	209483	2573071	2000
TRINITY_DN10091_c0_g2.p2	324	132306	8148025	4000
TRINITY_DN10091_c3_g1.p1	405	196879	8213386	6000
TRINITY_DN10091_c3_g2.p1	423	212029	15253056	12000
TRINITY_DN100924_c0_g1.p1	348	150717	0.000000	0.000
TRINITY_DN100929_c0_g1.p1	444	230121	2342309	2000
TRINITY_DN100937_c0_g1.p1	396	189393	2846003	2000
TRINITY_DN10093_c0_g1.p1	438	224892	209717243	175000
TRINITY_DN10093_c2_g2.p1	372	169817	3174094	2000
TRINITY_DN100941_c0_g1.p1	405	196879	4106693	3000
TRINITY_DN10096_c0_g1.p1	357	157794	1707972	1000
TRINITY_DN100976_c0_g1.p1	426	214581	2511934	2000
TRINITY_DN100979_c0_g1.p1	351	153052	5282654	3000
TRINITY_DN100983_c0_g1.p1	480	261862	2058395	2000
TRINITY_DN10099_c0_g1.p1	321	130051	6216971	3000
TRINITY_DN1009_c0_g1.p1	567	341700	1885841989	2391000
TRINITY_DN100_c0_g1.p2	384	179534	301730388	201000
TRINITY_DN100_c1_g1.p1	1827	1593810	113177234	669307
TRINITY_DN100_c54_g1.p1	384	179534	55261867	36813
TRINITY_DN100_c99_g1.p2	456	240625	7840196	7000
TRINITY_DN101017_c0_g1.p1	351	153052	3521769	2000
TRINITY_DN10101_c0_g1.p2	369	167379	4830481	3000
TRINITY_DN10101_c2_g1.p2	3891	3657810	4347117	59000
TRINITY_DN101029_c0_g1.p1	636	407340	5293014	8000
TRINITY_DN10103_c0_g1.p1	1740	1506810	7869817	44000
TRINITY_DN10105_c0_g3.p1	420	209483	6432679	5000
TRINITY_DN101079_c0_g1.p1	510	288961	3730707	4000
TRINITY_DN10109_c0_g2.p1	2679	2445810	6060527	55000
TRINITY_DN1010_c0_g1.p1	1959	1725810	19520344	125000
TRINITY_DN101168_c0_g1.p1	363	162571	3315554	2000
TRINITY_DN101172_c0_g1.p1	405	196879	2737795	2000
TRINITY_DN10118_c0_g2.p1	783	550942	8805162	18000
TRINITY_DN1011_c0_g1.p1	555	330482	65239853	80000
TRINITY_DN101207_c0_g1.p1	597	370017	3641822	5000
TRINITY_DN101208_c0_g1.p2	303	116791	4615219	2000
TRINITY_DN10123_c0_g1.p1	489	269963	4991567	5000
TRINITY_DN10124_c0_g1.p1	1767	1533810	3514219	20000
TRINITY_DN101254_c0_g1.p1	342	146049	1845325	1000
TRINITY_DN10125_c2_g1.p1	390	184468	8765971	6000
TRINITY_DN101279_c0_g1.p1	432	219742	2452939	2000
TRINITY_DN101281_c0_g1.p1	300	114557	2352598	1000
TRINITY_DN101292_c0_g1.p1	750	518392	3119345	6000
TRINITY_DN1012_c1_g1.p1	309	121179	24464466	11000
TRINITY_DN101304_c0_g1.p1	435	222305	1212330	1000
TRINITY_DN101306_c0_g1.p1	315	125609	4291216	2000
TRINITY_DN101322_c0_g1.p1	372	169817	3174094	2000
TRINITY_DN101323_c0_g1.p1	399	191885	5618099	4000
TRINITY_DN10132_c0_g1.p1	654	424656	3807887	6000
TRINITY_DN10132_c1_g1.p1	747	515437	5751586	11000
TRINITY_DN101334_c0_g1.p1	342	146049	1845325	1000
TRINITY_DN10134_c0_g1.p1	777	545014	5439454	11000
TRINITY_DN101353_c0_g1.p1	372	169817	6348187	4000
TRINITY_DN101368_c0_g1.p1	504	283497	3802607	4000
TRINITY_DN101373_c0_g1.p1	321	130051	8289295	4000
TRINITY_DN101382_c0_g1.p1	366	164959	4901345	3000
TRINITY_DN10139_c0_g1.p1	789	556838	5807953	12000
TRINITY_DN101409_c0_g1.p1	450	235371	3435088	3000
TRINITY_DN10141_c0_g1.p1	321	130051	4144647	2000
TRINITY_DN10141_c0_g3.p1	327	134552	6008981	3000
TRINITY_DN101436_c0_g1.p1	468	251171	7511023	7000
TRINITY_DN10143_c0_g1.p1	546	322118	5020027	6000
TRINITY_DN101440_c0_g1.p2	303	116791	4615219	2000
TRINITY_DN10145_c0_g1.p1	1206	972810	4432640	16000
TRINITY_DN101492_c0_g1.p1	528	305451	3529300	4000
TRINITY_DN101493_c0_g1.p1	777	545014	3461471	7000
TRINITY_DN101496_c0_g1.p1	399	191885	5618099	4000
TRINITY_DN10149_c0_g1.p1	414	204376	5274734	4000
TRINITY_DN1014_c0_g1.p1	855	622259	27719114	64000
TRINITY_DN1014_c0_g3.p1	537	313779	13742520	16000
TRINITY_DN101503_c0_g1.p1	408	199402	5406314	4000
TRINITY_DN101504_c0_g1.p1	303	116791	6922828	3000
TRINITY_DN101509_c0_g1.p1	300	114557	4705195	2000
TRINITY_DN101521_c0_g1.p1	474	256525	1050610	1000
TRINITY_DN10152_c0_g1.p1	306	118974	2265263	1000
TRINITY_DN10153_c0_g1.p1	552	327686	55813602	67862
TRINITY_DN101572_c0_g1.p1	732	500696	2153059	4000
TRINITY_DN101577_c0_g1.p1	435	222305	6061649	5000
TRINITY_DN10157_c0_g1.p1	972	738843	13861238	38000
TRINITY_DN101586_c0_g1.p1	432	219742	4905879	4000
TRINITY_DN1015_c0_g1.p1	954	720868	31404628	84000
TRINITY_DN101603_c0_g1.p1	465	248532	2168795	2000
TRINITY_DN101608_c0_g1.p1	318	127831	4216631	2000
TRINITY_DN10161_c0_g1.p1	546	322118	5020027	6000
TRINITY_DN101629_c0_g1.p1	420	209483	3859607	3000
TRINITY_DN10165_c0_g1.p1	771	539082	3999500	8000
TRINITY_DN10167_c0_g1.p1	582	355794	2272443	3000
TRINITY_DN1016_c0_g1.p1	1869	1635810	47119819	286000
TRINITY_DN10170_c0_g1.p1	765	533174	6571201	13000
TRINITY_DN101740_c0_g1.p1	885	652096	3306351	8000
TRINITY_DN101751_c0_g1.p1	537	313779	3435630	4000
TRINITY_DN101754_c0_g1.p1	657	427564	4412325	7000
TRINITY_DN10175_c0_g1.p1	306	118974	9061053	4000
TRINITY_DN101776_c0_g1.p1	324	132306	2037006	1000
TRINITY_DN101794_c0_g1.p1	402	194371	2773116	2000
TRINITY_DN101798_c0_g1.p1	408	199402	2703157	2000
TRINITY_DN10179_c0_g1.p1	426	214581	7535803	6000
TRINITY_DN101817_c0_g1.p1	336	141426	1905646	1000
TRINITY_DN101828_c0_g1.p1	630	401586	2684431	4000
TRINITY_DN10183_c0_g1.p1	519	297165	3627706	4000
TRINITY_DN101886_c0_g1.p2	327	134552	4005987	2000
TRINITY_DN101897_c0_g1.p1	324	132306	4074012	2000
TRINITY_DN1018_c0_g1.p2	303	116791	230760932	100000
TRINITY_DN10193_c0_g1.p1	1881	1647810	16355480	100000
TRINITY_DN101943_c0_g1.p2	354	155428	3467931	2000
TRINITY_DN101975_c0_g1.p1	438	224892	9587074	8000
TRINITY_DN101976_c0_g1.p1	402	194371	5546231	4000
TRINITY_DN1019_c0_g1.p1	1767	1533810	10718369	61000
TRINITY_DN1019_c3_g1.p1	615	387201	4176242	6000
TRINITY_DN101_c0_g1.p1	612	384318	239831076	342000
TRINITY_DN101_c1_g1.p1	1410	1176810	514825930	2248000
TRINITY_DN101_c3_g1.p1	567	341700	56788215	72000
TRINITY_DN101_c6_g1.p1	876	643141	125295392	299000
TRINITY_DN102021_c0_g1.p1	312	123370	0.000000	0.000
TRINITY_DN102035_c0_g1.p1	336	141426	19056458	10000
TRINITY_DN102045_c0_g1.p1	471	253825	3185346	3000
TRINITY_DN102064_c0_g1.p1	369	167379	3220321	2000
TRINITY_DN102090_c0_g1.p1	300	114557	4705195	2000
TRINITY_DN102093_c0_g1.p1	378	174642	3086394	2000
TRINITY_DN1020_c3_g1.p3	399	191885	32304072	23000
TRINITY_DN102101_c0_g2.p1	633	404462	1999005	3000
TRINITY_DN102107_c0_g1.p1	606	378578	3559464	5000
TRINITY_DN10210_c0_g1.p1	444	230121	3513463	3000
TRINITY_DN10214_c0_g1.p1	591	364314	3698827	5000
TRINITY_DN102152_c0_g1.p1	441	227490	2369400	2000
TRINITY_DN102170_c0_g1.p1	387	182016	13326132	9000
TRINITY_DN10217_c0_g2.p1	345	148366	9082504	5000
TRINITY_DN10217_c1_g1.p1	1317	1083810	10941327	44000
TRINITY_DN1021_c0_g2.p1	819	586529	22974761	50000
TRINITY_DN1021_c0_g3.p1	1053	819810	16437179	50000
TRINITY_DN1021_c1_g1.p1	2532	2298810	57798194	493000
TRINITY_DN10225_c0_g1.p1	480	261862	4116790	4000
TRINITY_DN10225_c0_g2.p1	570	344514	1564563	2000
TRINITY_DN102278_c0_g1.p2	327	134552	0.000000	0.000
TRINITY_DN102296_c0_g1.p1	474	256525	3151830	3000
TRINITY_DN10229_c0_g1.p1	687	456651	2360729	4000
TRINITY_DN1022_c0_g2.p1	1167	933810	72729816	252000
TRINITY_DN102309_c0_g1.p1	423	212029	3813264	3000
TRINITY_DN10230_c0_g1.p1	675	444992	4239513	7000
TRINITY_DN102310_c0_g1.p1	378	174642	1543197	1000
TRINITY_DN10231_c0_g1.p1	333	139122	5811622	3000
TRINITY_DN10232_c0_g1.p1	648	418857	4504042	7000
TRINITY_DN102340_c0_g1.p1	324	132306	6111019	3000
TRINITY_DN102341_c0_g1.p1	321	130051	4144647	2000
TRINITY_DN10235_c0_g1.p1	795	562770	8141196	17000
TRINITY_DN10235_c3_g1.p1	567	341700	2366176	3000
TRINITY_DN102386_c0_g1.p1	369	167379	1610160	1000
TRINITY_DN102399_c0_g1.p1	321	130051	8289295	4000
TRINITY_DN1023_c0_g2.p1	1029	795810	14562286	43000
TRINITY_DN10240_c0_g1.p1	492	272650	7907777	8000
TRINITY_DN10240_c0_g3.p1	318	127831	10541579	5000
TRINITY_DN10240_c0_g4.p1	570	344514	8605097	11000
TRINITY_DN10241_c0_g1.p1	492	272650	51400552	52000
TRINITY_DN102439_c0_g1.p1	360	160182	3365022	2000
TRINITY_DN102447_c0_g1.p1	540	316549	2554172	3000
TRINITY_DN10244_c0_g1.p1	1386	1152810	3272960	14000
TRINITY_DN10244_c0_g2.p1	897	664044	4058577	10000
TRINITY_DN102451_c0_g1.p1	327	134552	2002994	1000
TRINITY_DN10245_c0_g1.p1	309	121179	4448085	2000
TRINITY_DN102461_c0_g1.p1	363	162571	3315554	2000
TRINITY_DN102475_c0_g1.p1	321	130051	4144647	2000
TRINITY_DN102492_c0_g1.p1	426	214581	2511934	2000
TRINITY_DN1024_c0_g1.p1	450	235371	37785964	33000
TRINITY_DN1024_c1_g1.p1	414	204376	13186834	10000
TRINITY_DN102504_c0_g1.p1	351	153052	3521769	2000
TRINITY_DN102516_c0_g1.p1	438	224892	2396768	2000
TRINITY_DN102529_c0_g1.p1	519	297165	2720780	3000
TRINITY_DN10252_c0_g1.p1	456	240625	3360084	3000
TRINITY_DN10253_c0_g1.p1	621	392946	4115182	6000
TRINITY_DN10254_c0_g1.p1	807	574629	3752090	8000
TRINITY_DN10254_c0_g2.p1	429	217171	7445936	6000
TRINITY_DN10254_c4_g1.p1	333	139122	5811622	3000
TRINITY_DN102557_c0_g1.p1	321	130051	6216971	3000
TRINITY_DN10255_c1_g1.p1	930	696934	5413853	14000
TRINITY_DN102599_c0_g1.p1	615	387201	0.696040	1000
TRINITY_DN1025_c0_g1.p1	441	227490	291436193	246000
TRINITY_DN1025_c1_g1.p1	2349	2115810	47257166	371000
TRINITY_DN102626_c0_g1.p1	327	134552	4005987	2000
TRINITY_DN102645_c0_g1.p1	750	518392	2599454	5000
TRINITY_DN102650_c0_g1.p1	378	174642	3086394	2000
TRINITY_DN10269_c0_g1.p1	306	118974	4530526	2000
TRINITY_DN1026_c0_g1.p1	645	415958	261759490	404000
TRINITY_DN10271_c2_g1.p1	339	143742	5624817	3000
TRINITY_DN102737_c0_g1.p1	315	125609	0.000000	0.000
TRINITY_DN10273_c0_g2.p1	1686	1452810	3710151	20000
TRINITY_DN10274_c0_g1.p1	486	267270	4033479	4000
TRINITY_DN10275_c0_g1.p1	900	667033	4040388	10000
TRINITY_DN10276_c0_g1.p1	1347	1113810	4597407	19000
TRINITY_DN10277_c1_g2.p2	309	121179	2224042	1000
TRINITY_DN10277_c2_g3.p2	621	392946	8230363	12000
TRINITY_DN1027_c0_g2.p1	1164	930810	4053568	14000
TRINITY_DN102802_c0_g1.p1	432	219742	3679409	3000
TRINITY_DN10284_c1_g1.p1	342	146049	5535975	3000
TRINITY_DN10285_c0_g1.p1	708	477135	3389066	6000
TRINITY_DN102906_c0_g1.p1	357	157794	6831889	4000
TRINITY_DN102928_c0_g1.p1	393	186918	1441850	1000
TRINITY_DN102929_c0_g1.p1	492	272650	2965416	3000
TRINITY_DN102932_c0_g1.p1	495	275335	1957665	2000
TRINITY_DN102936_c0_g1.p1	321	130051	8289295	4000
TRINITY_DN10293_c0_g1.p1	408	199402	5406314	4000
TRINITY_DN102945_c0_g1.p2	318	127831	8433263	4000
TRINITY_DN10294_c0_g1.p1	333	139122	11623244	6000
TRINITY_DN10294_c0_g2.p1	555	330482	5708487	7000
TRINITY_DN10297_c0_g3.p1	705	474202	170501651	300000
TRINITY_DN10297_c1_g1.p1	1773	1539810	24853734	142000
TRINITY_DN102_c1_g1.p1	1959	1725810	5775367109	36983000
TRINITY_DN102_c2_g2.p1	315	125609	4291216	2000
TRINITY_DN102_c2_g3.p2	306	118974	6795790	3000
TRINITY_DN10301_c0_g1.p1	471	253825	7465509	7031
TRINITY_DN103025_c0_g1.p1	324	132306	6111019	3000
TRINITY_DN103032_c0_g1.p1	339	143742	0.000000	0.000
TRINITY_DN10307_c0_g1.p1	591	364314	8137420	11000
TRINITY_DN10307_c0_g7.p1	1020	786810	9248353	27000
TRINITY_DN1030_c0_g1.p1	717	485951	88181019	159000
TRINITY_DN10310_c0_g1.p1	420	209483	6432679	5000
TRINITY_DN103116_c0_g1.p1	366	164959	4901345	3000
TRINITY_DN10313_c0_g1.p1	339	143742	48748417	26000
TRINITY_DN10313_c1_g1.p1	363	162571	4969692	2998
TRINITY_DN10314_c0_g1.p2	744	512490	5258779	10000
TRINITY_DN103150_c0_g1.p3	426	214581	2511934	2000
TRINITY_DN103167_c0_g1.p1	306	118974	4530526	2000
TRINITY_DN103175_c0_g1.p1	372	169817	3174094	2000
TRINITY_DN103183_c0_g1.p1	330	136829	1969670	1000
TRINITY_DN1031_c0_g1.p1	372	169817	50785499	32000
TRINITY_DN10320_c0_g1.p1	645	415958	4535437	7000
TRINITY_DN10325_c0_g1.p1	741	509550	9520427	18000
TRINITY_DN10326_c0_g1.p2	423	212029	6355440	5000
TRINITY_DN10327_c0_g1.p1	333	139122	5811622	3000
TRINITY_DN10329_c0_g1.p1	318	127831	10541579	5000
TRINITY_DN10329_c0_g2.p1	1146	912810	34544264	117000
TRINITY_DN10329_c0_g3.p1	1368	1134810	43223377	182000
TRINITY_DN1032_c0_g1.p1	819	586529	127739670	278000
TRINITY_DN103317_c0_g1.p1	456	240625	4480112	4000
TRINITY_DN103320_c0_g1.p1	363	162571	4973331	3000
TRINITY_DN103331_c0_g1.p2	303	116791	2307609	1000
TRINITY_DN103334_c0_g1.p1	300	114557	2352598	1000
TRINITY_DN103356_c0_g1.p1	348	150717	1788173	1000
TRINITY_DN103366_c0_g1.p1	576	350136	3078886	4000
TRINITY_DN103373_c0_g1.p1	369	167379	1610160	1000
TRINITY_DN10337_c0_g1.p2	309	121179	24464466	11000
TRINITY_DN103380_c0_g1.p1	339	143742	5624817	3000
TRINITY_DN10339_c0_g1.p1	1731	1497810	19792762	110000
TRINITY_DN1033_c0_g1.p1	2652	2418810	29303832	263000
TRINITY_DN1033_c0_g2.p1	2103	1869810	16863931	117000
TRINITY_DN1033_c1_g1.p1	1680	1446810	16206088	87000
TRINITY_DN1033_c2_g2.p1	1269	1035810	11188164	43000
TRINITY_DN1033_c9_g1.p1	525	302676	8013745	9000
TRINITY_DN103409_c0_g1.p1	459	243250	9971490	9000
TRINITY_DN103418_c0_g1.p1	480	261862	2058395	2000
TRINITY_DN103436_c0_g1.p1	315	125609	2145608	1000
TRINITY_DN10344_c0_g1.p1	1686	1452810	4081166	22000
TRINITY_DN103464_c0_g1.p1	576	350136	3848608	5000
TRINITY_DN103481_c0_g1.p1	321	130051	8289295	4000
TRINITY_DN1034_c1_g1.p1	909	675996	10365726	26000
TRINITY_DN103503_c0_g1.p1	501	280762	7679300	8000
TRINITY_DN103509_c0_g1.p1	309	121179	8896169	4000
TRINITY_DN10350_c0_g1.p1	345	148366	7266003	4000
TRINITY_DN10351_c0_g1.p1	321	130051	6216971	3000
TRINITY_DN10356_c1_g2.p1	324	132306	8148025	4000
TRINITY_DN10357_c0_g1.p1	324	132306	0.000000	0.000
TRINITY_DN10357_c1_g1.p1	975	741841	39962470	110000
TRINITY_DN103589_c0_g1.p1	402	194371	5546231	4000
TRINITY_DN10359_c0_g1.p2	345	148366	1277000097	703000
TRINITY_DN1035_c0_g1.p1	1371	1137810	49031035	207000
TRINITY_DN1035_c2_g1.p1	300	114557	25878574	11000
TRINITY_DN10362_c0_g1.p1	4593	4359810	9519707	154000
TRINITY_DN103668_c0_g1.p1	333	139122	3874415	2000
TRINITY_DN10366_c0_g1.p1	1305	1071810	190599546	758000
TRINITY_DN10366_c1_g1.p1	1755	1521810	10271598	58000
TRINITY_DN10366_c3_g1.p1	885	652096	4132939	10000
TRINITY_DN10366_c4_g1.p1	1056	822810	10481439	32000
TRINITY_DN103673_c0_g1.p1	348	150717	5364519	3000
TRINITY_DN1036_c0_g1.p1	1185	951810	162246310	573000
TRINITY_DN103711_c0_g1.p1	312	123370	4369076	2000
TRINITY_DN10371_c0_g1.p1	1653	1419810	6264035	33000
TRINITY_DN10371_c0_g6.p1	1458	1224810	10121842	46000
TRINITY_DN10371_c0_g7.p1	1728	1494810	6670927	37000
TRINITY_DN10372_c0_g1.p1	363	162571	8288885	5000
TRINITY_DN103730_c0_g1.p1	402	194371	4159674	3000
TRINITY_DN10373_c0_g4.p2	384	179534	7505731	5000
TRINITY_DN103745_c0_g1.p1	330	136829	23636036	12000
TRINITY_DN10375_c0_g1.p1	576	350136	6903546	8969
TRINITY_DN10376_c0_g1.p1	537	313779	8589075	10000
TRINITY_DN103791_c0_g1.p2	357	157794	1707972	1000
TRINITY_DN103792_c0_g1.p1	372	169817	4761141	3000
TRINITY_DN103795_c0_g1.p1	354	155428	3467931	2000
TRINITY_DN103797_c0_g1.p1	417	206914	2605021	2000
TRINITY_DN1037_c0_g3.p1	321	130051	26940207	13000
TRINITY_DN103813_c0_g1.p1	312	123370	4369076	2000
TRINITY_DN10382_c0_g1.p1	357	157794	5123917	3000
TRINITY_DN103835_c0_g1.p1	369	167379	4830481	3000
TRINITY_DN10383_c0_g2.p1	360	160182	0.000000	0.000
TRINITY_DN103847_c0_g1.p1	363	162571	0.000000	0.000
TRINITY_DN10384_c0_g1.p1	318	127831	52707893	25000
TRINITY_DN103899_c0_g1.p1	504	283497	3802607	4000
TRINITY_DN1038_c0_g1.p1	585	358627	1350439761	1797000
TRINITY_DN10392_c0_g1.p1	312	123370	8738152	4000
TRINITY_DN10396_c0_g1.p1	327	134552	28041911	14000
TRINITY_DN10396_c0_g2.p1	399	191885	7022624	5000
TRINITY_DN10398_c0_g1.p1	831	598425	4953973	11000
TRINITY_DN1039_c0_g1.p1	570	344514	98567478	126000
TRINITY_DN103_c0_g1.p1	1830	1596810	184643711	1094000
TRINITY_DN10400_c0_g2.p1	507	286231	1883142	2000
TRINITY_DN104050_c0_g1.p1	378	174642	3086394	2000
TRINITY_DN104052_c0_g1.p1	393	186918	2883700	2000
TRINITY_DN1040_c0_g1.p1	336	141426	97187938	51000
TRINITY_DN10410_c1_g1.p1	1212	978810	11564354	42000
TRINITY_DN10410_c2_g4.p1	321	130051	2072324	1000
TRINITY_DN10411_c0_g1.p1	387	182016	25171582	17000
TRINITY_DN10417_c0_g1.p1	1398	1164810	20360950	88000
TRINITY_DN104184_c0_g1.p1	396	189393	2846003	2000
TRINITY_DN1041_c0_g1.p1	444	230121	142880821	122000
TRINITY_DN1041_c1_g1.p1	513	291690	162615549	176000
TRINITY_DN104209_c0_g1.p1	486	267270	4033479	4000
TRINITY_DN104215_c0_g1.p1	567	341700	4732351	6000
TRINITY_DN10421_c0_g1.p1	1743	1509810	7140163	40000
TRINITY_DN104272_c0_g1.p1	345	148366	3633002	2000
TRINITY_DN10428_c0_g1.p1	564	338890	69983197	88000
TRINITY_DN10430_c0_g1.p1	789	556838	4839961	10000
TRINITY_DN10431_c0_g2.p1	2085	1851810	12516199	86000
TRINITY_DN1043_c0_g1.p1	510	288961	3345511783	3587000
TRINITY_DN10440_c0_g1.p1	759	527243	7667449	15000
TRINITY_DN10440_c0_g2.p1	867	634209	6374256	15000
TRINITY_DN10440_c0_g3.p1	1056	822810	3930539	12000
TRINITY_DN104414_c0_g1.p1	384	179534	6004585	4000
TRINITY_DN10442_c0_g1.p1	1374	1140810	11339617	48000
TRINITY_DN10443_c0_g1.p1	366	164959	44112102	27000
TRINITY_DN104478_c0_g1.p1	354	155428	3467931	2000
TRINITY_DN104482_c0_g1.p1	435	222305	2424660	2000
TRINITY_DN104489_c0_g1.p1	399	191885	2809050	2000
TRINITY_DN10448_c0_g1.p1	1449	1215810	8645087	39000
TRINITY_DN104497_c0_g1.p1	342	146049	5535975	3000
TRINITY_DN10449_c0_g1.p3	393	186918	7209251	5000
TRINITY_DN1044_c0_g1.p1	729	497746	5956010	11000
TRINITY_DN1044_c0_g2.p1	2010	1776810	137725798	908000
TRINITY_DN104501_c0_g1.p1	360	160182	3365022	2000
TRINITY_DN10455_c0_g1.p1	309	121179	2224042	1000
TRINITY_DN1045_c0_g1.p1	654	424656	268456026	423000
TRINITY_DN104600_c0_g1.p1	438	224892	2396768	2000
TRINITY_DN104610_c0_g1.p1	330	136829	1969670	1000
TRINITY_DN104622_c0_g1.p1	303	116791	4615219	2000
TRINITY_DN104624_c0_g1.p1	303	116791	4615219	2000
TRINITY_DN10463_c0_g1.p1	369	167379	9660963	6000
TRINITY_DN104669_c0_g1.p1	471	253825	4247128	4000
TRINITY_DN10468_c0_g1.p1	597	370017	23307663	32000
TRINITY_DN1046_c1_g1.p1	1473	1239810	8695115	40000
TRINITY_DN1046_c4_g2.p1	3288	3054810	16586092	188000
TRINITY_DN1046_c4_g3.p1	891	658075	9009851	22000
TRINITY_DN10470_c0_g1.p1	300	114557	2352598	1000
TRINITY_DN10474_c0_g1.p1	315	125609	0.000000	0.000
TRINITY_DN10474_c1_g1.p1	330	136829	74847446	38000
TRINITY_DN104750_c0_g1.p1	396	189393	5692006	4000
TRINITY_DN10476_c0_g2.p1	378	174642	7715984	5000
TRINITY_DN104786_c0_g1.p1	456	240625	2240056	2000
TRINITY_DN104787_c0_g1.p1	378	174642	3086394	2000
TRINITY_DN1047_c0_g1.p1	459	243250	69800429	63000
TRINITY_DN10481_c0_g1.p1	510	288961	15855506	17000
TRINITY_DN104825_c0_g1.p1	318	127831	6324947	3000
TRINITY_DN10482_c0_g2.p1	333	139122	30995318	16000
TRINITY_DN10485_c0_g1.p1	681	450801	7771933	13000
TRINITY_DN10485_c1_g1.p1	372	169817	3174094	2000
TRINITY_DN1048_c0_g1.p1	2499	2265810	61970452	521000
TRINITY_DN104905_c0_g1.p1	321	130051	4144647	2000
TRINITY_DN10491_c0_g2.p1	567	341700	36281360	46000
TRINITY_DN10491_c0_g3.p1	1179	945810	8263510	29000
TRINITY_DN104924_c0_g1.p1	300	114557	4705195	2000
TRINITY_DN104935_c0_g1.p1	501	280762	5759475	6000
TRINITY_DN10493_c0_g2.p1	318	127831	0.000000	0.000
TRINITY_DN10496_c0_g1.p1	420	209483	7719214	6000
TRINITY_DN104976_c0_g1.p1	396	189393	2846003	2000
TRINITY_DN10499_c0_g2.p1	1215	981810	6588010	24000
TRINITY_DN1049_c0_g1.p1	1626	1392810	60758665	314000
TRINITY_DN104_c0_g1.p1	369	167379	220591983	137000
TRINITY_DN105020_c0_g1.p1	324	132306	4074012	2000
TRINITY_DN10503_c0_g1.p1	327	134552	12017962	6000
TRINITY_DN105097_c0_g1.p1	375	172245	3129344	2000
TRINITY_DN1050_c0_g1.p1	558	333276	25068519	31000
TRINITY_DN105132_c0_g1.p1	354	155428	5201897	3000
TRINITY_DN10513_c0_g1.p1	2856	2622810	6576330	64000
TRINITY_DN105191_c0_g1.p1	372	169817	3174094	2000
TRINITY_DN1051_c0_g1.p1	2520	2286810	18502908	157000
TRINITY_DN105203_c0_g1.p1	345	148366	3633002	2000
TRINITY_DN10523_c0_g1.p1	876	643141	209105019	499000
TRINITY_DN10525_c0_g1.p1	1326	1092810	16276827	66000
TRINITY_DN105272_c0_g1.p1	315	125609	4291216	2000
TRINITY_DN10527_c0_g1.p1	717	485951	2218390	4000
TRINITY_DN10527_c1_g1.p1	681	450801	10761138	18000
TRINITY_DN10528_c0_g1.p1	1317	1083810	3978664	16000
TRINITY_DN10533_c0_g1.p1	447	232751	1157922	1000
TRINITY_DN10535_c1_g1.p1	1326	1092810	8385032	34000
TRINITY_DN105383_c0_g1.p1	306	118974	6795790	3000
TRINITY_DN10538_c0_g1.p1	1869	1635810	48767365	296000
TRINITY_DN10538_c1_g1.p1	1527	1293810	3749492	18000
TRINITY_DN10539_c0_g1.p1	597	370017	1456729	2000
TRINITY_DN10542_c0_g1.p1	2511	2277810	6270885	53000
TRINITY_DN10544_c0_g2.p1	696	465432	13318087	23000
TRINITY_DN105453_c0_g1.p1	321	130051	4144647	2000
TRINITY_DN10548_c0_g1.p1	321	130051	4144647	2000
TRINITY_DN1054_c0_g1.p1	2217	1983810	65073756	479000
TRINITY_DN10556_c0_g1.p1	393	186918	4325551	3000
TRINITY_DN105570_c0_g1.p1	396	189393	2846003	2000
TRINITY_DN10558_c0_g1.p1	372	169817	4761141	3000
TRINITY_DN10559_c0_g1.p1	318	127831	6324947	3000
TRINITY_DN1055_c0_g1.p2	585	358627	9017962	12000
TRINITY_DN10560_c0_g1.p1	3030	2796810	6841728	71000
TRINITY_DN10561_c0_g2.p2	339	143742	1874939	1000
TRINITY_DN10561_c1_g2.p1	423	212029	1271088	1000
TRINITY_DN10561_c3_g1.p1	456	240625	4480112	4000
TRINITY_DN105638_c0_g1.p1	477	259205	2079488	2000
TRINITY_DN105684_c0_g1.p1	552	327686	4112280	5000
TRINITY_DN105692_c0_g1.p1	378	174642	3086394	2000
TRINITY_DN105695_c0_g1.p1	384	179534	3002292	2000
TRINITY_DN105699_c0_g1.p1	396	189393	2846003	2000
TRINITY_DN1056_c0_g1.p1	330	136829	1248770543	634000
TRINITY_DN105723_c0_g1.p1	348	150717	1788173	1000
TRINITY_DN105746_c0_g1.p1	300	114557	4705195	2000
TRINITY_DN10576_c0_g1.p1	576	350136	6157773	8000
TRINITY_DN10578_c0_g1.p1	4350	4116810	14140454	216000
TRINITY_DN10578_c0_g2.p1	351	153052	119740161	68000
TRINITY_DN1057_c0_g1.p1	321	130051	132628712	64000
TRINITY_DN105815_c0_g1.p1	489	269963	3993254	4000
TRINITY_DN10583_c0_g1.p1	630	401586	2013323	3000
TRINITY_DN10584_c0_g1.p1	588	361472	11304499	15162
TRINITY_DN105899_c0_g1.p1	312	123370	6553614	3000
TRINITY_DN1058_c0_g1.p1	3420	3186810	48373808	572000
TRINITY_DN10590_c0_g1.p1	519	297165	2720780	3000
TRINITY_DN10590_c0_g2.p1	891	658075	31534478	77000
TRINITY_DN10592_c0_g1.p1	429	217171	0.000000	0.000
TRINITY_DN10594_c0_g1.p1	489	269963	17969642	18000
TRINITY_DN105_c0_g1.p1	1602	1368810	243358069	1236000
TRINITY_DN10601_c0_g1.p1	1581	1347810	14397075	72000
TRINITY_DN10607_c0_g1.p1	1761	1527810	18874909	107000
TRINITY_DN10609_c0_g1.p1	450	235371	4580117	4000
TRINITY_DN1060_c0_g1.p1	525	302676	3561664	4000
TRINITY_DN1060_c0_g2.p1	648	418857	7077780	11000
TRINITY_DN1060_c0_g4.p1	1326	1092810	7398558	30000
TRINITY_DN1060_c0_g5.p1	807	574629	1605425315	3423000
TRINITY_DN106141_c0_g1.p1	396	189393	1423001	1000
TRINITY_DN106142_c0_g1.p1	255	81114	3322562	1000
TRINITY_DN106149_c0_g1.p1	348	150717	3576346	2000
TRINITY_DN10618_c0_g1.p1	708	477135	37666683	66685
TRINITY_DN10619_c0_g1.p1	837	604385	2229600	5000
TRINITY_DN1061_c0_g1.p1	921	687952	64247512	164000
TRINITY_DN10624_c0_g1.p1	3165	2931810	8824820	96000
TRINITY_DN10627_c1_g1.p1	1131	897810	26716283	89000
TRINITY_DN10631_c0_g1.p1	357	157794	5123917	3000
TRINITY_DN10637_c0_g1.p1	399	191885	5618099	4000
TRINITY_DN10638_c0_g1.p1	762	530209	28973326	57000
TRINITY_DN10639_c0_g1.p1	612	384318	6311344	9000
TRINITY_DN1063_c0_g1.p1	648	418857	113887920	177000
TRINITY_DN10640_c0_g1.p1	348	150717	640165934	358000
TRINITY_DN106416_c0_g1.p2	363	162571	6631108	4000
TRINITY_DN10642_c0_g3.p1	504	283497	2851955	3000
TRINITY_DN106446_c0_g1.p2	351	153052	3521769	2000
TRINITY_DN10644_c0_g3.p1	336	141426	5716938	3000
TRINITY_DN10644_c1_g2.p1	600	372865	7950807	11000
TRINITY_DN106460_c0_g1.p1	462	245897	2192030	2000
TRINITY_DN10647_c0_g1.p1	597	370017	7283645	10000
TRINITY_DN106483_c0_g1.p1	351	153052	3521769	2000
TRINITY_DN10649_c0_g1.p1	414	204376	3956050	3000
TRINITY_DN1064_c0_g1.p1	381	177061	625589305	411000
TRINITY_DN10650_c0_g1.p1	795	562770	25860269	54000
TRINITY_DN106525_c0_g1.p1	309	121179	6672127	3000
TRINITY_DN106526_c0_g1.p1	315	125609	4291216	2000
TRINITY_DN10652_c0_g1.p1	2964	2730810	3947653	40000
TRINITY_DN106536_c0_g1.p1	330	136829	5909009	3000
TRINITY_DN10654_c0_g1.p1	2022	1788810	23804733	158000
TRINITY_DN10656_c0_g1.p1	1134	900810	4786932	16000
TRINITY_DN10656_c1_g1.p1	618	390077	5527268	8000
TRINITY_DN10658_c0_g1.p1	3891	3657810	5304956	72000
TRINITY_DN1065_c0_g1.p1	510	288961	282601079	303000
TRINITY_DN10660_c0_g1.p1	1320	1086810	12151025	49000
TRINITY_DN10662_c0_g1.p1	1110	876810	12909644	42000
TRINITY_DN106661_c0_g1.p1	381	177061	3044230	2000
TRINITY_DN10666_c0_g1.p1	591	364314	50304052	68000
TRINITY_DN106671_c0_g1.p1	351	153052	5282654	3000
TRINITY_DN10667_c0_g1.p1	2187	1953810	3310544	24000
TRINITY_DN10667_c0_g2.p1	324	132306	8148025	4000
TRINITY_DN106686_c0_g1.p1	417	206914	2605021	2000
TRINITY_DN1066_c0_g1.p1	441	227490	59234999	50000
TRINITY_DN10670_c0_g2.p1	777	545014	24724790	50000
TRINITY_DN10670_c2_g2.p1	1497	1263810	9382992	44000
TRINITY_DN10670_c2_g4.p1	351	153052	5282654	3000
TRINITY_DN10670_c3_g1.p1	438	224892	7190305	6000
TRINITY_DN106724_c0_g1.p1	336	141426	3811292	2000
TRINITY_DN10674_c0_g1.p1	1851	1617810	3664929	22000
TRINITY_DN10675_c0_g1.p1	1197	963810	11464705	41000
TRINITY_DN10676_c0_g2.p1	1239	1005810	16344978	61000
TRINITY_DN10677_c0_g1.p1	567	341700	13408329	17000
TRINITY_DN106789_c0_g1.p1	513	291690	3695808	4000
TRINITY_DN1067_c0_g1.p1	747	515437	159475803	305000
TRINITY_DN10680_c0_g1.p1	498	278048	5815693	6000
TRINITY_DN106811_c0_g1.p1	321	130051	0.000000	0.000
TRINITY_DN10683_c2_g2.p1	303	116791	6922828	3000
TRINITY_DN10685_c0_g2.p1	342	146049	12917275	7000
TRINITY_DN10688_c1_g1.p1	666	436255	4942192	8000
TRINITY_DN10689_c0_g1.p1	384	179534	3002292	2000
TRINITY_DN1068_c0_g1.p1	5886	5652810	13397148	281000
TRINITY_DN10694_c0_g1.p1	621	392946	4115182	6000
TRINITY_DN10695_c0_g1.p1	768	536127	18096934	36000
TRINITY_DN10696_c0_g1.p1	666	436255	8648836	14000
TRINITY_DN10698_c0_g1.p1	3327	3093810	19077475	219000
TRINITY_DN10698_c1_g1.p1	1134	900810	4487749	15000
TRINITY_DN10698_c1_g2.p1	306	118974	6795790	3000
TRINITY_DN10699_c0_g1.p1	372	169817	1587047	1000
TRINITY_DN1069_c0_g1.p1	1416	1182810	26203138	115000
TRINITY_DN106_c0_g1.p1	2691	2457810	1629449595	14860000
TRINITY_DN10700_c0_g2.p1	1098	864810	8414214	27000
TRINITY_DN10700_c5_g1.p1	324	132306	4074012	2000
TRINITY_DN10701_c0_g1.p1	1032	798810	34148760	101216
TRINITY_DN107031_c0_g1.p1	387	182016	2961363	2000
TRINITY_DN107078_c0_g1.p1	345	148366	7266003	4000
TRINITY_DN10707_c0_g2.p1	480	261862	7204383	7000
TRINITY_DN107080_c0_g1.p1	297	111904	7225108	3000
TRINITY_DN10708_c0_g1.p1	894	661054	50961661	125000
TRINITY_DN10709_c0_g3.p1	330	136829	0.000000	0.000
TRINITY_DN1070_c0_g1.p1	1101	867810	44720672	144000
TRINITY_DN1070_c23_g1.p1	618	390077	10363628	15000
TRINITY_DN107137_c0_g1.p1	372	169817	3174094	2000
TRINITY_DN10713_c0_g1.p1	4542	4308810	15074056	241000
TRINITY_DN10714_c0_g1.p1	570	344514	2346845	3000
TRINITY_DN10715_c0_g2.p1	2304	2070810	7548457	58000
TRINITY_DN10716_c0_g1.p1	1062	828810	4552433	14000
TRINITY_DN10718_c0_g1.p2	366	164959	16337816	10000
TRINITY_DN1071_c0_g1.p1	2055	1821810	48226412	326000
TRINITY_DN10720_c0_g1.p1	2640	2406810	11981533	107000
TRINITY_DN10721_c0_g1.p1	1233	999810	7008520	26000
TRINITY_DN10723_c0_g1.p1	342	146049	31370524	17000
TRINITY_DN10727_c0_g1.p1	702	471278	4003050	7000
TRINITY_DN10728_c0_g1.p1	363	162571	4973331	3000
TRINITY_DN10728_c2_g1.p1	732	500696	148022804	275000
TRINITY_DN107299_c0_g1.p1	297	111904	4816739	2000
TRINITY_DN10729_c0_g1.p1	711	480066	5052570	9000
TRINITY_DN1072_c0_g1.p1	2199	1965810	86508395	631000
TRINITY_DN10730_c0_g1.p1	1587	1353810	7166634	36000
TRINITY_DN107333_c0_g1.p1	393	186918	4325551	3000
TRINITY_DN10734_c0_g1.p1	504	283497	4753259	5000
TRINITY_DN10740_c0_g1.p1	873	640162	5051978	12000
TRINITY_DN10741_c0_g1.p1	486	267270	3025109	3000
TRINITY_DN107440_c0_g1.p1	348	150717	1788173	1000
TRINITY_DN10745_c0_g1.p1	489	269963	8984821	9000
TRINITY_DN10745_c0_g2.p2	336	141426	26679042	14000
TRINITY_DN10747_c0_g3.p1	828	595443	89165373	197000
TRINITY_DN1074_c0_g1.p1	816	583545	157489209	341000
TRINITY_DN10750_c0_g2.p1	750	518392	157526931	303000
TRINITY_DN107512_c0_g1.p1	474	256525	2101220	2000
TRINITY_DN10751_c0_g1.p1	300	114557	21173379	9000
TRINITY_DN107536_c0_g1.p1	333	139122	3874415	2000
TRINITY_DN10753_c0_g1.p1	1068	834810	3228367	10000
TRINITY_DN10755_c0_g1.p1	402	194371	5546231	4000
TRINITY_DN10758_c0_g1.p1	1269	1035810	11188164	43000
TRINITY_DN1075_c0_g1.p1	1884	1650810	125708335	770000
TRINITY_DN10760_c0_g2.p1	306	118974	0.000000	0.000
TRINITY_DN10762_c0_g1.p1	300	114557	16468184	7000
TRINITY_DN10765_c0_g1.p1	1608	1374810	6665100	34000
TRINITY_DN10768_c0_g2.p1	615	387201	11832686	17000
TRINITY_DN10768_c0_g3.p1	1245	1011810	9855377	37000
TRINITY_DN107726_c0_g1.p1	330	136829	5909009	3000
TRINITY_DN10774_c0_g1.p1	4041	3807810	16632710	235000
TRINITY_DN10774_c0_g2.p1	681	450801	7771933	13000
TRINITY_DN10775_c0_g3.p1	870	637185	6534990	15450
TRINITY_DN10775_c0_g6.p1	678	447890	8754873	14550
TRINITY_DN107789_c0_g1.p2	339	143742	5624817	3000
TRINITY_DN10778_c8_g1.p2	300	114557	31936773	13575
TRINITY_DN1077_c0_g1.p2	381	177061	63928834	42000
TRINITY_DN10780_c0_g1.p1	1884	1650810	25794697	158000
TRINITY_DN107811_c0_g1.p1	336	141426	13339521	7000
TRINITY_DN107897_c0_g1.p1	297	111904	4816739	2000
TRINITY_DN1078_c0_g1.p1	2427	2193810	137467966	1119000
TRINITY_DN10791_c0_g1.p1	375	172245	10952704	7000
TRINITY_DN10795_c0_g1.p1	1302	1068810	8069004	32000
TRINITY_DN10799_c0_g1.p1	777	545014	14834874	30000
TRINITY_DN1079_c0_g1.p1	1455	1221810	63527135	288000
TRINITY_DN107_c0_g1.p1	1161	927810	204495653	704000
TRINITY_DN10801_c0_g1.p1	342	146049	1845325	1000
TRINITY_DN10803_c0_g2.p1	846	613315	65474602	149000
TRINITY_DN10809_c0_g2.p1	405	196879	2737795	2000
TRINITY_DN1080_c0_g1.p1	1791	1557810	27680628	160000
TRINITY_DN10811_c0_g1.p1	723	491847	3287697	6000
TRINITY_DN108121_c0_g1.p1	309	121179	0.000000	0.000
TRINITY_DN10817_c0_g1.p1	384	179534	10508023	7000
TRINITY_DN10817_c5_g1.p1	399	191885	2809050	2000
TRINITY_DN108187_c0_g1.p1	327	134552	4005987	2000
TRINITY_DN10818_c0_g1.p2	363	162571	8288885	5000
TRINITY_DN10819_c0_g1.p1	825	592469	42304620	93000
TRINITY_DN10821_c0_g1.p1	549	324894	434670634	524000
TRINITY_DN10823_c0_g1.p1	585	358627	8266465	11000
TRINITY_DN108275_c0_g1.p2	399	191885	1404525	1000
TRINITY_DN108280_c0_g1.p1	2547	2313810	9318215	80000
TRINITY_DN108283_c0_g1.p1	777	545014	2966975	6000
TRINITY_DN108288_c0_g1.p1	321	130051	2072324	1000
TRINITY_DN108291_c0_g1.p1	771	539082	3499562	7000
TRINITY_DN108292_c0_g1.p1	312	123370	10922689	5000
TRINITY_DN108298_c0_g1.p1	561	336082	3207635	4000
TRINITY_DN108299_c0_g1.p1	966	732849	2206516	6000
TRINITY_DN1082_c0_g1.p1	711	480066	72420176	129000
TRINITY_DN108300_c0_g1.p1	438	224892	3595153	3000
TRINITY_DN108307_c0_g1.p1	834	601406	7618183	17000
TRINITY_DN108313_c0_g1.p1	1323	1089810	12117576	49000
TRINITY_DN108322_c0_g1.p1	450	235371	2290058	2000
TRINITY_DN108325_c0_g1.p1	1602	1368810	7678774	39000
TRINITY_DN108329_c0_g1.p1	2469	2235810	5183272	43000
TRINITY_DN108331_c0_g1.p1	2364	2130810	5185726	41000
TRINITY_DN108332_c0_g1.p1	414	204376	63296804	48000
TRINITY_DN108335_c0_g1.p1	396	189393	34152034	24000
TRINITY_DN10833_c0_g1.p1	1086	852810	6004430	19000
TRINITY_DN108340_c0_g1.p1	891	658075	3685848	9000
TRINITY_DN108343_c0_g1.p1	315	125609	6436824	3000
TRINITY_DN108344_c0_g1.p1	945	711886	6814471	18000
TRINITY_DN108346_c0_g1.p1	747	515437	7320201	14000
TRINITY_DN108352_c0_g1.p1	393	186918	5767401	4000
TRINITY_DN108353_c0_g1.p1	315	125609	4291216	2000
TRINITY_DN108354_c0_g1.p1	735	503647	4280889	8000
TRINITY_DN108365_c7_g1.p1	1149	915810	45557059388	154807000
TRINITY_DN108367_c1_g1.p1	321	130051	2072324	1000
TRINITY_DN108369_c0_g1.p1	2778	2544810	8684182	82000
TRINITY_DN10836_c0_g2.p1	429	217171	4963957	4000
TRINITY_DN10836_c2_g1.p1	369	167379	1610160	1000
TRINITY_DN108370_c0_g1.p1	471	253825	6370692	6000
TRINITY_DN108371_c0_g1.p1	1551	1317810	3476695	17000
TRINITY_DN108372_c0_g1.p1	717	485951	3327586	6000
TRINITY_DN108376_c0_g1.p1	630	401586	7382184	11000
TRINITY_DN108379_c0_g1.p1	1464	1230810	3503478	16000
TRINITY_DN108386_c0_g1.p1	720	488901	3858761	7000
TRINITY_DN108392_c0_g1.p1	1482	1248810	49636588	230000
TRINITY_DN108396_c0_g1.p2	393	186918	5767401	4000
TRINITY_DN1083_c0_g1.p1	504	283497	190130351	200000
TRINITY_DN1083_c1_g2.p1	300	114557	4705195	2000
TRINITY_DN108403_c0_g1.p1	4710	4476810	10474927	174000
TRINITY_DN108405_c0_g1.p1	417	206914	5210043	4000
TRINITY_DN108406_c0_g1.p1	396	189393	7115007	5000
TRINITY_DN108410_c0_g1.p1	666	436255	4324418	7000
TRINITY_DN108421_c0_g1.p1	603	375723	3586510	5000
TRINITY_DN108423_c0_g1.p1	1422	1188810	17909567	79000
TRINITY_DN108431_c0_g1.p1	1086	852810	4424317	14000
TRINITY_DN108434_c1_g1.p1	1734	1500810	3747002066	20866000
TRINITY_DN108436_c0_g1.p1	540	316549	2554172	3000
TRINITY_DN108438_c0_g1.p1	987	753827	67928503	190000
TRINITY_DN108442_c0_g1.p1	1371	1137810	12553840	53000
TRINITY_DN108446_c0_g1.p1	333	139122	3874415	2000
TRINITY_DN108447_c0_g1.p1	504	283497	11407821	12000
TRINITY_DN108448_c0_g1.p1	372	169817	3174094	2000
TRINITY_DN10844_c0_g1.p1	324	132306	4074012	2000
TRINITY_DN108456_c0_g1.p1	321	130051	6216971	3000
TRINITY_DN108458_c0_g1.p1	618	390077	36618152	53000
TRINITY_DN108461_c0_g1.p1	387	182016	2961363	2000
TRINITY_DN108463_c0_g1.p1	3216	2982810	18341754	203000
TRINITY_DN108464_c0_g1.p1	396	189393	65458066	46000
TRINITY_DN108479_c0_g1.p2	384	179534	6004585	4000
TRINITY_DN108480_c0_g1.p1	1110	876810	3381097	11000
TRINITY_DN108484_c0_g1.p1	582	355794	2272443	3000
TRINITY_DN108488_c0_g1.p1	894	661054	8153866	20000
TRINITY_DN10848_c0_g1.p1	783	550942	7337635	15000
TRINITY_DN10848_c1_g1.p1	468	251171	3219010	3000
TRINITY_DN10849_c0_g1.p1	414	204376	2637367	2000
TRINITY_DN1084_c0_g1.p1	378	174642	70987054	46000
TRINITY_DN108500_c0_g1.p1	1437	1203810	4701450	21000
TRINITY_DN108501_c0_g1.p1	423	212029	3813264	3000
TRINITY_DN108508_c0_g1.p2	387	182016	2961363	2000
TRINITY_DN108513_c0_g1.p1	582	355794	1514962	2000
TRINITY_DN108516_c0_g1.p1	681	450801	11956820	20000
TRINITY_DN10851_c0_g1.p1	2445	2211810	12306767	101000
TRINITY_DN10851_c0_g2.p1	354	155428	5201897	3000
TRINITY_DN108528_c0_g1.p1	549	324894	221482938	267000
TRINITY_DN108529_c0_g1.p1	1089	855810	14486082	46000
TRINITY_DN108533_c0_g1.p1	624	395824	2723505	4000
TRINITY_DN108535_c0_g1.p1	3969	3735810	8007715	111000
TRINITY_DN108537_c0_g1.p1	1551	1317810	49491774	242000
TRINITY_DN108540_c0_g1.p1	486	267270	4033479	4000
TRINITY_DN108543_c0_g1.p1	714	483004	2789907	5000
TRINITY_DN108551_c0_g1.p1	519	297165	4534633	5000
TRINITY_DN108556_c0_g1.p1	954	720868	2617052	7000
TRINITY_DN108557_c0_g1.p2	564	338890	2385791	3000
TRINITY_DN108558_c0_g1.p1	729	497746	6497466	12000
TRINITY_DN108559_c0_g1.p1	699	468348	37403759	65000
TRINITY_DN108573_c1_g1.p2	555	330482	6877096034	8433000
TRINITY_DN108579_c0_g1.p1	933	699926	3850513	10000
TRINITY_DN108580_c0_g1.p2	732	500696	8073971	15000
TRINITY_DN108581_c0_g1.p1	2061	1827810	3686204	25000
TRINITY_DN108586_c0_g1.p1	981	747834	3964220	11000
TRINITY_DN108589_c0_g1.p1	345	148366	5449503	3000
TRINITY_DN10858_c0_g1.p1	621	392946	8230363	12000
TRINITY_DN108594_c0_g1.p1	987	753827	51840174	145000
TRINITY_DN108596_c0_g1.p1	1398	1164810	27533557	119000
TRINITY_DN108597_c0_g1.p1	456	240625	3360084	3000
TRINITY_DN108598_c0_g1.p1	1185	951810	28032085	99000
TRINITY_DN108603_c0_g1.p1	2163	1929810	54605029	391000
TRINITY_DN108612_c0_g1.p1	519	297165	10883119	12000
TRINITY_DN108614_c0_g1.p1	513	291690	5543712	6000
TRINITY_DN108615_c0_g1.p1	1551	1317810	8589481	42000
TRINITY_DN108621_c0_g1.p1	576	350136	2309165	3000
TRINITY_DN108622_c0_g1.p1	372	169817	7935234	5000
TRINITY_DN108623_c0_g1.p1	1227	993810	2711859	10000
TRINITY_DN108624_c0_g1.p1	303	116791	6922828	3000
TRINITY_DN108625_c0_g1.p1	756	524286	4112366	8000
TRINITY_DN108629_c0_g1.p1	648	418857	3217173	5000
TRINITY_DN108631_c0_g1.p1	447	232751	9263378	8000
TRINITY_DN108647_c0_g1.p1	2106	1872810	124909779	868000
TRINITY_DN108656_c0_g1.p1	468	251171	3219010	3000
TRINITY_DN108657_c0_g1.p1	444	230121	4684617	4000
TRINITY_DN108660_c0_g1.p1	1191	957810	4220679	15000
TRINITY_DN108664_c0_g1.p1	2214	1980810	4762069	35000
TRINITY_DN108668_c0_g1.p1	1317	1083810	3232665	13000
TRINITY_DN10866_c0_g1.p1	1029	795810	13546312	40000
TRINITY_DN108674_c0_g1.p1	636	407340	3969761	6000
TRINITY_DN108675_c0_g1.p1	639	410224	3941858	6000
TRINITY_DN108676_c0_g1.p2	402	194371	15252136	11000
TRINITY_DN108677_c0_g1.p1	1107	873810	5860127	19000
TRINITY_DN108679_c0_g1.p1	315	125609	4291216	2000
TRINITY_DN108687_c0_g1.p1	999	765810	9150036	26000
TRINITY_DN10868_c2_g1.p3	303	116791	2307609	1000
TRINITY_DN108690_c0_g1.p1	822	589495	3657465	8000
TRINITY_DN108691_c0_g1.p1	354	155428	3467931	2000
TRINITY_DN108699_c0_g1.p1	303	116791	4615219	2000
TRINITY_DN10869_c0_g2.p1	720	488901	17640051	32000
TRINITY_DN1086_c0_g1.p1	753	521342	59966059	116000
TRINITY_DN108713_c0_g1.p1	516	294417	2746175	3000
TRINITY_DN108724_c0_g1.p1	378	174642	4629590	3000
TRINITY_DN10872_c0_g1.p1	1155	921810	2923675	10000
TRINITY_DN108730_c0_g1.p1	810	577604	3266165	7000
TRINITY_DN108733_c0_g1.p1	333	139122	5811622	3000
TRINITY_DN108734_c0_g1.p1	549	324894	9954289	12000
TRINITY_DN108736_c0_g1.p1	1344	1110810	8491780	35000
TRINITY_DN108737_c0_g1.p1	771	539082	8998874	18000
TRINITY_DN10873_c0_g1.p1	678	447890	6618997	11000
TRINITY_DN10873_c0_g2.p1	564	338890	5566845	7000
TRINITY_DN108741_c0_g1.p1	1098	864810	5297838	17000
TRINITY_DN108744_c0_g1.p1	1071	837810	6755294	21000
TRINITY_DN108750_c0_g1.p1	1773	1539810	5950894	34000
TRINITY_DN108758_c0_g1.p1	1551	1317810	4499252	22000
TRINITY_DN108759_c0_g1.p1	1722	1488810	4706570	26000
TRINITY_DN108760_c0_g1.p1	333	139122	13560452	7000
TRINITY_DN108765_c0_g1.p1	543	319326	4219944	5000
TRINITY_DN108766_c0_g1.p1	951	717874	353274326	941000
TRINITY_DN108768_c0_g1.p1	1239	1005810	30546353	114000
TRINITY_DN108773_c0_g1.p1	456	240625	6720168	6000
TRINITY_DN108775_c0_g1.p1	648	418857	0.643435	1000
TRINITY_DN108782_c0_g1.p1	1125	891810	21758584	72000
TRINITY_DN108789_c0_g1.p1	2136	1902810	12039098	85000
TRINITY_DN108797_c0_g1.p1	1332	1098810	7603430	31000
TRINITY_DN1087_c0_g1.p1	1353	1119810	75330431	313000
TRINITY_DN108800_c0_g1.p1	513	291690	4619760	5000
TRINITY_DN108806_c0_g1.p1	357	157794	5123917	3000
TRINITY_DN108811_c0_g1.p1	795	562770	2394469	5000
TRINITY_DN108812_c0_g1.p1	342	146049	7381300	4000
TRINITY_DN108812_c0_g2.p1	330	136829	5909009	3000
TRINITY_DN108817_c0_g1.p1	1941	1707810	30930501	196000
TRINITY_DN108820_c0_g1.p1	459	243250	5539717	5000
TRINITY_DN108822_c0_g1.p1	753	521342	150949045	292000
TRINITY_DN108823_c0_g1.p1	501	280762	4799563	5000
TRINITY_DN108824_c0_g1.p1	729	497746	3790188	7000
TRINITY_DN108826_c0_g1.p1	336	141426	5716938	3000
TRINITY_DN108835_c0_g1.p1	1443	1209810	69280924	311000
TRINITY_DN108840_c0_g1.p1	1998	1764810	4428641	29000
TRINITY_DN108842_c0_g1.p1	2499	2265810	4282027	36000
TRINITY_DN108847_c0_g1.p1	471	253825	4247128	4000
TRINITY_DN108851_c0_g1.p1	459	243250	2215887	2000
TRINITY_DN108854_c0_g1.p1	1815	1581810	12948806	76000
TRINITY_DN108855_c0_g1.p1	3021	2787810	7927224	82000
TRINITY_DN108859_c0_g1.p1	576	350136	3078886	4000
TRINITY_DN108865_c0_g1.p1	480	261862	11321173	11000
TRINITY_DN108867_c0_g1.p2	300	114557	0.000000	0.000
TRINITY_DN108869_c0_g1.p1	900	667033	3232311	8000
TRINITY_DN108871_c0_g1.p1	594	367152	5872383	8000
TRINITY_DN10887_c0_g1.p1	672	442081	7315589	12000
TRINITY_DN108880_c0_g1.p1	327	134552	4005987	2000
TRINITY_DN108882_c0_g1.p1	672	442081	4877060	8000
TRINITY_DN108884_c0_g1.p1	417	206914	39075319	30000
TRINITY_DN10888_c0_g1.p1	945	711886	43536900	115000
TRINITY_DN108894_c0_g1.p1	309	121179	4448085	2000
TRINITY_DN108896_c0_g1.p1	618	390077	6909085	10000
TRINITY_DN10889_c0_g1.p1	309	121179	2224042	1000
TRINITY_DN1088_c0_g1.p1	4500	4266810	25644436	406000
TRINITY_DN108904_c0_g1.p1	543	319326	5907921	7000
TRINITY_DN108913_c0_g1.p1	372	169817	7935234	5000
TRINITY_DN108918_c0_g1.p1	387	182016	4442044	3000
TRINITY_DN10891_c0_g1.p1	1128	894810	3614272	12000
TRINITY_DN108926_c0_g1.p1	702	471278	6862372	12000
TRINITY_DN108928_c0_g1.p1	339	143742	3749878	2000
TRINITY_DN108929_c0_g1.p1	3270	3036810	4614835	52000
TRINITY_DN108931_c0_g1.p1	540	316549	4256953	5000
TRINITY_DN108934_c0_g1.p1	498	278048	5815693	6000
TRINITY_DN108936_c0_g1.p1	2508	2274810	10662715	90000
TRINITY_DN108937_c0_g1.p1	1944	1710810	17801111	113000
TRINITY_DN108942_c0_g1.p1	303	116791	9230437	4000
TRINITY_DN10894_c0_g1.p1	465	248532	5421989	5000
TRINITY_DN10894_c0_g2.p1	357	157794	3415944	2000
TRINITY_DN10894_c0_g3.p1	795	562770	9098983	19000
TRINITY_DN108950_c0_g1.p1	1200	966810	11429130	41000
TRINITY_DN10895_c1_g1.p1	1482	1248810	39493459	183000
TRINITY_DN108966_c0_g1.p1	1134	900810	132238996	442000
TRINITY_DN108967_c0_g1.p1	1668	1434810	111386035	593000
TRINITY_DN108968_c0_g1.p1	654	424656	2538591	4000
TRINITY_DN10896_c3_g1.p1	2049	1815810	6382172	43000
TRINITY_DN108970_c0_g1.p1	1326	1092810	25648333	104000
TRINITY_DN108973_c0_g1.p1	342	146049	5535975	3000
TRINITY_DN108983_c0_g1.p1	336	141426	5716938	3000
TRINITY_DN108985_c0_g1.p1	369	167379	3220321	2000
TRINITY_DN108988_c0_g1.p1	819	586529	3675962	8000
TRINITY_DN108990_c0_g1.p1	1950	1716810	4395479	28000
TRINITY_DN108996_c0_g1.p1	789	556838	7743937	16000
TRINITY_DN108998_c0_g1.p1	738	506599	5851922	11000
TRINITY_DN10899_c0_g1.p1	1626	1392810	7546458	39000
TRINITY_DN1089_c0_g1.p1	1752	1518810	191642025	1080000
TRINITY_DN108_c0_g1.p1	1332	1098810	166539644	679000
TRINITY_DN109012_c0_g1.p1	444	230121	3513463	3000
TRINITY_DN109019_c0_g1.p1	609	381443	3532733	5000
TRINITY_DN10901_c1_g1.p1	375	172245	3129344	2000
TRINITY_DN109026_c0_g1.p2	321	130051	8289295	4000
TRINITY_DN109029_c0_g1.p1	315	125609	8582432	4000
TRINITY_DN10902_c0_g1.p1	780	547976	2950936	6000
TRINITY_DN109038_c0_g1.p1	1038	804810	13394827	40000
TRINITY_DN109042_c0_g1.p1	510	288961	1865354	2000
TRINITY_DN109043_c0_g1.p1	441	227490	1184700	1000
TRINITY_DN109052_c0_g1.p1	1248	1014810	5045908	19000
TRINITY_DN109054_c0_g1.p1	1527	1293810	15831189	76000
TRINITY_DN109058_c0_g1.p2	465	248532	4337591	4000
TRINITY_DN109059_c0_g1.p1	336	141426	3811292	2000
TRINITY_DN109074_c0_g1.p2	531	308218	7869647	9000
TRINITY_DN109078_c0_g1.p1	420	209483	3859607	3000
TRINITY_DN109081_c0_g1.p1	447	232751	4631689	4000
TRINITY_DN109088_c0_g1.p1	930	696934	4640446	12000
TRINITY_DN10908_c0_g2.p1	870	637185	23263083	55000
TRINITY_DN109099_c0_g1.p1	447	232751	411062389	355000
TRINITY_DN1090_c0_g1.p1	669	439172	76095225	124000
TRINITY_DN109108_c0_g1.p2	339	143742	3749878	2000
TRINITY_DN109119_c0_g1.p1	663	433360	5597109	9000
TRINITY_DN109129_c0_g1.p1	339	143742	3749878	2000
TRINITY_DN109132_c0_g1.p1	1422	1188810	3853958	17000
TRINITY_DN109135_c0_g1.p1	408	199402	2703157	2000
TRINITY_DN109137_c0_g1.p1	312	123370	2184538	1000
TRINITY_DN109139_c0_g1.p1	1011	777810	5890415	17000
TRINITY_DN109140_c0_g1.p1	333	139122	0.000000	0.000
TRINITY_DN109148_c0_g1.p1	507	286231	2824713	3000
TRINITY_DN109153_c0_g1.p1	1098	864810	7479301	24000
TRINITY_DN109155_c0_g1.p1	660	430475	3130344	5000
TRINITY_DN109158_c0_g1.p1	330	136829	5909009	3000
TRINITY_DN10915_c0_g1.p1	750	518392	8318254	16000
TRINITY_DN10915_c0_g2.p1	519	297165	12696972	14000
TRINITY_DN109173_c0_g1.p1	909	675996	2392091	6000
TRINITY_DN109181_c0_g1.p1	1269	1035810	6244557	24000
TRINITY_DN109184_c0_g1.p1	2175	1941810	69118299	498000
TRINITY_DN109193_c0_g1.p1	891	658075	8600312	21000
TRINITY_DN109196_c0_g1.p1	987	753827	6792850	19000
TRINITY_DN10919_c0_g2.p1	306	118974	4530526	2000
TRINITY_DN1091_c0_g1.p1	315	125609	47203374	22000
TRINITY_DN1091_c2_g2.p1	801	568709	8530074	18000
TRINITY_DN109207_c0_g1.p1	363	162571	3315554	2000
TRINITY_DN109208_c0_g1.p1	357	157794	3415944	2000
TRINITY_DN109217_c0_g1.p1	1323	1089810	33879753	137000
TRINITY_DN109222_c0_g1.p1	2424	2190810	21281970	173000
TRINITY_DN10922_c0_g2.p1	1092	858810	42992624	137000
TRINITY_DN109231_c0_g1.p1	1227	993810	4610160	17000
TRINITY_DN109236_c0_g1.p1	564	338890	2385791	3000
TRINITY_DN109257_c0_g1.p1	417	206914	2605021	2000
TRINITY_DN109258_c0_g1.p1	1224	990810	3808098	14000
TRINITY_DN109261_c0_g1.p1	483	264567	3056024	3000
TRINITY_DN109265_c0_g1.p1	684	453720	5345952	9000
TRINITY_DN10927_c0_g1.p1	531	308218	4372026	5000
TRINITY_DN109280_c0_g1.p1	1236	1002810	23650182	88000
TRINITY_DN109283_c0_g1.p2	315	125609	49348982	23000
TRINITY_DN109288_c0_g1.p1	720	488901	4410013	8000
TRINITY_DN109290_c0_g1.p1	666	436255	3706644	6000
TRINITY_DN109291_c0_g1.p1	2889	2655810	3957656	39000
TRINITY_DN109292_c0_g1.p1	381	177061	4566345	3000
TRINITY_DN109296_c0_g1.p1	1416	1182810	10025549	44000
TRINITY_DN109297_c0_g1.p1	372	169817	3174094	2000
TRINITY_DN109298_c0_g1.p1	573	347330	3103764	4000
TRINITY_DN1092_c0_g1.p1	876	643141	740458053	1767000
TRINITY_DN109300_c0_g1.p1	585	358627	1502994	2000
TRINITY_DN109301_c0_g1.p2	381	177061	1522115	1000
TRINITY_DN10930_c0_g2.p1	480	261862	18525555	18000
TRINITY_DN109313_c0_g1.p1	300	114557	2352598	1000
TRINITY_DN10931_c0_g1.p1	894	661054	6523093	16000
TRINITY_DN109323_c0_g1.p1	348	150717	5364519	3000
TRINITY_DN109329_c0_g1.p1	786	553886	3892600	8000
TRINITY_DN109336_c0_g1.p1	840	607359	3549887	8000
TRINITY_DN109337_c0_g1.p1	345	148366	3633002	2000
TRINITY_DN109341_c0_g1.p1	1872	1638810	5755855	35000
TRINITY_DN109344_c0_g1.p1	1560	1326810	3046863	15000
TRINITY_DN109348_c0_g1.p2	303	116791	2307609	1000
TRINITY_DN109349_c0_g1.p1	369	167379	41864172	26000
TRINITY_DN109373_c0_g1.p1	3099	2865810	6771042	72000
TRINITY_DN109375_c0_g1.p1	675	444992	7873381	13000
TRINITY_DN109377_c0_g1.p1	1650	1416810	5326193	28000
TRINITY_DN10937_c0_g1.p1	390	184468	14609952	10000
TRINITY_DN10937_c1_g2.p1	1086	852810	18013290	57000
TRINITY_DN10937_c4_g2.p1	423	212029	10168704	8000
TRINITY_DN109384_c0_g1.p1	1965	1731810	41862241	269000
TRINITY_DN109387_c0_g1.p1	504	283497	3802607	4000
TRINITY_DN109389_c0_g1.p2	345	148366	3633002	2000
TRINITY_DN109395_c0_g1.p1	492	272650	7907777	8000
TRINITY_DN109406_c0_g1.p2	528	305451	5293950	6000
TRINITY_DN109416_c0_g1.p1	318	127831	6324947	3000
TRINITY_DN10941_c0_g1.p1	642	413097	26748703	41000
TRINITY_DN10941_c1_g1.p1	342	146049	3690650	2000
TRINITY_DN109422_c0_g1.p1	627	398701	2703856	4000
TRINITY_DN109425_c0_g1.p1	537	313779	4294537	5000
TRINITY_DN109435_c0_g1.p1	348	150717	5364519	3000
TRINITY_DN109440_c0_g1.p1	798	565739	5716566	12000
TRINITY_DN109443_c0_g1.p1	1611	1377810	4498927	23000
TRINITY_DN10944_c3_g1.p1	810	577604	5132546	11000
TRINITY_DN109455_c0_g1.p1	3093	2859810	7821883	83000
TRINITY_DN109457_c0_g1.p1	1725	1491810	68649998	380000
TRINITY_DN10945_c0_g1.p1	831	598425	6755417	15000
TRINITY_DN109468_c0_g1.p1	372	169817	4761141	3000
TRINITY_DN109469_c0_g1.p2	426	214581	7535803	6000
TRINITY_DN109471_c0_g1.p1	366	164959	8168908	5000
TRINITY_DN109473_c0_g1.p1	354	155428	5201897	3000
TRINITY_DN109476_c0_g1.p1	1041	807810	8007049	24000
TRINITY_DN109489_c0_g1.p1	342	146049	5535975	3000
TRINITY_DN10948_c0_g1.p1	303	116791	2307609	1000
TRINITY_DN109491_c0_g1.p1	447	232751	5789611	5000
TRINITY_DN109496_c0_g1.p1	567	341700	4732351	6000
TRINITY_DN1094_c0_g1.p1	645	415958	153556929	237000
TRINITY_DN10950_c0_g1.p1	1377	1143810	5890560	25000
TRINITY_DN109512_c0_g1.p1	378	174642	4629590	3000
TRINITY_DN10951_c0_g1.p1	360	160182	3365022	2000
TRINITY_DN10951_c1_g1.p1	348	150717	10729038	6000
TRINITY_DN109520_c0_g1.p1	1362	1128810	4058808	17000
TRINITY_DN109521_c0_g1.p1	789	556838	4839961	10000
TRINITY_DN109530_c0_g1.p1	489	269963	6988194	7000
TRINITY_DN109536_c0_g1.p1	2196	1962810	4393819	32000
TRINITY_DN10953_c0_g1.p1	1098	864810	14335327	46000
TRINITY_DN109548_c0_g1.p1	537	313779	2576722	3000
TRINITY_DN109551_c0_g1.p1	375	172245	4694016	3000
TRINITY_DN109553_c0_g1.p1	459	243250	7755603	7000
TRINITY_DN109555_c0_g1.p1	1611	1377810	3716505	19000
TRINITY_DN109558_c0_g1.p1	456	240625	263206593	235000
TRINITY_DN109569_c0_g1.p1	330	136829	3939339	2000
TRINITY_DN10956_c3_g1.p1	558	333276	8891237766	10995000
TRINITY_DN109570_c0_g1.p1	519	297165	162339855	179000
TRINITY_DN109588_c0_g1.p1	645	415958	3887517	6000
TRINITY_DN109590_c0_g1.p1	3927	3693810	13643867	187000
TRINITY_DN109591_c0_g1.p1	696	465432	5211425	9000
TRINITY_DN109595_c0_g1.p1	1704	1470810	9345102	51000
TRINITY_DN109596_c0_g1.p1	396	189393	5692006	4000
TRINITY_DN1095_c0_g1.p1	2208	1974810	5087694439	37280000
TRINITY_DN109605_c0_g1.p1	339	143742	5624817	3000
TRINITY_DN109611_c0_g1.p2	435	222305	8486308	7000
TRINITY_DN109613_c0_g1.p1	1368	1134810	5462295	23000
TRINITY_DN109620_c0_g1.p1	2187	1953810	12552479	91000
TRINITY_DN109624_c0_g1.p1	408	199402	4054736	3000
TRINITY_DN109625_c0_g1.p1	603	375723	0.717302	1000
TRINITY_DN109647_c0_g1.p1	465	248532	3253193	3000
TRINITY_DN109655_c0_g1.p2	534	310993	1080651791	1247000
TRINITY_DN109659_c0_g1.p1	369	167379	3220321	2000
TRINITY_DN10965_c0_g1.p1	324	132306	0.000000	0.000
TRINITY_DN109660_c0_g1.p1	1113	879810	201867774	659000
TRINITY_DN109661_c0_g1.p1	354	155428	3467931	2000
TRINITY_DN109662_c0_g1.p1	741	509550	4231301	8000
TRINITY_DN109665_c0_g1.p1	1380	1146810	9165235	39000
TRINITY_DN109667_c0_g1.p1	2022	1788810	5725189	38000
TRINITY_DN109677_c0_g1.p1	1071	837810	2251765	7000
TRINITY_DN109681_c0_g1.p1	573	347330	5431586	7000
TRINITY_DN109682_c0_g1.p1	441	227490	4738800	4000
TRINITY_DN109684_c0_g1.p1	441	227490	3554100	3000
TRINITY_DN109687_c0_g1.p1	531	308218	3497621	4000
TRINITY_DN109688_c0_g1.p1	315	125609	8582432	4000
TRINITY_DN10968_c0_g1.p1	738	506599	5319929	10000
TRINITY_DN109693_c0_g1.p1	447	232751	3473767	3000
TRINITY_DN109694_c0_g1.p1	663	433360	4353307	7000
TRINITY_DN10970_c0_g1.p1	1770	1536810	4208831	24000
TRINITY_DN109712_c0_g1.p1	543	319326	6751910	8000
TRINITY_DN109717_c0_g1.p1	885	652096	6612702	16000
TRINITY_DN109720_c0_g1.p1	1218	984810	4104963	15000
TRINITY_DN109735_c0_g1.p1	312	123370	10922689	5000
TRINITY_DN109736_c0_g1.p1	441	227490	3554100	3000
TRINITY_DN109739_c0_g1.p1	333	139122	9686037	5000
TRINITY_DN109745_c0_g1.p1	2190	1956810	4820475	35000
TRINITY_DN109748_c0_g1.p1	417	206914	6512553	5000
TRINITY_DN10974_c0_g1.p1	999	765810	4575018	13000
TRINITY_DN109751_c0_g1.p1	423	212029	0.000000	0.000
TRINITY_DN109765_c0_g1.p2	336	141426	3811292	2000
TRINITY_DN109767_c0_g1.p1	3549	3315810	6908754	85000
TRINITY_DN109768_c0_g1.p1	420	209483	7719214	6000
TRINITY_DN109770_c0_g1.p1	417	206914	3907532	3000
TRINITY_DN109773_c0_g1.p1	342	146049	9226625	5000
TRINITY_DN109781_c0_g1.p1	507	286231	1883142	2000
TRINITY_DN109784_c0_g1.p1	3012	2778810	21240057	219000
TRINITY_DN109789_c0_g1.p1	630	401586	4026646	6000
TRINITY_DN109793_c0_g1.p1	510	288961	2798030	3000
TRINITY_DN109808_c0_g1.p1	585	358627	3757484	5000
TRINITY_DN109820_c0_g1.p1	312	123370	2184538	1000
TRINITY_DN109826_c0_g1.p1	411	201887	4004823	3000
TRINITY_DN109829_c0_g1.p1	2910	2676810	10470953	104000
TRINITY_DN109830_c0_g1.p1	303	116791	6922828	3000
TRINITY_DN109834_c0_g1.p1	3093	2859810	6879488	73000
TRINITY_DN109839_c0_g1.p1	414	204376	6593417	5000
TRINITY_DN10983_c0_g1.p1	1035	801810	33948484	101000
TRINITY_DN109841_c0_g1.p1	552	327686	5757193	7000
TRINITY_DN10984_c0_g1.p1	312	123370	2184538	1000
TRINITY_DN109876_c0_g1.p1	543	319326	5907921	7000
TRINITY_DN109895_c0_g1.p1	957	723863	1861591	5000
TRINITY_DN109898_c0_g1.p1	375	172245	4694016	3000
TRINITY_DN10989_c1_g1.p1	357	157794	1707972	1000
TRINITY_DN1098_c0_g1.p1	1023	789810	42995044	126000
TRINITY_DN109907_c0_g1.p1	660	430475	2504276	4000
TRINITY_DN10991_c0_g1.p1	438	224892	22769301	19000
TRINITY_DN10991_c2_g1.p1	309	121179	6672127	3000
TRINITY_DN109921_c0_g2.p2	324	132306	10185031	5000
TRINITY_DN109923_c0_g1.p1	615	387201	6264363	9000
TRINITY_DN109926_c0_g1.p1	2103	1869810	11819165	82000
TRINITY_DN109930_c0_g1.p1	327	134552	4005987	2000
TRINITY_DN109931_c0_g1.p1	723	491847	12602838	23000
TRINITY_DN109934_c1_g1.p4	309	121179	2224042	1000
TRINITY_DN109938_c0_g1.p1	426	214581	2511934	2000
TRINITY_DN10993_c0_g1.p1	1719	1485810	14510994	80000
TRINITY_DN109940_c0_g1.p1	378	174642	0.000000	0.000
TRINITY_DN109943_c0_g1.p1	420	209483	6432679	5000
TRINITY_DN109955_c0_g1.p1	546	322118	2510013	3000
TRINITY_DN109956_c0_g1.p1	315	125609	6436824	3000
TRINITY_DN109965_c0_g1.p1	747	515437	14117530	27000
TRINITY_DN109967_c0_g1.p1	429	217171	3722968	3000
TRINITY_DN109974_c0_g1.p1	486	267270	3025109	3000
TRINITY_DN109979_c0_g1.p1	345	148366	3633002	2000
TRINITY_DN109996_c0_g1.p1	351	153052	24652386	14000
TRINITY_DN10999_c0_g1.p1	318	127831	4301594	2040
TRINITY_DN10999_c0_g2.p1	576	350136	160958392	209112
TRINITY_DN1099_c0_g1.p1	1797	1563810	157001873	911000
TRINITY_DN109_c1_g1.p1	375	172245	92315648	59000
TRINITY_DN109_c2_g2.p1	555	330482	36697417	45000
TRINITY_DN109_c2_g5.p1	456	240625	23520589	21000
TRINITY_DN10_c0_g1.p1	348	150717	1040716686	582000
TRINITY_DN110000_c0_g1.p1	390	184468	1460995	1000
TRINITY_DN110004_c0_g1.p1	474	256525	4202440	4000
TRINITY_DN11001_c0_g1.p1	555	330482	3261993	4000
TRINITY_DN110022_c0_g1.p1	501	280762	4799563	5000
TRINITY_DN110024_c0_g1.p1	876	643141	3352385	8000
TRINITY_DN110025_c0_g1.p1	906	673006	2002266	5000
TRINITY_DN110027_c0_g1.p1	795	562770	4788939	10000
TRINITY_DN11002_c0_g1.p1	1035	801810	13108821	39000
TRINITY_DN110033_c0_g1.p1	324	132306	4074012	2000
TRINITY_DN110035_c0_g1.p1	351	153052	0.000000	0.000
TRINITY_DN110036_c0_g1.p1	390	184468	2921990	2000
TRINITY_DN110048_c0_g1.p2	297	111904	2408369	1000
TRINITY_DN110050_c0_g1.p1	363	162571	1657777	1000
TRINITY_DN110053_c0_g1.p1	402	194371	4159674	3000
TRINITY_DN11005_c0_g1.p1	303	116791	50767405	22000
TRINITY_DN110060_c0_g1.p1	417	206914	6512553	5000
TRINITY_DN110061_c0_g1.p1	1269	1035810	13269683	51000
TRINITY_DN110062_c0_g1.p1	867	634209	3399603	8000
TRINITY_DN110065_c0_g1.p1	378	174642	3086394	2000
TRINITY_DN110088_c0_g1.p1	585	358627	3757484	5000
TRINITY_DN110089_c0_g1.p1	705	474202	6820066	12000
TRINITY_DN110090_c0_g1.p1	522	299903	5391883	6000
TRINITY_DN110092_c0_g1.p1	1293	1059810	196063534	771000
TRINITY_DN110093_c0_g1.p1	729	497746	3790188	7000
TRINITY_DN110095_c0_g1.p1	300	114557	2352598	1000
TRINITY_DN110098_c0_g1.p1	435	222305	2424660	2000
TRINITY_DN1100_c0_g1.p1	522	299903	154567300	172000
TRINITY_DN110109_c0_g1.p1	531	308218	4372026	5000
TRINITY_DN11010_c0_g1.p1	2082	1848810	6559801	45000
TRINITY_DN110112_c0_g1.p1	420	209483	1286536	1000
TRINITY_DN110115_c0_g1.p1	372	169817	7935234	5000
TRINITY_DN110115_c1_g1.p1	1677	1443810	11386500	61000
TRINITY_DN110125_c0_g1.p1	579	352963	2290668	3000
TRINITY_DN110129_c0_g1.p1	336	141426	0.000000	0.000
TRINITY_DN110135_c0_g1.p2	378	174642	7715984	5000
TRINITY_DN110141_c0_g1.p1	429	217171	3722968	3000
TRINITY_DN110142_c0_g1.p1	702	471278	5718643	10000
TRINITY_DN11014_c0_g1.p1	696	465432	2895236	5000
TRINITY_DN110154_c0_g1.p1	2064	1830810	24141876	164000
TRINITY_DN110163_c0_g1.p1	363	162571	9946663	6000
TRINITY_DN110165_c0_g1.p1	1161	927810	14814316	51000
TRINITY_DN110166_c0_g1.p1	543	319326	3375955	4000
TRINITY_DN11016_c0_g1.p1	561	336082	1603818	2000
TRINITY_DN110170_c0_g1.p1	567	341700	3154901	4000
TRINITY_DN110172_c0_g1.p1	423	212029	2542176	2000
TRINITY_DN110173_c0_g1.p1	831	598425	1801445	4000
TRINITY_DN110177_c0_g1.p1	510	288961	5596061	6000
TRINITY_DN110188_c0_g1.p1	792	559799	3370052	7000
TRINITY_DN110189_c0_g1.p1	363	162571	3315554	2000
TRINITY_DN110201_c0_g1.p1	1506	1272810	3176129	15000
TRINITY_DN11020_c0_g2.p1	399	191885	2809050	2000
TRINITY_DN110210_c0_g1.p1	612	384318	3506302	5000
TRINITY_DN110213_c0_g1.p1	378	174642	217590752	141000
TRINITY_DN11021_c1_g1.p1	1896	1662810	26905180	166000
TRINITY_DN110224_c0_g1.p1	1044	810810	9639386	29000
TRINITY_DN11022_c0_g2.p1	1512	1278810	7797693	37000
TRINITY_DN11023_c0_g1.p1	564	338890	2385791	3000
TRINITY_DN110251_c0_g1.p1	912	678983	5953917	15000
TRINITY_DN110253_c0_g1.p1	939	705913	104609154	274000
TRINITY_DN110260_c0_g1.p1	387	182016	4442044	3000
TRINITY_DN110271_c0_g1.p1	801	568709	3317251	7000
TRINITY_DN110272_c0_g1.p1	324	132306	30555093	15000
TRINITY_DN110280_c0_g1.p1	1542	1308810	7618958	37000
TRINITY_DN110281_c0_g1.p1	399	191885	2809050	2000
TRINITY_DN110282_c0_g1.p1	405	196879	4106693	3000
TRINITY_DN110295_c0_g1.p1	318	127831	14758210	7000
TRINITY_DN110299_c0_g1.p1	354	155428	1733966	1000
TRINITY_DN11029_c0_g2.p1	561	336082	11226723	14000
TRINITY_DN11029_c3_g1.p1	462	245897	4384060	4000
TRINITY_DN1102_c0_g1.p1	429	217171	54603532	44000
TRINITY_DN110326_c0_g1.p1	771	539082	2499687	5000
TRINITY_DN110334_c0_g1.p2	582	355794	3029924	4000
TRINITY_DN110357_c0_g1.p1	543	319326	6751910	8000
TRINITY_DN110370_c0_g1.p1	1272	1038810	8042592	31000
TRINITY_DN110376_c0_g1.p1	429	217171	4963957	4000
TRINITY_DN110378_c0_g1.p1	345	148366	9082504	5000
TRINITY_DN110382_c0_g1.p1	297	111904	7225108	3000
TRINITY_DN110387_c0_g1.p1	477	259205	4158976	4000
TRINITY_DN1103_c0_g2.p1	825	592469	65958815	145000
TRINITY_DN1103_c1_g1.p1	345	148366	83559039	46000
TRINITY_DN1103_c4_g1.p1	456	240625	2851591430	2546000
TRINITY_DN1103_c5_g1.p1	819	586529	18839304	41000
TRINITY_DN110405_c0_g1.p1	663	433360	4353307	7000
TRINITY_DN11040_c2_g1.p1	540	316549	2554172	3000
TRINITY_DN110418_c0_g1.p1	615	387201	6264363	9000
TRINITY_DN11041_c1_g1.p1	369	167379	3220321	2000
TRINITY_DN110421_c0_g1.p1	750	518392	2079563	4000
TRINITY_DN110426_c0_g1.p1	342	146049	1845325	1000
TRINITY_DN110429_c0_g1.p1	546	322118	3346684	4000
TRINITY_DN110434_c0_g1.p1	1143	909810	3258460	11000
TRINITY_DN110440_c0_g1.p1	1554	1320810	4284986	21000
TRINITY_DN110445_c0_g1.p1	390	184468	4382986	3000
TRINITY_DN110452_c0_g1.p1	690	459590	4691268	8000
TRINITY_DN110453_c0_g1.p2	348	150717	3576346	2000
TRINITY_DN110461_c0_g1.p1	534	310993	6066209	7000
TRINITY_DN110470_c0_g1.p1	657	427564	75639858	120000
TRINITY_DN110476_c0_g1.p1	612	384318	4207563	6000
TRINITY_DN110477_c0_g1.p1	321	130051	0.000000	0.000
TRINITY_DN110478_c0_g1.p1	375	172245	3129344	2000
TRINITY_DN110480_c0_g1.p1	384	179534	4503439	3000
TRINITY_DN110487_c0_g1.p1	2817	2583810	7614348	73000
TRINITY_DN110488_c0_g1.p1	960	726858	14831356	40000
TRINITY_DN110491_c0_g1.p2	591	364314	5178358	7000
TRINITY_DN110499_c0_g1.p1	2022	1788810	7683806	51000
TRINITY_DN1104_c0_g1.p1	873	640162	273643512	649987
TRINITY_DN1104_c0_g2.p1	1182	948810	55389294	195000
TRINITY_DN1104_c10_g1.p1	360	160182	13460089	8000
TRINITY_DN1104_c67_g1.p1	303	116791	6922828	3000
TRINITY_DN110501_c0_g1.p1	627	398701	2027892	3000
TRINITY_DN110506_c0_g1.p1	435	222305	14547957	12000
TRINITY_DN110507_c0_g1.p1	1008	774810	2434856	7000
TRINITY_DN110536_c0_g1.p1	342	146049	5535975	3000
TRINITY_DN110537_c0_g1.p1	1041	807810	3669898	11000
TRINITY_DN11053_c0_g1.p1	300	114557	4705195	2000
TRINITY_DN110540_c0_g1.p1	435	222305	3636989	3000
TRINITY_DN110542_c0_g1.p1	702	471278	1715593	3000
TRINITY_DN110545_c0_g1.p1	1254	1020810	4224210	16000
TRINITY_DN11055_c0_g1.p1	327	134552	6008981	3000
TRINITY_DN110564_c0_g1.p2	303	116791	2307609	1000
TRINITY_DN110566_c0_g1.p1	567	341700	3943626	5000
TRINITY_DN110569_c0_g1.p1	336	141426	5716938	3000
TRINITY_DN110575_c0_g1.p1	483	264567	6112047	6000
TRINITY_DN110585_c0_g1.p1	462	245897	4384060	4000
TRINITY_DN11058_c0_g1.p1	306	118974	2265263	1000
TRINITY_DN110598_c0_g1.p1	489	269963	2994940	3000
TRINITY_DN11059_c0_g1.p1	639	410224	9965866	15169
TRINITY_DN110601_c0_g1.p1	681	450801	2391364	4000
TRINITY_DN11060_c0_g2.p1	345	148366	5449503	3000
TRINITY_DN110612_c0_g1.p1	300	114557	7057793	3000
TRINITY_DN110613_c0_g1.p1	582	355794	3787405	5000
TRINITY_DN110618_c0_g1.p1	390	184468	2921990	2000
TRINITY_DN110619_c0_g1.p1	693	462514	15150230	26000
TRINITY_DN110625_c0_g1.p1	333	139122	5811622	3000
TRINITY_DN11062_c0_g3.p1	1125	891810	78270462	259000
TRINITY_DN110636_c0_g1.p1	300	114557	2352598	1000
TRINITY_DN110637_c0_g1.p1	543	319326	341815457	405000
TRINITY_DN110644_c0_g1.p1	555	330482	3261993	4000
TRINITY_DN110653_c0_g1.p1	909	675996	26711678	67000
TRINITY_DN110656_c0_g1.p1	498	278048	0.969282	1000
TRINITY_DN110664_c0_g1.p1	375	172245	7823360	5000
TRINITY_DN110670_c0_g1.p1	555	330482	6523985	8000
TRINITY_DN110674_c0_g1.p1	321	130051	8289295	4000
TRINITY_DN110681_c0_g1.p1	1005	771810	4190263	12000
TRINITY_DN110683_c0_g1.p1	915	681974	3556681	9000
TRINITY_DN110691_c0_g1.p1	723	491847	4383596	8000
TRINITY_DN110699_c0_g1.p1	1353	1119810	7701514	32000
TRINITY_DN1106_c0_g1.p1	639	410224	68982509	105000
TRINITY_DN110703_c0_g1.p1	429	217171	4963957	4000
TRINITY_DN110706_c0_g1.p1	987	753827	7150369	20000
TRINITY_DN110707_c0_g1.p1	387	182016	2961363	2000
TRINITY_DN110710_c0_g1.p1	429	217171	3722968	3000
TRINITY_DN110712_c0_g1.p1	1767	1533810	22666715	129000
TRINITY_DN11071_c0_g1.p1	1302	1068810	11347037	45000
TRINITY_DN110720_c0_g1.p1	897	664044	2841004	7000
TRINITY_DN110721_c0_g1.p1	663	433360	54105389	87000
TRINITY_DN110723_c0_g1.p1	354	155428	3467931	2000
TRINITY_DN11072_c0_g1.p1	309	121179	0.000000	0.000
TRINITY_DN110734_c0_g1.p1	462	245897	15344209	14000
TRINITY_DN110740_c0_g1.p1	741	509550	4760213	9000
TRINITY_DN110742_c0_g1.p1	324	132306	8148025	4000
TRINITY_DN110747_c0_g1.p1	726	494795	6536210	12000
TRINITY_DN11074_c0_g1.p1	402	194371	6932789	5000
TRINITY_DN110758_c0_g1.p1	399	191885	7022624	5000
TRINITY_DN110773_c0_g1.p1	360	160182	5047534	3000
TRINITY_DN110775_c0_g1.p1	876	643141	5447626	13000
TRINITY_DN110776_c0_g1.p1	303	116791	2307609	1000
TRINITY_DN11077_c0_g1.p1	399	191885	11236199	8000
TRINITY_DN110784_c0_g1.p1	747	515437	21437731	41000
TRINITY_DN110788_c0_g1.p1	315	125609	2145608	1000
TRINITY_DN110792_c0_g1.p1	477	259205	39510273	38000
TRINITY_DN11079_c0_g1.p1	567	341700	23661756	30000
TRINITY_DN1107_c0_g1.p1	1230	996810	49207292	182000
TRINITY_DN110802_c0_g1.p1	597	370017	5826916	8000
TRINITY_DN11080_c0_g1.p1	1269	1035810	5203797	20000
TRINITY_DN110814_c0_g1.p1	291	106329	2534660	1000
TRINITY_DN110816_c0_g1.p1	306	118974	2265263	1000
TRINITY_DN110817_c0_g1.p1	357	157794	13663778	8000
TRINITY_DN110824_c0_g1.p1	1290	1056810	5100392	20000
TRINITY_DN110829_c0_g1.p1	1188	954810	3387153	12000
TRINITY_DN110830_c0_g1.p1	966	732849	5516291	15000
TRINITY_DN110846_c0_g1.p1	954	720868	7851157	21000
TRINITY_DN110848_c0_g1.p1	528	305451	4411625	5000
TRINITY_DN110849_c0_g1.p1	594	367152	3670239	5000
TRINITY_DN110889_c0_g1.p1	771	539082	18497686	37000
TRINITY_DN110898_c0_g1.p1	741	509550	8991514	17000
TRINITY_DN1108_c0_g1.p1	996	762816	22611566	64000
TRINITY_DN110901_c0_g1.p2	318	127831	10541579	5000
TRINITY_DN110903_c0_g1.p1	558	333276	2425986	3000
TRINITY_DN110906_c0_g1.p1	348	150717	3576346	2000
TRINITY_DN110909_c0_g1.p1	606	378578	2847572	4000
TRINITY_DN11090_c0_g1.p1	2046	1812810	6392734	43000
TRINITY_DN110915_c0_g1.p1	303	116791	2307609	1000
TRINITY_DN110926_c0_g1.p1	549	324894	6636193	8000
TRINITY_DN110964_c0_g1.p1	534	310993	191518882	221000
TRINITY_DN110966_c0_g1.p1	318	127831	4216631	2000
TRINITY_DN110977_c0_g1.p1	372	169817	6348187	4000
TRINITY_DN110990_c0_g1.p1	1527	1293810	2707967	13000
TRINITY_DN11099_c0_g1.p1	333	139122	0.000000	0.000
TRINITY_DN1109_c0_g1.p1	1200	966810	85857858	308000
TRINITY_DN110_c0_g1.p1	1023	789810	157648495	462000
TRINITY_DN111009_c0_g1.p1	354	155428	8669828	5000
TRINITY_DN11100_c0_g2.p1	1506	1272810	5081806	24000
TRINITY_DN111012_c0_g1.p1	393	186918	2883700	2000
TRINITY_DN111036_c0_g1.p1	306	118974	13591579	6000
TRINITY_DN111037_c0_g1.p1	813	580564	2785299	6000
TRINITY_DN111039_c0_g1.p1	1611	1377810	3325294	17000
TRINITY_DN111047_c0_g1.p1	903	670016	5631358	14000
TRINITY_DN11104_c0_g1.p1	363	162571	4973331	3000
TRINITY_DN111055_c0_g1.p1	381	177061	3044230	2000
TRINITY_DN11106_c1_g1.p1	354	155428	5201897	3000
TRINITY_DN111076_c0_g1.p1	321	130051	12433942	6000
TRINITY_DN111087_c0_g1.p1	315	125609	8582432	4000
TRINITY_DN11108_c3_g1.p1	324	132306	6111019	3000
TRINITY_DN11108_c4_g1.p1	303	116791	27691312	12000
TRINITY_DN111095_c0_g1.p1	303	116791	295373994	128000
TRINITY_DN11109_c0_g1.p1	405	196879	4106693	3000
TRINITY_DN1110_c0_g1.p1	1023	789810	51184576	150000
TRINITY_DN111100_c0_g1.p1	357	157794	3415944	2000
TRINITY_DN111111_c0_g1.p2	399	191885	4213575	3000
TRINITY_DN111115_c0_g1.p1	690	459590	4691268	8000
TRINITY_DN111138_c0_g1.p1	498	278048	3877129	4000
TRINITY_DN111146_c0_g1.p1	519	297165	2720780	3000
TRINITY_DN111156_c0_g1.p1	651	421760	5112043	8000
TRINITY_DN11116_c0_g2.p3	315	125609	4291216	2000
TRINITY_DN111179_c0_g1.p1	1272	1038810	18160692	70000
TRINITY_DN11119_c0_g1.p1	411	201887	6674705	5000
TRINITY_DN1111_c0_g1.p1	636	407340	68147559	103000
TRINITY_DN111203_c0_g1.p1	849	616291	3498443	8000
TRINITY_DN111204_c0_g1.p1	420	209483	5146143	4000
TRINITY_DN111207_c0_g1.p1	816	583545	4618452	10000
TRINITY_DN111209_c0_g1.p1	537	313779	5153445	6000
TRINITY_DN111217_c0_g1.p1	483	264567	3056024	3000
TRINITY_DN111224_c0_g1.p1	876	643141	8380963	20000
TRINITY_DN111229_c0_g1.p1	1218	984810	11220233	41000
TRINITY_DN111237_c0_g1.p1	435	222305	4849319	4000
TRINITY_DN111238_c0_g1.p1	528	305451	108525970	123000
TRINITY_DN111246_c0_g1.p1	918	684964	3147695	8000
TRINITY_DN111248_c0_g1.p1	1122	888810	3638671	12000
TRINITY_DN11125_c0_g1.p1	552	327686	56749470	69000
TRINITY_DN11125_c4_g1.p1	345	148366	14532007	8000
TRINITY_DN111265_c0_g1.p1	702	471278	4574915	8000
TRINITY_DN111273_c0_g1.p1	471	253825	4247128	4000
TRINITY_DN111280_c0_g1.p1	381	177061	3044230	2000
TRINITY_DN111285_c0_g1.p1	1089	855810	4408808	14000
TRINITY_DN111289_c0_g1.p1	1098	864810	8414214	27000
TRINITY_DN11128_c0_g1.p1	801	568709	11373432	24000
TRINITY_DN111293_c0_g1.p1	663	433360	1865703	3000
TRINITY_DN111295_c0_g1.p1	1446	1212810	2888824	13000
TRINITY_DN111299_c0_g1.p1	390	184468	8765971	6000
TRINITY_DN1112_c0_g1.p1	1533	1299810	52872611	255000
TRINITY_DN111308_c0_g1.p1	849	616291	3061138	7000
TRINITY_DN111312_c0_g1.p1	801	568709	2369465	5000
TRINITY_DN111328_c0_g1.p2	351	153052	5282654	3000
TRINITY_DN111333_c0_g1.p1	1107	873810	5860127	19000
TRINITY_DN111339_c0_g1.p1	321	130051	4144647	2000
TRINITY_DN111348_c0_g1.p1	525	302676	6232913	7000
TRINITY_DN111366_c0_g1.p1	1326	1092810	5178990	21000
TRINITY_DN111397_c0_g1.p1	588	361472	5964664	8000
TRINITY_DN1113_c0_g2.p1	903	670016	55509097	138000
TRINITY_DN1113_c1_g1.p2	3600	3366810	10806513	135000
TRINITY_DN111403_c0_g1.p1	306	118974	2265263	1000
TRINITY_DN111411_c0_g1.p1	525	302676	4452081	5000
TRINITY_DN111412_c0_g1.p1	342	146049	3690650	2000
TRINITY_DN11141_c0_g1.p1	408	199402	1351579	1000
TRINITY_DN111428_c0_g1.p1	318	127831	4216631	2000
TRINITY_DN111429_c0_g1.p1	744	512490	3681146	7000
TRINITY_DN11143_c1_g1.p1	309	121179	4448085	2000
TRINITY_DN111442_c0_g1.p1	591	364314	2959062	4000
TRINITY_DN111445_c0_g1.p1	444	230121	4684617	4000
TRINITY_DN111447_c0_g1.p1	612	384318	7713865	11000
TRINITY_DN11146_c0_g1.p1	615	387201	4872283	7000
TRINITY_DN111482_c0_g1.p1	417	206914	5210043	4000
TRINITY_DN1114_c0_g1.p1	321	130051	35229502	17000
TRINITY_DN111513_c0_g1.p1	570	344514	3911408	5000
TRINITY_DN111518_c0_g1.p1	660	430475	6886758	11000
TRINITY_DN111519_c0_g1.p1	2169	1935810	4176658	30000
TRINITY_DN111522_c0_g1.p1	366	164959	3267563	2000
TRINITY_DN111529_c0_g1.p1	378	174642	3086394	2000
TRINITY_DN111531_c0_g1.p1	393	186918	5767401	4000
TRINITY_DN111533_c0_g1.p2	816	583545	6003987	13000
TRINITY_DN111537_c0_g1.p1	606	378578	2847572	4000
TRINITY_DN11153_c0_g1.p1	882	649108	5397551	13000
TRINITY_DN111543_c0_g1.p1	504	283497	6654562	7000
TRINITY_DN111546_c0_g1.p1	1332	1098810	18150123	74000
TRINITY_DN111560_c0_g1.p1	369	167379	4830481	3000
TRINITY_DN111564_c0_g1.p1	393	186918	4325551	3000
TRINITY_DN111565_c0_g1.p1	810	577604	2799570	6000
TRINITY_DN111575_c0_g1.p1	321	130051	6216971	3000
TRINITY_DN111576_c0_g1.p2	315	125609	10728040	5000
TRINITY_DN11157_c0_g1.p1	300	114557	4705195	2000
TRINITY_DN111583_c0_g1.p1	348	150717	1788173	1000
TRINITY_DN111589_c0_g1.p1	1482	1248810	5395736	25002
TRINITY_DN111590_c0_g1.p1	363	162571	3315554	2000
TRINITY_DN1115_c0_g1.p1	720	488901	50163895	91000
TRINITY_DN111609_c0_g1.p1	486	267270	6050218	6000
TRINITY_DN111614_c0_g1.p1	525	302676	13356242	15000
TRINITY_DN111615_c0_g1.p1	357	157794	8539861	5000
TRINITY_DN111616_c0_g1.p1	366	164959	8168908	5000
TRINITY_DN111618_c0_g1.p1	447	232751	2315844	2000
TRINITY_DN11162_c0_g1.p1	345	148366	9082504	5000
TRINITY_DN111637_c0_g1.p1	1686	1452810	7234795	39000
TRINITY_DN111641_c0_g1.p1	441	227490	2369400	2000
TRINITY_DN111643_c0_g1.p1	666	436255	3088870	5000
TRINITY_DN111650_c0_g1.p1	1170	936810	6904468	24000
TRINITY_DN111658_c0_g1.p1	378	174642	6172787	4000
TRINITY_DN111661_c0_g1.p1	309	121179	11120212	5000
TRINITY_DN111664_c0_g1.p1	318	127831	6324947	3000
TRINITY_DN111669_c0_g1.p2	324	132306	2037006	1000
TRINITY_DN11166_c0_g1.p1	1164	930810	48932357	169000
TRINITY_DN111673_c0_g1.p1	1119	885810	8823236	29000
TRINITY_DN11167_c0_g1.p1	1014	780810	11045238	32000
TRINITY_DN111684_c0_g1.p1	807	574629	10318246	22000
TRINITY_DN111692_c0_g1.p1	1329	1095810	8608020	35000
TRINITY_DN111694_c0_g1.p1	774	542042	3480453	7000
TRINITY_DN1116_c0_g1.p1	1116	882810	125471489	411000
TRINITY_DN111708_c0_g1.p1	783	550942	10761864	22000
TRINITY_DN111709_c0_g1.p1	492	272650	5930833	6000
TRINITY_DN111715_c0_g1.p1	387	182016	5922725	4000
TRINITY_DN111738_c0_g1.p1	609	381443	3532733	5000
TRINITY_DN11174_c0_g2.p1	300	114557	7057793	3000
TRINITY_DN111755_c0_g1.p1	687	456651	5901824	10000
TRINITY_DN111756_c0_g1.p1	636	407340	9924402	15000
TRINITY_DN11175_c0_g2.p1	435	222305	3636989	3000
TRINITY_DN111763_c0_g1.p1	354	155428	5201897	3000
TRINITY_DN111764_c0_g1.p1	396	189393	2846003	2000
TRINITY_DN111766_c0_g1.p1	330	136829	3939339	2000
TRINITY_DN11177_c0_g1.p1	474	256525	2101220	2000
TRINITY_DN111796_c0_g1.p1	315	125609	6436824	3000
TRINITY_DN111801_c0_g2.p1	1341	1107810	3649190	15000
TRINITY_DN111805_c0_g1.p1	387	182016	2961363	2000
TRINITY_DN111809_c0_g1.p1	369	167379	4830481	3000
TRINITY_DN11180_c0_g2.p1	456	240625	76161908	68000
TRINITY_DN11181_c0_g1.p1	1338	1104810	3903039	16000
TRINITY_DN11181_c1_g1.p1	432	219742	3679409	3000
TRINITY_DN11181_c2_g1.p1	339	143742	3749878	2000
TRINITY_DN111820_c0_g1.p1	351	153052	3521769	2000
TRINITY_DN111839_c0_g1.p1	522	299903	4493235	5000
TRINITY_DN11183_c0_g1.p1	318	127831	2108316	1000
TRINITY_DN111846_c0_g1.p1	741	509550	3702388	7000
TRINITY_DN111847_c0_g1.p1	327	134552	2002994	1000
TRINITY_DN111849_c0_g1.p1	1014	780810	6903274	20000
TRINITY_DN111851_c0_g1.p1	366	164959	4901345	3000
TRINITY_DN111861_c0_g1.p1	792	559799	7221541	15000
TRINITY_DN111871_c0_g1.p1	486	267270	7058587	7000
TRINITY_DN111875_c0_g1.p1	432	219742	2452939	2000
TRINITY_DN111882_c0_g1.p1	489	269963	4991567	5000
TRINITY_DN111889_c0_g1.p1	480	261862	3087593	3000
TRINITY_DN111893_c0_g1.p1	570	344514	4693689	6000
TRINITY_DN1118_c1_g1.p1	1551	1317810	26995513	132000
TRINITY_DN1118_c3_g1.p1	672	442081	2438530	4000
TRINITY_DN111903_c0_g1.p1	705	474202	5683388	10000
TRINITY_DN111909_c0_g1.p1	600	372865	2168402	3000
TRINITY_DN11191_c0_g1.p1	498	278048	8723539	9000
TRINITY_DN111922_c0_g1.p1	474	256525	3151830	3000
TRINITY_DN111927_c0_g1.p1	339	143742	14999513	8000
TRINITY_DN111931_c0_g1.p1	384	179534	7505731	5000
TRINITY_DN111940_c0_g1.p1	405	196879	2737795	2000
TRINITY_DN111949_c0_g1.p1	702	471278	3431186	6000
TRINITY_DN111957_c0_g1.p1	312	123370	10922689	5000
TRINITY_DN111968_c0_g1.p1	315	125609	4291216	2000
TRINITY_DN111996_c0_g1.p1	1644	1410810	4966784	26000
TRINITY_DN1119_c0_g1.p1	1884	1650810	17142046	105000
TRINITY_DN111_c0_g1.p1	4842	4608810	206773019	3536000
TRINITY_DN112006_c0_g1.p1	444	230121	3513463	3000
TRINITY_DN112011_c0_g1.p1	1449	1215810	4211709	19000
TRINITY_DN112013_c0_g1.p1	684	453720	2375979	4000
TRINITY_DN11201_c0_g1.p1	825	592469	10462433	23000
TRINITY_DN112027_c0_g1.p1	663	433360	3731406	6000
TRINITY_DN112028_c0_g1.p1	315	125609	4291216	2000
TRINITY_DN112033_c0_g1.p1	1323	1089810	4204057	17000
TRINITY_DN112046_c0_g1.p1	1713	1479810	18030164	99000
TRINITY_DN112048_c0_g1.p1	327	134552	12017962	6000
TRINITY_DN112049_c0_g1.p1	495	275335	4894162	5000
TRINITY_DN112054_c0_g1.p1	510	288961	3730707	4000
TRINITY_DN11206_c0_g1.p2	504	283497	5703911	6000
TRINITY_DN112072_c0_g1.p1	711	480066	2806984	5000
TRINITY_DN112078_c0_g1.p1	495	275335	3915330	4000
TRINITY_DN11207_c0_g1.p1	330	136829	13787687	7000
TRINITY_DN112084_c0_g1.p1	1227	993810	3525417	13000
TRINITY_DN112085_c0_g1.p1	423	212029	3813264	3000
TRINITY_DN112086_c0_g1.p1	507	286231	6590998	7000
TRINITY_DN112087_c0_g1.p1	267	89326	9051406	3000
TRINITY_DN11209_c0_g1.p1	369	167379	3220321	2000
TRINITY_DN1120_c0_g1.p1	495	275335	21534315	22000
TRINITY_DN1120_c0_g2.p3	438	224892	16777379	14000
TRINITY_DN112102_c0_g1.p1	348	150717	10729038	6000
TRINITY_DN112103_c0_g1.p3	450	235371	4580117	4000
TRINITY_DN112109_c0_g1.p3	399	191885	2809050	2000
TRINITY_DN11210_c0_g3.p1	1230	996810	44881376	166000
TRINITY_DN112113_c0_g1.p1	918	684964	63740821	162000
TRINITY_DN11212_c0_g1.p1	522	299903	3594588	4000
TRINITY_DN112130_c0_g1.p1	840	607359	3549887	8000
TRINITY_DN112159_c0_g1.p1	402	194371	4159674	3000
TRINITY_DN112168_c0_g1.p1	516	294417	7323134	8000
TRINITY_DN112169_c0_g1.p1	636	407340	1323254	2000
TRINITY_DN11216_c0_g1.p1	1254	1020810	4752237	18000
TRINITY_DN11216_c0_g2.p1	849	616291	5247664	12000
TRINITY_DN112175_c0_g1.p1	1083	849810	2854244	9000
TRINITY_DN112195_c0_g1.p1	459	243250	3323830	3000
TRINITY_DN1121_c0_g1.p1	360	160182	57205380	34000
TRINITY_DN112204_c0_g1.p1	300	114557	4705195	2000
TRINITY_DN112213_c0_g1.p1	318	127831	25299789	12000
TRINITY_DN112218_c0_g1.p1	501	280762	5759475	6000
TRINITY_DN112232_c0_g1.p1	345	148366	5449503	3000
TRINITY_DN112238_c0_g1.p1	381	177061	3044230	2000
TRINITY_DN112244_c0_g1.p1	921	687952	11752594	30000
TRINITY_DN11224_c0_g1.p1	795	562770	17240179	36000
TRINITY_DN112262_c0_g1.p1	678	447890	5415543	9000
TRINITY_DN112272_c0_g1.p1	438	224892	3595153	3000
TRINITY_DN112275_c0_g1.p1	714	483004	4463851	8000
TRINITY_DN112287_c0_g1.p1	669	439172	6750383	11000
TRINITY_DN112293_c0_g1.p1	384	179534	3002292	2000
TRINITY_DN112296_c0_g1.p2	303	116791	0.000000	0.000
TRINITY_DN11229_c0_g1.p1	321	130051	6216971	3000
TRINITY_DN112311_c0_g1.p1	621	392946	2743454	4000
TRINITY_DN11231_c0_g1.p1	519	297165	3627706	4000
TRINITY_DN11231_c1_g1.p3	348	150717	5364519	3000
TRINITY_DN11231_c1_g2.p1	336	141426	3811292	2000
TRINITY_DN11231_c1_g3.p1	327	134552	8011975	4000
TRINITY_DN11231_c1_g4.p1	915	681974	6718176	17000
TRINITY_DN11231_c1_g5.p1	444	230121	15225006	13000
TRINITY_DN112326_c0_g1.p2	345	148366	5449503	3000
TRINITY_DN112339_c0_g1.p1	330	136829	3939339	2000
TRINITY_DN11233_c0_g1.p1	846	613315	18016501	41000
TRINITY_DN112346_c0_g1.p1	381	177061	3044230	2000
TRINITY_DN112385_c0_g1.p1	390	184468	2921990	2000
TRINITY_DN112390_c0_g1.p1	393	186918	4325551	3000
TRINITY_DN1123_c0_g3.p1	2034	1800810	8530557	57000
TRINITY_DN1123_c1_g1.p1	1488	1254810	11168525	52000
TRINITY_DN112403_c0_g1.p1	303	116791	0.000000	0.000
TRINITY_DN112407_c0_g1.p1	333	139122	3874415	2000
TRINITY_DN112408_c0_g1.p1	321	130051	2072324	1000
TRINITY_DN112410_c0_g1.p1	378	174642	3086394	2000
TRINITY_DN112413_c0_g1.p1	315	125609	10728040	5000
TRINITY_DN112416_c0_g1.p1	360	160182	5047534	3000
TRINITY_DN112437_c0_g1.p1	1494	1260810	7053989	33000
TRINITY_DN112441_c0_g1.p1	456	240625	3360084	3000
TRINITY_DN112465_c0_g1.p1	474	256525	4202440	4000
TRINITY_DN112467_c0_g1.p1	300	114557	4705195	2000
TRINITY_DN11246_c0_g1.p1	444	230121	0.000000	0.000
TRINITY_DN112472_c0_g1.p1	417	206914	5210043	4000
TRINITY_DN112478_c0_g1.p1	300	114557	4705195	2000
TRINITY_DN112481_c0_g1.p1	327	134552	4005987	2000
TRINITY_DN112484_c0_g1.p1	624	395824	2723505	4000
TRINITY_DN112486_c0_g1.p1	513	291690	4619760	5000
TRINITY_DN112488_c0_g1.p1	777	545014	3461471	7000
TRINITY_DN112494_c0_g1.p1	1026	792810	2039636	6000
TRINITY_DN112495_c0_g1.p1	1011	777810	5890415	17000
TRINITY_DN1124_c0_g1.p1	465	248532	1463936951	1350000
TRINITY_DN112517_c0_g1.p1	465	248532	2168795	2000
TRINITY_DN112519_c0_g1.p1	351	153052	8804424	5000
TRINITY_DN11251_c0_g2.p1	597	370017	3641822	5000
TRINITY_DN11252_c0_g1.p1	783	550942	1467527	3000
TRINITY_DN112556_c0_g1.p1	1011	777810	11780830	34000
TRINITY_DN112562_c0_g1.p1	303	116791	9230437	4000
TRINITY_DN112563_c0_g1.p1	1965	1731810	2489947	16000
TRINITY_DN112569_c0_g1.p1	501	280762	5759475	6000
TRINITY_DN112584_c0_g1.p1	498	278048	2907846	3000
TRINITY_DN112597_c0_g1.p1	849	616291	3061138	7000
TRINITY_DN112598_c0_g1.p1	330	136829	1969670	1000
TRINITY_DN1125_c0_g1.p1	537	313779	54970079	64000
TRINITY_DN11260_c0_g1.p1	303	116791	2307609	1000
TRINITY_DN112613_c0_g1.p1	1674	1440810	3928104	21000
TRINITY_DN112618_c0_g1.p1	486	267270	4033479	4000
TRINITY_DN11262_c3_g1.p1	687	456651	4131277	7000
TRINITY_DN112638_c0_g1.p1	381	177061	3044230	2000
TRINITY_DN112649_c0_g1.p1	309	121179	4448085	2000
TRINITY_DN11264_c0_g1.p1	333	139122	7748830	4000
TRINITY_DN112660_c0_g1.p1	567	341700	3943626	5000
TRINITY_DN112663_c0_g1.p1	363	162571	6631108	4000
TRINITY_DN112684_c0_g1.p1	1491	1257810	6428012	30000
TRINITY_DN11269_c0_g1.p1	1482	1248810	25681539	119000
TRINITY_DN1126_c1_g1.p1	345	148366	1816501	1000
TRINITY_DN112713_c0_g1.p1	324	132306	2037006	1000
TRINITY_DN112716_c0_g1.p1	327	134552	4005987	2000
TRINITY_DN112718_c0_g1.p1	324	132306	0.000000	0.000
TRINITY_DN112745_c0_g1.p1	654	424656	2538591	4000
TRINITY_DN112749_c0_g1.p1	528	305451	2646975	3000
TRINITY_DN112754_c0_g1.p1	363	162571	3315554	2000
TRINITY_DN112755_c0_g1.p1	531	308218	16613699	19000
TRINITY_DN112758_c0_g1.p1	825	592469	2274442	5000
TRINITY_DN112764_c0_g1.p1	462	245897	7672104	7000
TRINITY_DN112771_c0_g1.p2	681	450801	7174092	12000
TRINITY_DN11277_c0_g1.p1	624	395824	5447009	8000
TRINITY_DN11277_c1_g1.p1	312	123370	6553614	3000
TRINITY_DN112782_c0_g1.p1	531	308218	5246431	6000
TRINITY_DN112793_c0_g1.p1	534	310993	3466405	4000
TRINITY_DN112794_c0_g1.p1	372	169817	4761141	3000
TRINITY_DN1127_c0_g1.p2	1599	1365810	125300812	635000
TRINITY_DN112809_c0_g1.p1	645	415958	4535437	7000
TRINITY_DN112820_c0_g1.p1	321	130051	4144647	2000
TRINITY_DN112822_c0_g1.p1	507	286231	6590998	7000
TRINITY_DN112835_c0_g1.p1	327	134552	12017962	6000
TRINITY_DN112837_c0_g1.p1	936	702919	3450702	9000
TRINITY_DN112842_c0_g1.p1	396	189393	1423001	1000
TRINITY_DN112863_c0_g1.p1	363	162571	3315554	2000
TRINITY_DN11286_c0_g1.p1	747	515437	13594659	26000
TRINITY_DN112871_c0_g1.p1	333	139122	5811622	3000
TRINITY_DN112872_c0_g1.p1	303	116791	2307609	1000
TRINITY_DN112876_c0_g1.p1	498	278048	41679133	43000
TRINITY_DN11287_c0_g1.p1	1050	816810	23426520	71000
TRINITY_DN11288_c0_g2.p1	426	214581	7535803	6000
TRINITY_DN112895_c0_g1.p1	417	206914	3907532	3000
TRINITY_DN112897_c0_g1.p1	936	702919	5751171	15000
TRINITY_DN112899_c0_g1.p1	390	184468	2921990	2000
TRINITY_DN11289_c0_g1.p1	306	118974	4530526	2000
TRINITY_DN1128_c0_g1.p1	2019	1785810	146539403	971000
TRINITY_DN112906_c0_g1.p1	981	747834	9369974	26000
TRINITY_DN11290_c0_g1.p1	2091	1857810	5802687	40000
TRINITY_DN11290_c0_g2.p1	564	338890	4771582	6000
TRINITY_DN112926_c0_g1.p1	1035	801810	3697360	11000
TRINITY_DN11292_c0_g1.p1	1218	984810	4652292	17000
TRINITY_DN112931_c0_g1.p1	489	269963	2994940	3000
TRINITY_DN11293_c0_g1.p1	1932	1698810	15547183	98000
TRINITY_DN11293_c0_g2.p1	1638	1404810	6906458	36000
TRINITY_DN112943_c0_g1.p1	633	404462	3998009	6000
TRINITY_DN112953_c0_g1.p1	669	439172	31297230	51000
TRINITY_DN112954_c0_g1.p1	348	150717	3576346	2000
TRINITY_DN112959_c0_g1.p1	402	194371	4159674	3000
TRINITY_DN112962_c0_g1.p1	885	652096	7439290	18000
TRINITY_DN112965_c0_g1.p1	582	355794	3029924	4000
TRINITY_DN112967_c0_g1.p1	462	245897	3288045	3000
TRINITY_DN11296_c0_g1.p1	573	347330	42676751	55000
TRINITY_DN112971_c0_g1.p1	1056	822810	5895809	18000
TRINITY_DN112974_c0_g1.p1	606	378578	1423786	2000
TRINITY_DN112995_c0_g1.p1	606	378578	4271357	6000
TRINITY_DN112997_c0_g1.p1	420	209483	3859607	3000
TRINITY_DN11299_c0_g1.p1	1314	1080810	12467837	50000
TRINITY_DN1129_c0_g1.p1	858	625244	40518092	94000
TRINITY_DN112_c0_g1.p1	999	765810	374799549	1065000
TRINITY_DN113000_c0_g1.p1	489	269963	4991567	5000
TRINITY_DN113003_c0_g1.p1	330	136829	3939339	2000
TRINITY_DN113007_c0_g1.p1	354	155428	3467931	2000
TRINITY_DN11300_c0_g1.p1	1416	1182810	9341988	41000
TRINITY_DN113011_c0_g1.p1	672	442081	3657795	6000
TRINITY_DN11301_c0_g1.p1	2718	2484810	15184667	140000
TRINITY_DN11301_c1_g2.p1	525	302676	10361134	11636
TRINITY_DN113030_c0_g1.p1	795	562770	6225620	13000
TRINITY_DN113031_c0_g1.p1	432	219742	7358818	6000
TRINITY_DN113032_c0_g1.p3	402	194371	2773116	2000
TRINITY_DN113034_c0_g1.p1	900	667033	4040388	10000
TRINITY_DN113036_c0_g1.p1	399	191885	4213575	3000
TRINITY_DN113040_c0_g1.p1	402	194371	2773116	2000
TRINITY_DN113041_c0_g1.p1	450	235371	4580117	4000
TRINITY_DN113042_c0_g1.p1	1704	1470810	3664746	20000
TRINITY_DN113045_c0_g1.p1	489	269963	1996627	2000
TRINITY_DN113047_c0_g1.p1	369	167379	4830481	3000
TRINITY_DN113050_c0_g1.p1	477	259205	6238464	6000
TRINITY_DN113052_c0_g1.p1	489	269963	5989881	6000
TRINITY_DN113078_c0_g1.p1	432	219742	2452939	2000
TRINITY_DN11307_c1_g1.p1	351	153052	119370717	67790
TRINITY_DN113082_c0_g1.p1	741	509550	3173476	6000
TRINITY_DN11308_c0_g1.p1	3582	3348810	6357802	79000
TRINITY_DN113090_c0_g1.p1	738	506599	11703844	22000
TRINITY_DN113111_c0_g1.p2	498	278048	11631386	12000
TRINITY_DN113114_c0_g1.p1	783	550942	3913405	8000
TRINITY_DN11311_c0_g1.p1	849	616291	1311916	3000
TRINITY_DN113129_c0_g1.p1	366	164959	13070252	8000
TRINITY_DN113144_c1_g1.p1	423	212029	8897616	7000
TRINITY_DN113147_c0_g1.p1	609	381443	5652372	8000
TRINITY_DN113148_c0_g1.p1	441	227490	3554100	3000
TRINITY_DN11314_c0_g1.p1	5106	4872810	13329320	241000
TRINITY_DN113156_c0_g1.p1	315	125609	4291216	2000
TRINITY_DN11316_c0_g1.p1	432	219742	6132349	5000
TRINITY_DN113175_c0_g1.p1	330	136829	3939339	2000
TRINITY_DN113176_c0_g1.p1	321	130051	4144647	2000
TRINITY_DN113177_c0_g1.p1	297	111904	2408369	1000
TRINITY_DN11318_c0_g3.p1	2565	2331810	7165871	62000
TRINITY_DN11318_c1_g1.p1	684	453720	2969973	5000
TRINITY_DN11318_c3_g1.p1	1092	858810	5962481	19000
TRINITY_DN11319_c0_g1.p1	3714	3480810	6968393	90000
TRINITY_DN1131_c0_g1.p1	1143	909810	65169209	220000
TRINITY_DN113200_c0_g1.p1	1254	1020810	11616578	44000
TRINITY_DN113207_c0_g1.p1	378	174642	3086394	2000
TRINITY_DN113219_c0_g1.p1	636	407340	1984880	3000
TRINITY_DN113220_c0_g1.p1	426	214581	5023868	4000
TRINITY_DN113229_c0_g1.p1	327	134552	4005987	2000
TRINITY_DN113231_c0_g1.p1	606	378578	2847572	4000
TRINITY_DN113239_c0_g1.p1	723	491847	6027444	11000
TRINITY_DN113249_c0_g1.p1	306	118974	9061053	4000
TRINITY_DN113255_c0_g1.p1	816	583545	5542142	12000
TRINITY_DN113262_c0_g1.p1	525	302676	6232913	7000
TRINITY_DN113265_c0_g1.p1	342	146049	3690650	2000
TRINITY_DN113266_c0_g1.p1	363	162571	6631108	4000
TRINITY_DN113275_c0_g1.p1	375	172245	3129344	2000
TRINITY_DN113286_c0_g1.p1	318	127831	10541579	5000
TRINITY_DN113294_c0_g1.p1	1212	978810	6057519	22000
TRINITY_DN113295_c0_g1.p1	492	272650	3953889	4000
TRINITY_DN1132_c0_g1.p1	1503	1269810	59003328	278000
TRINITY_DN113305_c0_g1.p1	615	387201	4176242	6000
TRINITY_DN113306_c0_g1.p1	483	264567	3056024	3000
TRINITY_DN113307_c0_g1.p2	300	114557	7057793	3000
TRINITY_DN113308_c0_g1.p1	351	153052	3521769	2000
TRINITY_DN113311_c0_g1.p1	924	690946	3510497	9000
TRINITY_DN113314_c0_g1.p1	1263	1029810	32713226	125000
TRINITY_DN113316_c0_g1.p1	483	264567	5093373	5000
TRINITY_DN11332_c0_g1.p1	2244	2010810	14609182	109000
TRINITY_DN113330_c0_g1.p1	312	123370	6553614	3000
TRINITY_DN113339_c0_g1.p1	759	527243	8689775	17000
TRINITY_DN11333_c0_g1.p1	2301	2067810	5474054	42000
TRINITY_DN113347_c0_g1.p1	417	206914	3907532	3000
TRINITY_DN11334_c1_g1.p1	462	245897	10960149	10000
TRINITY_DN113351_c0_g1.p2	639	410224	3941858	6000
TRINITY_DN113356_c0_g1.p1	501	280762	3839650	4000
TRINITY_DN113360_c0_g1.p1	411	201887	2669882	2000
TRINITY_DN113380_c0_g1.p1	528	305451	3529300	4000
TRINITY_DN113386_c0_g1.p1	465	248532	4337591	4000
TRINITY_DN113387_c0_g1.p1	324	132306	4074012	2000
TRINITY_DN113391_c0_g1.p1	336	141426	5716938	3000
TRINITY_DN113399_c0_g1.p1	306	118974	18122106	8000
TRINITY_DN1133_c0_g1.p1	486	267270	13108805	13000
TRINITY_DN113400_c0_g1.p1	597	370017	6555280	9000
TRINITY_DN113404_c0_g1.p1	717	485951	4436781	8000
TRINITY_DN11340_c0_g1.p1	1146	912810	7676503	26000
TRINITY_DN113425_c0_g1.p1	573	347330	4655646	6000
TRINITY_DN113427_c0_g1.p1	417	206914	0.000000	0.000
TRINITY_DN113431_c0_g1.p1	327	134552	4005987	2000
TRINITY_DN113438_c0_g1.p1	429	217171	4963957	4000
TRINITY_DN113440_c0_g1.p1	417	206914	9117574	7000
TRINITY_DN11344_c0_g1.p1	708	477135	3953910	7000
TRINITY_DN11344_c0_g4.p1	357	157794	10247833	6000
TRINITY_DN11344_c2_g1.p1	300	114557	2352598	1000
TRINITY_DN113466_c0_g1.p1	318	127831	6324947	3000
TRINITY_DN11347_c0_g1.p1	363	162571	3315554	2000
TRINITY_DN11347_c2_g1.p1	417	206914	2605021	2000
TRINITY_DN113488_c0_g1.p1	315	125609	8582432	4000
TRINITY_DN113499_c0_g1.p1	306	118974	6795790	3000
TRINITY_DN113502_c0_g1.p1	363	162571	1657777	1000
TRINITY_DN113508_c0_g1.p1	333	139122	11623244	6000
TRINITY_DN11350_c1_g1.p2	369	167379	8050802	5000
TRINITY_DN11350_c2_g1.p1	450	235371	717933319	627000
TRINITY_DN11352_c0_g2.p1	1278	1044810	5932817	23000
TRINITY_DN113530_c0_g1.p1	408	199402	4054736	3000
TRINITY_DN113532_c0_g1.p1	357	157794	6831889	4000
TRINITY_DN113533_c0_g1.p1	456	240625	2240056	2000
TRINITY_DN113536_c1_g1.p1	510	288961	3730707	4000
TRINITY_DN113541_c0_g1.p1	336	141426	3811292	2000
TRINITY_DN11354_c0_g1.p1	714	483004	2231925	4000
TRINITY_DN11354_c0_g2.p1	456	240625	0.000000	0.000
TRINITY_DN113553_c0_g1.p1	318	127831	6324947	3000
TRINITY_DN113561_c0_g1.p1	1125	891810	4533038	15000
TRINITY_DN113575_c0_g1.p1	540	316549	3405563	4000
TRINITY_DN11359_c0_g1.p1	930	696934	21268710	55000
TRINITY_DN11360_c0_g1.p1	4056	3822810	5569482	79000
TRINITY_DN11360_c1_g1.p1	1473	1239810	4130179	19000
TRINITY_DN11361_c0_g1.p1	420	209483	10292286	8000
TRINITY_DN113622_c0_g1.p1	453	238000	3397149	3000
TRINITY_DN11362_c0_g3.p1	876	643141	5447626	13000
TRINITY_DN11362_c0_g4.p1	363	162571	8288885	5000
TRINITY_DN113631_c0_g1.p1	327	134552	10014968	5000
TRINITY_DN113643_c0_g1.p1	735	503647	3210667	6000
TRINITY_DN113644_c0_g1.p1	639	410224	1313953	2000
TRINITY_DN113646_c0_g1.p1	438	224892	2396768	2000
TRINITY_DN113651_c0_g1.p1	300	114557	4705195	2000
TRINITY_DN113654_c0_g1.p1	399	191885	2809050	2000
TRINITY_DN11365_c0_g1.p1	1011	777810	17324750	50000
TRINITY_DN113668_c0_g1.p1	303	116791	4615219	2000
TRINITY_DN113669_c0_g1.p1	495	275335	4894162	5000
TRINITY_DN113670_c0_g1.p2	366	164959	14704034	9000
TRINITY_DN11367_c0_g1.p1	501	280762	6719388	7000
TRINITY_DN11367_c0_g3.p1	1317	1083810	14173991	57000
TRINITY_DN11368_c0_g1.p1	453	238000	9059064	8000
TRINITY_DN11368_c0_g2.p2	498	278048	4846411	5000
TRINITY_DN11369_c0_g1.p1	3267	3033810	18299923	206000
TRINITY_DN1136_c0_g1.p1	600	372865	96132479	133000
TRINITY_DN113708_c0_g1.p1	354	155428	8669828	5000
TRINITY_DN113714_c0_g1.p1	729	497746	2707277	5000
TRINITY_DN11375_c0_g2.p1	1323	1089810	5440544	22000
TRINITY_DN11375_c0_g3.p1	1722	1488810	18283214	101000
TRINITY_DN113766_c0_g1.p1	528	305451	3529300	4000
TRINITY_DN113767_c0_g1.p1	561	336082	3207635	4000
TRINITY_DN11377_c0_g1.p1	324	132306	8148025	4000
TRINITY_DN113790_c0_g1.p1	321	130051	2072324	1000
TRINITY_DN11379_c0_g1.p1	1830	1596810	6751141	40000
TRINITY_DN1137_c0_g1.p1	3498	3264810	30708277	372000
TRINITY_DN113805_c0_g1.p1	504	283497	3802607	4000
TRINITY_DN113814_c0_g1.p1	306	118974	4530526	2000
TRINITY_DN11382_c0_g1.p1	369	167379	1610160	1000
TRINITY_DN113830_c0_g1.p1	300	114557	0.000000	0.000
TRINITY_DN113833_c0_g1.p1	462	245897	6576089	6000
TRINITY_DN113845_c0_g1.p1	408	199402	1351579	1000
TRINITY_DN113849_c0_g1.p1	462	245897	5480075	5000
TRINITY_DN113850_c0_g1.p1	609	381443	5652372	8000
TRINITY_DN113865_c0_g1.p3	405	196879	30115750	22000
TRINITY_DN113872_c0_g1.p1	381	177061	1522115	1000
TRINITY_DN113873_c0_g1.p1	411	201887	2669882	2000
TRINITY_DN113889_c0_g1.p1	366	164959	0.000000	0.000
TRINITY_DN11389_c0_g1.p1	786	553886	8758350	18000
TRINITY_DN113912_c0_g1.p1	513	291690	4619760	5000
TRINITY_DN113926_c0_g1.p1	444	230121	40990400	35000
TRINITY_DN113931_c0_g1.p2	366	164959	4901345	3000
TRINITY_DN11393_c0_g2.p1	540	316549	11068079	13000
TRINITY_DN113960_c0_g1.p1	735	503647	4280889	8000
TRINITY_DN113964_c0_g1.p2	651	421760	0.639005	1000
TRINITY_DN113965_c0_g1.p1	360	160182	8412556	5000
TRINITY_DN11396_c2_g1.p1	318	127831	4216631	2000
TRINITY_DN113979_c0_g1.p1	444	230121	7026926	6000
TRINITY_DN113984_c0_g1.p1	357	157794	6831889	4000
TRINITY_DN113_c0_g1.p1	738	506599	84054881	158000
TRINITY_DN113_c1_g1.p1	336	141426	1905646	1000
TRINITY_DN113_c3_g1.p1	480	261862	4116790	4000
TRINITY_DN114002_c0_g1.p1	378	174642	0.000000	0.000
TRINITY_DN11403_c0_g1.p1	330	136829	3939339	2000
TRINITY_DN114044_c0_g1.p1	360	160182	5047534	3000
TRINITY_DN114047_c0_g1.p1	690	459590	46912684	80000
TRINITY_DN114049_c0_g1.p1	345	148366	1816501	1000
TRINITY_DN114054_c0_g1.p1	528	305451	6176275	7000
TRINITY_DN11408_c0_g1.p1	360	160182	297804478	177000
TRINITY_DN114091_c0_g1.p1	1101	867810	3105602	10000
TRINITY_DN114095_c0_g1.p1	324	132306	4074012	2000
TRINITY_DN1140_c0_g1.p1	2370	2136810	35567524	282000
TRINITY_DN114116_c0_g1.p1	300	114557	4705195	2000
TRINITY_DN114119_c0_g1.p1	306	118974	2265263	1000
TRINITY_DN114120_c0_g1.p2	348	150717	8940865	5000
TRINITY_DN114124_c0_g1.p1	519	297165	2720780	3000
TRINITY_DN11413_c1_g1.p1	375	172245	3129344	2000
TRINITY_DN114141_c0_g1.p1	600	372865	6505205	9000
TRINITY_DN114151_c0_g1.p1	360	160182	5047534	3000
TRINITY_DN114172_c0_g1.p1	363	162571	4973331	3000
TRINITY_DN114176_c0_g1.p1	306	118974	2265263	1000
TRINITY_DN114186_c0_g1.p1	438	224892	2396768	2000
TRINITY_DN114189_c0_g1.p1	297	111904	14450217	6000
TRINITY_DN11419_c0_g2.p1	882	649108	6227943	15000
TRINITY_DN114200_c0_g1.p1	399	191885	4213575	3000
TRINITY_DN114214_c0_g1.p1	441	227490	4738800	4000
TRINITY_DN114220_c0_g1.p3	318	127831	2108316	1000
TRINITY_DN114233_c0_g1.p1	390	184468	4382986	3000
TRINITY_DN114234_c0_g1.p1	456	240625	4480112	4000
TRINITY_DN114273_c0_g1.p1	969	735844	5127584	14000
TRINITY_DN11428_c0_g1.p1	402	194371	2773116	2000
TRINITY_DN1142_c0_g1.p1	456	240625	1883887190	1682000
TRINITY_DN114305_c0_g1.p1	363	162571	3315554	2000
TRINITY_DN114309_c0_g1.p1	477	259205	1039744	1000
TRINITY_DN114320_c0_g1.p1	441	227490	3554100	3000
TRINITY_DN114325_c0_g1.p1	366	164959	4901345	3000
TRINITY_DN114332_c0_g1.p1	444	230121	3513463	3000
TRINITY_DN114340_c0_g1.p1	369	167379	3220321	2000
TRINITY_DN114341_c0_g1.p1	315	125609	6436824	3000
TRINITY_DN114343_c0_g1.p1	531	308218	5246431	6000
TRINITY_DN114344_c0_g1.p1	306	118974	6795790	3000
TRINITY_DN114349_c0_g1.p1	312	123370	6553614	3000
TRINITY_DN114353_c0_g1.p2	321	130051	4144647	2000
TRINITY_DN114355_c0_g1.p1	441	227490	4738800	4000
TRINITY_DN114359_c0_g1.p1	327	134552	12017962	6000
TRINITY_DN114363_c0_g1.p1	1098	864810	3116375	10000
TRINITY_DN11436_c0_g1.p1	501	280762	4799563	5000
TRINITY_DN11437_c1_g1.p1	459	243250	2215887	2000
TRINITY_DN1143_c0_g1.p1	750	518392	79543302	153000
TRINITY_DN114402_c0_g1.p1	393	186918	2883700	2000
TRINITY_DN114405_c0_g1.p1	501	280762	9599125	10000
TRINITY_DN114411_c0_g1.p1	330	136829	3939339	2000
TRINITY_DN11442_c0_g1.p1	792	559799	6740105	14000
TRINITY_DN11442_c2_g1.p1	354	155428	5201897	3000
TRINITY_DN11443_c0_g1.p1	306	118974	4530526	2000
TRINITY_DN114445_c0_g1.p1	393	186918	5767401	4000
TRINITY_DN11444_c0_g1.p1	3441	3207810	6049149	72000
TRINITY_DN11444_c2_g1.p1	378	174642	10802378	7000
TRINITY_DN114452_c0_g1.p1	501	280762	5759475	6000
TRINITY_DN114459_c0_g1.p1	345	148366	5449503	3000
TRINITY_DN114467_c0_g1.p1	1029	795810	5418525	16000
TRINITY_DN114471_c0_g1.p1	330	136829	7878679	4000
TRINITY_DN114478_c0_g1.p1	357	157794	3415944	2000
TRINITY_DN114481_c0_g1.p1	438	224892	4793537	4000
TRINITY_DN114483_c0_g1.p1	453	238000	3397149	3000
TRINITY_DN114498_c0_g1.p1	615	387201	11832686	17000
TRINITY_DN11449_c1_g2.p1	300	114557	2352598	1000
TRINITY_DN1144_c0_g1.p1	921	687952	109299121	279000
TRINITY_DN114501_c0_g1.p1	471	253825	5308910	5000
TRINITY_DN11450_c0_g5.p1	636	407340	17202296	26000
TRINITY_DN114511_c0_g1.p1	300	114557	4705195	2000
TRINITY_DN114514_c0_g1.p1	324	132306	6111019	3000
TRINITY_DN114518_c0_g1.p1	948	714880	3015973	8000
TRINITY_DN11451_c0_g1.p1	414	204376	2637367	2000
TRINITY_DN11452_c1_g3.p1	531	308218	8744052	10000
TRINITY_DN11452_c2_g1.p1	951	717874	4505092	12000
TRINITY_DN11452_c4_g1.p1	354	155428	12137760	7000
TRINITY_DN114555_c0_g1.p1	348	150717	3576346	2000
TRINITY_DN114558_c0_g1.p1	330	136829	5909009	3000
TRINITY_DN114559_c0_g1.p1	1065	831810	1296004	4000
TRINITY_DN114563_c0_g1.p1	633	404462	3331674	5000
TRINITY_DN114566_c0_g1.p1	1152	918810	2053255	7000
TRINITY_DN11456_c0_g1.p1	2484	2250810	5747419	48000
TRINITY_DN11456_c0_g2.p1	1305	1071810	4274660	17000
TRINITY_DN114591_c0_g1.p1	1539	1305810	13415406	65000
TRINITY_DN11459_c0_g1.p1	936	702919	4217525	11000
TRINITY_DN11459_c0_g2.p1	675	444992	3633868	6000
TRINITY_DN11459_c1_g1.p1	882	649108	4151962	10000
TRINITY_DN1145_c0_g1.p1	1458	1224810	98577941	448000
TRINITY_DN114605_c0_g1.p1	339	143742	5624817	3000
TRINITY_DN114626_c0_g1.p1	453	238000	5661915	5000
TRINITY_DN114630_c0_g1.p1	306	118974	4530526	2000
TRINITY_DN114640_c0_g1.p1	411	201887	2669882	2000
TRINITY_DN114647_c0_g1.p3	309	121179	4448085	2000
TRINITY_DN11464_c1_g2.p1	525	302676	8484704	9529
TRINITY_DN114656_c0_g1.p3	492	272650	2965416	3000
TRINITY_DN114658_c0_g1.p1	864	631221	2561769	6000
TRINITY_DN11465_c0_g1.p1	1917	1683810	13444871	84000
TRINITY_DN11465_c0_g2.p1	927	693941	3495346	9000
TRINITY_DN114666_c0_g1.p1	444	230121	3513463	3000
TRINITY_DN11466_c0_g1.p1	300	114557	2352598	1000
TRINITY_DN114676_c0_g1.p1	393	186918	2883700	2000
TRINITY_DN114678_c0_g1.p1	360	160182	3365022	2000
TRINITY_DN114680_c0_g1.p2	315	125609	4291216	2000
TRINITY_DN114685_c0_g1.p1	672	442081	16460076	27000
TRINITY_DN11468_c0_g1.p1	381	177061	4566345	3000
TRINITY_DN114694_c0_g1.p1	648	418857	4504042	7000
TRINITY_DN11469_c0_g1.p1	381	177061	4566345	3000
TRINITY_DN1146_c1_g1.p1	891	658075	13514776	33000
TRINITY_DN114701_c0_g1.p1	663	433360	4975208	8000
TRINITY_DN114706_c0_g1.p1	900	667033	2020194	5000
TRINITY_DN114708_c0_g1.p1	357	157794	1707972	1000
TRINITY_DN114714_c0_g1.p1	363	162571	3315554	2000
TRINITY_DN114715_c0_g1.p1	393	186918	1441850	1000
TRINITY_DN114729_c0_g1.p1	885	652096	6612702	16000
TRINITY_DN114738_c0_g1.p1	717	485951	2772988	5000
TRINITY_DN114740_c0_g1.p1	627	398701	8111567	12000
TRINITY_DN114747_c0_g1.p1	375	172245	3129344	2000
TRINITY_DN114759_c0_g1.p1	327	134552	6008981	3000
TRINITY_DN114764_c0_g1.p1	327	134552	4005987	2000
TRINITY_DN114765_c0_g1.p1	354	155428	648503152	374000
TRINITY_DN114778_c0_g1.p1	387	182016	5922725	4000
TRINITY_DN11477_c0_g1.p1	2499	2265810	6066205	51000
TRINITY_DN114795_c0_g1.p1	462	245897	7672104	7000
TRINITY_DN114800_c0_g1.p1	621	392946	21947635	32000
TRINITY_DN11480_c0_g1.p1	480	261862	14408765	14000
TRINITY_DN114820_c0_g1.p1	462	245897	2192030	2000
TRINITY_DN114824_c0_g1.p2	342	146049	7381300	4000
TRINITY_DN114844_c0_g1.p1	774	542042	5966491	12000
TRINITY_DN114853_c0_g1.p1	537	313779	60982431	71000
TRINITY_DN114856_c0_g1.p1	321	130051	6216971	3000
TRINITY_DN114863_c0_g1.p1	456	240625	1120028	1000
TRINITY_DN114873_c0_g1.p1	309	121179	0.000000	0.000
TRINITY_DN114887_c0_g1.p1	435	222305	1212330	1000
TRINITY_DN114888_c0_g1.p1	375	172245	4694016	3000
TRINITY_DN114895_c0_g1.p1	1332	1098810	2943263	12000
TRINITY_DN114908_c0_g1.p1	561	336082	5613362	7000
TRINITY_DN114911_c0_g1.p1	825	592469	4548884	10000
TRINITY_DN11491_c1_g1.p1	402	194371	4159674	3000
TRINITY_DN11492_c0_g1.p1	405	196879	1368898	1000
TRINITY_DN114935_c0_g1.p1	372	169817	4761141	3000
TRINITY_DN114945_c0_g1.p1	369	167379	1610160	1000
TRINITY_DN11494_c0_g1.p1	360	160182	16825112	10000
TRINITY_DN114952_c0_g1.p1	384	179534	3002292	2000
TRINITY_DN11495_c0_g1.p1	354	155428	0.000000	0.000
TRINITY_DN114968_c0_g1.p1	1128	894810	19276120	64000
TRINITY_DN114970_c0_g1.p1	399	191885	4213575	3000
TRINITY_DN11497_c0_g1.p1	327	134552	4005987	2000
TRINITY_DN11499_c0_g1.p1	444	230121	5855771	5000
TRINITY_DN1149_c0_g1.p1	3330	3096810	15316817	176000
TRINITY_DN114_c0_g1.p1	345	148366	156219073	86000
TRINITY_DN115003_c0_g1.p1	318	127831	4216631	2000
TRINITY_DN115010_c0_g1.p1	321	130051	2072324	1000
TRINITY_DN115047_c0_g1.p1	1620	1386810	4081058	21000
TRINITY_DN115051_c0_g1.p1	357	157794	3415944	2000
TRINITY_DN11506_c0_g1.p1	420	209483	6432679	5000
TRINITY_DN11506_c0_g2.p1	582	355794	5302366	7000
TRINITY_DN115075_c0_g1.p1	393	186918	5767401	4000
TRINITY_DN11507_c0_g1.p1	489	269963	7986508	8000
TRINITY_DN11507_c0_g3.p1	3474	3240810	12806710	154000
TRINITY_DN115097_c0_g1.p1	639	410224	1970929	3000
TRINITY_DN1150_c0_g1.p1	582	355794	232546640	307000
TRINITY_DN115104_c0_g1.p1	498	278048	1938564	2000
TRINITY_DN115110_c0_g1.p1	624	395824	7489638	11000
TRINITY_DN115111_c0_g1.p1	333	139122	3874415	2000
TRINITY_DN115119_c0_g1.p2	333	139122	9686037	5000
TRINITY_DN11511_c1_g1.p1	573	347330	5431586	7000
TRINITY_DN115121_c0_g1.p2	738	506599	6383915	12000
TRINITY_DN115128_c0_g1.p1	606	378578	4983250	7000
TRINITY_DN115130_c0_g1.p1	351	153052	8804424	5000
TRINITY_DN11514_c0_g1.p1	735	503647	2675555	5000
TRINITY_DN115161_c0_g1.p1	507	286231	8474140	9000
TRINITY_DN115167_c0_g1.p1	525	302676	3561664	4000
TRINITY_DN11519_c0_g1.p2	306	118974	49835791	22000
[truncated: 22,263 more rows]
