# Supplementary material for: Integrated morphological analyses of Cladomorphus phyllinus and transcriptomic analysis of Cladomorphus trimariensis provide insights into the cardiac morphophysiology of stick insects (Phasmida: Phasmatidae)
Source: Cell Tissue Res. 2026 Jun 23;405(1):1. doi: 10.1007/s00441-026-04084-3 (PMC13287227; doi:10.1007/s00441-026-04084-3)
Supplement: Supplementary file 6 — (ZIP 84.0 MB) [file 441_2026_4084_MOESM6_ESM.zip]

Archive with 1 entries (1 files):
- Sup_info_6_InterProScan_annotation.tabular
